# Supplementary material for: Systematic determination of disulfide bond reduction potentials reveals a nonequilibrium redox hierarchy in cyanobacteria
Source: Proc Natl Acad Sci U S A. 2026 May 19;123(21):e2600150123. doi: 10.1073/pnas.2600150123 (PMC13214033; doi:10.1073/pnas.2600150123)
Supplement: Supplementary file 2 — Dataset S01 (XLSX) [file pnas.2600150123.sd01.xlsx]

## Sheet: S1
Experiment_1																	Experiment_2																	Experiment_3
Protein name	Gene	Uniprot ID[peptide detected]	Modification	-177	-207	-228	-246	-267	-286	-309	-327	A	E	Keq	R2		Protein name	Gene	Uniprot ID[peptide detected]	Modification	-177	-207	-228	-246	-267	-286	-309	-327	A	E	Keq	R2		Protein name	Gene	Uniprot ID[peptide detected]	Modification	-177	-207	-228	-246	-267	-286	-309	-327	A	E	Keq	R2
Light-dependent protochlorophyllide reductase	por	Q59987 [132-138]	1xiodoTMT6plex [C2]	0.694602	0.751923	1	0.837321	1	1	1	1	0.667838	-0.214624	0.000182602	0.772968		Aminopeptidase N	ape2	P74527 [558-569]	1xiodoTMT6plex [C3]	0.898906	1	0	0.931679	0.930654	0.911828	0.885042	0.917389	0.0486337	-0.15252	1.56847e-06	0.0135559		Isocitrate dehydrogenase [NADP]	icd	P80046 [262-268]	1xiodoTMT6plex [C3]	0.846562	0.879432	0.967212	0.95912	0.974564	0.969791	0.965926	0.905741	0.249263	-0.160958	2.99344e-06	0.592431
30S ribosomal protein S17	rpsQ	P73311 [44-56]	1xiodoTMT6plex [C8]	0.897977	0.891392	0.944605	0.930808	0.974519	0.987227	0.973838	0.99057	0.220459	-0.154104	1.77076e-06	0.3652		Slr0825 protein	slr0825	Q55413 [116-123]	1xiodoTMT6plex [C7]	0.874801	0.955283	0.956601	0.970835	0.974451	0.965829	0.958317	0.968231	0.948962	-0.329962	1.2547	0.0534978		Thylakoid-associated single-stranded DNA-binding protein slr1034	slr1034	P73145 [21-37]	1xiodoTMT6plex [C7]	0.877596	0.922513	0.9641	0.942172	0.967888	0.968625	0.97442	0.98274	0.249581	-0.156682	2.15734e-06	0.778228
Ferredoxin-dependent glutamate synthase 2	gltS	P55038 [906-918]	1xiodoTMT6plex [C2]	0.866212	0.889171	0.93478	0.950535	0.967686	0.960522	0.980622	0.981202	0.204677	-0.157617	2.31757e-06	0.616188		Dihydroxy-acid dehydratase	ilvD	P74689 [410-425]	1xiodoTMT6plex [C8]	0.935652	0.951616	0.944408	0.968101	0.977379	0.984469	0.985847	0.9901	0.943986	-0.260151	0.00597142	0.900562		Glutamine--fructose-6-phosphate aminotransferase [isomerizing]	glmS	P72720 [156-181]	1xiodoTMT6plex [C18]	0.82608	0.884694	0.962594	0.942849	0.944268	0.970558	0.96446	0.981196	0.233013	-0.162386	3.33963e-06	0.784819
Sll0185 protein	sll0185	Q55770 [139-165]	1xiodoTMT6plex [C22]	0.809349	0.909905	0.931546	0.951432	0.967006	0.973173	0.972604	0.978724	0.813922	-0.215302	0.000192348	0.919297		Sll0185 protein	sll0185	Q55770 [139-165]	1xiodoTMT6plex [C22]	0.946968	0.949655	0.958914	0.966295	0.980617	0.923011	0.988081	0.968668	0.956129	-0.325684	0.904135	0.111843		Sll0781 protein	sll0781	Q55953 [33-44]	1xiodoTMT6plex [C2]	0.911543	0.92043	0.962561	0.946277	0.97501	0.97234	0.959489	0.980678	0.237231	-0.151813	1.48577e-06	0.532915
Catalase-peroxidase	katG	P73911 [477-501]	1xiodoTMT6plex [C18]	0.899626	0.884609	0.940236	0.921389	0.964904	0.972245	0.96587	0.969367	0.229187	-0.15427	1.79351e-06	0.310382		Putative carboxymethylenebutenolidase	sll1298	P73163 [210-222]	1xiodoTMT6plex [C10]	0.85763	0.946906	0.908589	0.969134	0.979557	0.978438	0.968658	0.990526	0.889973	-0.237616	0.00106269	0.707062		6-phosphogluconate dehydrogenase, decarboxylating	gnd	P52208 [167-193]	1xiodoTMT6plex [C13]	0.905811	0.89218	0.960689	0.958214	0.964641	0.959695	0.969668	0.976431	0.226377	-0.15331	1.66627e-06	0.407226
Slr1852 protein	slr1852	P73603 [85-105]	1xiodoTMT6plex [C7]	0.902421	0.930105	0.95092	0.955316	0.964857	0.975107	0.982134	0.973534	0.216829	-0.152675	1.58714e-06	0.706941		Bacterioferritin	bfr	P24602 [103-117]	1xOxidation [M3]; 1xiodoTMT6plex [C6]	0.94274	0.944202	0.914846	0.957036	0.953792	0.970534	0.975126	0.96861	0.944512	-0.308979	0.251464	0.380174		Sll0185 protein	sll0185	Q55770 [139-165]	1xiodoTMT6plex [C22]	0.926331	0.948828	0.95982	0.962921	0.969393	0.968928	0.968169	0.984827	0.26351	-0.149362	1.23145e-06	0.731167
Slr1852 protein	slr1852	P73603 [76-105]	1xiodoTMT6plex [C16]	0.922159	0.941046	0.964358	0.94773	0.964468	0.98083	0.980929	0.974818	0.220031	-0.149324	1.22786e-06	0.594		Slr1301 protein	slr1301	P72839 [340-361]	1xiodoTMT6plex [C13]	0.877181	0.942165	0.823278	0.754937	0.934142	0.963174	0.983121	0.972864	0.153321	-0.155055	1.90465e-06	0.01967		Catalase-peroxidase	katG	P73911 [477-501]	1xiodoTMT6plex [C18]	0.928808	0.944614	0.958056	0.965365	0.961301	0.963282	0.971058	0.977466	0.230913	-0.148724	1.17268e-06	0.697626
Thylakoid-associated single-stranded DNA-binding protein slr1034	slr1034	P73145 [21-37]	1xiodoTMT6plex [C7]	0.913237	0.883234	0.9556	0.946935	0.963621	0.977551	0.984311	0.967201	0.206506	-0.152205	1.53103e-06	0.263661		50S ribosomal protein L16	rplP	P73313 [24-45]	1xiodoTMT6plex [C17]	0.927247	0.938241	0.953322	0.966525	0.971559	0.981996	0.982867	0.9885	0.105227	-0.146833	1.01452e-06	0.528957		Putative carboxymethylenebutenolidase	sll1298	P73163 [210-222]	1xiodoTMT6plex [C10]	0.889989	0.936237	0.957757	0.964179	0.9603	0.971543	0.959998	0.978507	0.234192	-0.154745	1.85986e-06	0.877404
Sll0781 protein	sll0781	Q55953 [33-44]	1xiodoTMT6plex [C2]	0.892452	0.89732	0.939929	0.95442	0.962894	0.96286	0.967548	0.974175	0.244236	-0.155184	1.92354e-06	0.534913		Glyceraldehyde-3-phosphate dehydrogenase 1	gap1	P49433 [61-77]	1xiodoTMT6plex [C13]	0.895467	0.936508	0.953973	0.954083	0.97637	0.984256	0.986547	0.986167	0.1155	-0.152297	1.54189e-06	0.738138		Sll1775 protein	sll1775	P73619 [75-93]	1xiodoTMT6plex [C5]	0.703627	0.672727	0.957563	0.936518	0.961382	0.962268	0.969311	0.920524	0.656865	-0.21963	0.00026796	0.83341
Nitrate/nitrite binding protein NrtA	nrtA	P73452 [287-314]	2xiodoTMT6plex [C13; C23]	0.883996	0.919319	0.943958	0.900826	0.962379	0.969134	0.975855	0.9666	0.225265	-0.155633	1.99081e-06	0.481893		Sll0781 protein	sll0781	Q55953 [33-44]	1xiodoTMT6plex [C2]	0.865087	0.935998	0.926415	0.940233	0.953101	0.970374	0.964223	0.972126	0.119444	-0.155385	1.95336e-06	0.81433		Slr1852 protein	slr1852	P73603 [76-105]	1xiodoTMT6plex [C16]	0.893931	0.93828	0.95594	0.959353	0.970917	0.969537	0.972581	0.977986	0.334732	-0.156341	2.10171e-06	0.870151
Photosystem I reaction center subunit II	psaD	P19569 [63-73]	1xiodoTMT6plex [C3]	0.914912	0.942841	0.944353	0.958719	0.960814	0.9768	0.984469	0.961834	0.2282	-0.150722	1.36662e-06	0.638178		Photosystem I reaction center subunit II	psaD	P19569 [63-73]	1xiodoTMT6plex [C3]	0.894411	0.935764	0.924429	0.962405	0.976072	0.940921	0.935264	0.979036	0.103437	-0.151991	1.50618e-06	0.532646		Glucose-6-phosphate 1-dehydrogenase	zwf	P73411 [441-455]	1xiodoTMT6plex [C5]	0.90322	0.934638	0.954827	0.960682	0.974558	0.970197	0.968907	0.977238	0.239127	-0.152858	1.6096e-06	0.7941
Elongation factor G 1	fusA	P28371 [664-686]	1xiodoTMT6plex [C13]	0.896807	0.891164	0.934369	0.936117	0.960327	0.97759	0.985747	0.981912	0.208901	-0.154404	1.81198e-06	0.369758		Slr0825 protein	slr0825	Q55413 [311-330]	1xiodoTMT6plex [C16]	0.891469	0.931599	0.903654	0.940217	0.939126	0.975081	0	0.974834	0.937243	#NUM!	-0.266739	0.990819		Elongation factor G 1	fusA	P28371 [664-686]	1xiodoTMT6plex [C13]	0.910111	0.943981	0.953939	0.921501	0.977562	0.949577	0.974299	0.986203	0.240158	-0.151828	1.48742e-06	0.429578
Chorismate synthase	aroC	P23353 [204-215]	1xiodoTMT6plex [C9]	0.860834	0.883722	0.929386	0.911998	0.959727	0.975633	0.978913	0.974446	0.222379	-0.158946	2.56596e-06	0.521266		WD repeat-containing protein slr1409	slr1409	P73594 [132-156]	1xiodoTMT6plex [C18]	0.906586	0.930152	0.940826	0.961823	0.972512	0.977611	0.985716	0.892418	0.210881	-0.151881	1.49357e-06	0.241946		Slr1362 protein	slr1362	P73535 [89-95]	1xiodoTMT6plex [C1]	0.83304	0.922477	0.952912	0.79663	0.957172	0.897101	0.956151	0.855557	0.297813	-0.162881	3.4685e-06	0.153413
Alpha-1,4 glucan phosphorylase	glgP	P73546 [535-543]	1xiodoTMT6plex [C8]	0.876972	0.913471	0.940759	0.950955	0.959257	0.969072	0.969353	0.971924	0.211765	-0.156124	2.06717e-06	0.755776		Glyceraldehyde-3-phosphate dehydrogenase 1	gap1	P49433 [253-264]	1xiodoTMT6plex [C8]	0.875366	0.929241	0.898209	0.95152	0.955361	0.963736	0.960674	0.988311	0.119416	-0.154439	1.81675e-06	0.544807		Adenylosuccinate lyase	purB	P74384 [194-201]	1xiodoTMT6plex [C6]	0.899518	0.901306	0.952744	0.949308	0.954955	0.94267	0.944236	0.942734	0.240378	-0.154032	1.761e-06	0.534521
Pyridoxine 5'-phosphate synthase	pdxJ	P72776 [170-187]	1xiodoTMT6plex [C9]	0.938227	0.911437	0.958032	0.943554	0.958959	0.972745	0.970037	0.95803	0.246341	-0.147585	1.07473e-06	0.128162		Ferredoxin--nitrite reductase	nirA	Q55366 [113-129]	1xiodoTMT6plex [C4]	0.732024	0.92878	0.890207	0.944045	0.961472	0.983188	0.963685	0.980662	0.693362	-0.19965	5.7992e-05	0.862076		RuBisCO accumulation factor 1	raf1	Q55875 [129-157]	1xiodoTMT6plex [C27]	0.841459	0.882855	0.952718	0.953145	0.920927	0.956285	0.961409	0.959791	0.229172	-0.160779	2.95267e-06	0.727142
3-phosphoshikimate 1-carboxyvinyltransferase	aroA	Q59975 [66-72]	1xiodoTMT6plex [C5]	0.716015	0.810945	0.812191	0.829775	0.958981	0.86989	0.941788	0.888455	0.774123	-0.261289	0.0065158	0.616819		Catalase-peroxidase	katG	P73911 [477-501]	1xiodoTMT6plex [C18]	0.841372	0.928176	0.933393	0.94724	0.953269	0.969078	0.962728	0.978259	0.109213	-0.157708	2.33374e-06	0.894475		Acetyl-CoA acetyltransferase	phaA	P73825 [177-189]	1xiodoTMT6plex [C8]	0.896677	0.92085	0.95208	0.957391	0.930183	0.969706	0.958161	0.948684	0.286249	-0.15503	1.90098e-06	0.645549
Bacterioferritin	bfr	P24602 [103-117]	1xiodoTMT6plex [C6]	0.92025	0.918976	0.964071	0.921506	0.958159	0.974828	0.975082	0.971609	0.261612	-0.151205	1.41815e-06	0.288431		Uncharacterized protein	sll7085	Q6ZEB3 [50-59]	1xiodoTMT6plex [C7]	0.830371	0.926919	0.80423	0.951978	0.953219	0.972916	0.977024	0.979185	0.118387	-0.159383	2.65332e-06	0.333179		WD repeat-containing protein slr1409	slr1409	P73594 [132-156]	1xiodoTMT6plex [C18]	0.912016	0.948564	0.952013	0.9528	0.970249	0.974447	0.97165	0.983112	0.222013	-0.1513	1.42851e-06	0.751648
Photosystem I reaction center subunit II	psaD	P19569 [62-73]	1xiodoTMT6plex [C4]	0.915921	0.898216	0.898512	0.890909	0.955186	0.980846	0.982052	0.973823	0.211316	-0.151364	1.43552e-06	0.0736946		Ribosome maturation factor RimP	rimP	P72687 [44-59]	1xiodoTMT6plex [C11]	0.922731	0.925946	0.954478	0.965696	0.975491	0.983338	0.963566	0.977638	0.133512	-0.148034	1.11232e-06	0.495128		Ribosome maturation factor RimP	rimP	P72687 [44-59]	1xiodoTMT6plex [C11]	0.915778	0.919227	0.951775	0.917233	0.856855	0.931486	0.965235	0.979486	0.274581	-0.152028	1.51044e-06	0.0253614
Ferredoxin--nitrite reductase	nirA	Q55366 [113-129]	1xiodoTMT6plex [C4]	0.877307	0.849292	0.884201	0.930775	0.953625	0.972578	0.97623	0.97708	0.865865	-0.253737	0.00365356	0.939399		Slr1852 protein	slr1852	P73603 [76-105]	1xiodoTMT6plex [C16]	0.938836	0.925327	0.945065	0.958147	0.969154	0.979259	0.975973	0.983389	0.111227	-0.144963	8.79163e-07	0.22598		Slr1315 protein	slr1315	P72589 [174-192]	1xiodoTMT6plex [C13]	0.892571	0.926353	0.949175	0.955425	0.969678	0.959564	0.961716	0.972536	0.221723	-0.154135	1.77496e-06	0.800686
Heat shock protein	htpG	P74702 [442-459]	1xiodoTMT6plex [C4]	0.881569	0.861509	0.943405	0.9296	0.953053	0.977905	0.972378	0.966768	0.21489	-0.156532	2.13271e-06	0.359822		Elongation factor G 1	fusA	P28371 [664-686]	1xiodoTMT6plex [C13]	0.927379	0.924304	0.951759	0.93866	0.9759	0.978925	0.98576	0.978702	0.127051	-0.147142	1.03888e-06	0.308605		C-phycocyanin alpha subunit	cpcA	Q54715 [94-120]	1xiodoTMT6plex [C5]	0.893562	0.932057	0.948371	0.938842	0.967898	0.956423	0.952418	0.965352	0.284876	-0.155416	1.95807e-06	0.803793
Slr0031 protein	slr0031	Q55449 [250-258]	1xiodoTMT6plex [C3]	0.877531	0.905923	0.931098	0.946796	0.952681	0.957848	0.977276	0.951748	0.23675	-0.156755	2.16948e-06	0.67311		Glycogen operon protein GlgX	glgX	P72691 [306-319]	1xiodoTMT6plex [C9]	0.913588	0.924006	0.877749	0.90105	0.936142	0.974254	0.936057	0.980484	0.123094	-0.149689	1.26263e-06	0.0495398		DNA-binding protein HU	hup	P73418 [26-47]	1xiodoTMT6plex [C12]	0.890359	0.918299	0.948048	0.937354	0.964394	0.956738	0.959752	0.970905	0.933417	-0.314074	0.371509	0.317933
ATP synthase subunit beta	atpD	P26527 [43-65]	1xiodoTMT6plex [C11]	0.86328	0.903018	0.933397	0.911875	0.951239	0.97193	0.95624	0.970493	0.222187	-0.158295	2.44116e-06	0.629167		Aldo/keto reductase slr0942	slr0942	P74308 [50-73]	1xiodoTMT6plex [C4]	0.919447	0.923406	0.893337	0.936055	0.954372	0.958204	0.967611	0.952912	0.096898	-0.148487	1.15162e-06	0.123562		Ssl3829 protein	ssl3829	P73675 [63-70]	1xiodoTMT6plex [C4]	0.905877	0.891536	0.947549	0.945371	0.97341	0.969028	0.971805	0.98066	0.247923	-0.153475	1.68746e-06	0.364077
Probable phosphoketolase	slr0453	P74690 [121-133]	1xiodoTMT6plex [C5]	0.79741	0.860558	0.897432	0.927907	0.951062	0.968193	0.975646	0.971001	0.823413	-0.238338	0.00112313	0.923424		Allophycocyanin beta chain	apcB	Q01952 [135-161]	1xiodoTMT6plex [C23]	0.876003	0.923199	0.927488	0.937165	0.95003	0.960849	0.968774	0.976589	0.968499	#NUM!	-1.34563e-05	0.621412		Site-specific DNA-methyltransferase (adenine-specific)	slr6095	Q6YRQ9 [414-428]	1xiodoTMT6plex [C12]	0.860258	0.914373	0.94629	0.95462	0.98108	0.952705	0.971788	0.969094	0.226692	-0.158679	2.51396e-06	0.819605
Adenosylhomocysteinase	ahcY	P74008 [216-227]	1xiodoTMT6plex [C10]	0.640818	0.879376	0.890864	0.941998	0.950947	0.962669	0.974569	0.956117	0.590512	-0.20062	6.2464e-05	0.947229		Cysteine synthase	cysK	P73410 [116-130]	1xiodoTMT6plex [C13]	0.893	0.922913	0.925311	0.946783	0.95333	0.960698	0.945094	0.964587	0.136014	-0.152727	1.59347e-06	0.680556		ATP synthase subunit beta	atpD	P26527 [43-65]	1xiodoTMT6plex [C11]	0.916576	0.938849	0.945321	0.944016	0.97243	0.963207	0.966179	0.981153	0.250528	-0.151011	1.39721e-06	0.567347
Glucose-6-phosphate 1-dehydrogenase	zwf	P73411 [441-455]	1xiodoTMT6plex [C5]	0.918192	0.929243	0.934114	0.955214	0.950536	0.979902	0.979896	0.978864	0.222274	-0.150782	1.37297e-06	0.402222		Acetyl-CoA acetyltransferase	phaA	P73825 [177-189]	1xiodoTMT6plex [C8]	0.899674	0.922791	0.942068	0.921244	0.967473	0.927764	0.958774	0.938646	0.112205	-0.151374	1.43662e-06	0.468281		Pyridoxine 5'-phosphate synthase	pdxJ	P72776 [170-187]	1xiodoTMT6plex [C9]	0.900055	0.935621	0.945292	0.932391	0.956226	0.95568	0.946636	0.966216	0.37159	-0.156345	2.10249e-06	0.749381
6-phosphogluconate dehydrogenase, decarboxylating	gnd	P52208 [167-193]	1xiodoTMT6plex [C13]	0.88282	0.889738	0.905475	0.938652	0.950262	0.977868	0.977266	0.974948	0.215252	-0.156247	2.08672e-06	0.391029		30S ribosomal protein S17	rpsQ	P73311 [44-56]	1xiodoTMT6plex [C8]	0.932713	0.922735	0.935787	0.917544	0.959076	0.962449	0.941781	0.981949	0.121835	-0.146277	9.72276e-07	0.0704664		Sll0735 protein	sll0735	P74630 [184-198]	1xiodoTMT6plex [C7]	0.862861	0.916492	0.945193	0.961498	0.969316	0.96129	0.963865	0.971783	0.236083	-0.158208	2.42482e-06	0.859059
Diaminopimelate epimerase	dapF	P74667 [22-39]	2xiodoTMT6plex [C6; C16]	0.464401	0.528612	0.704253	0.902032	0.94945	0.96811	0.976534	0.969755	0.449935	-0.229148	0.000555498	0.995367		3-phosphoshikimate 1-carboxyvinyltransferase	aroA	Q59975 [124-136]	1xiodoTMT6plex [C2]	0.915417	0.921955	0.935241	0.945686	0.943893	0.977481	0.965573	0.979227	0.189841	-0.150374	1.33068e-06	0.370892		Dihydrolipoyl dehydrogenase	lpdA	P72740 [328-348]	1xiodoTMT6plex [C19]	0.87846	0.926366	0.944553	0.941579	0.971122	0.961511	0.964361	0.974182	0.231989	-0.156216	2.08172e-06	0.80561
Methionine synthase	metH	Q55786 [1139-1163]	1xiodoTMT6plex [C8]	0.831911	0.837941	0.883752	0.912271	0.948153	0.949733	0.968369	0.965378	0.221376	-0.162521	3.3742e-06	0.450894		Histidine kinase	sll0043	Q55443 [415-439]	1xiodoTMT6plex [C23]	0.838551	0.921918	0.953645	0.939658	0.945765	0.96222	0.96292	0.960355	0.113825	-0.158113	2.40725e-06	0.938173		Slr0380 protein	slr0380	Q55594 [109-136]	1xiodoTMT6plex [C16]	0.875503	0.928069	0.944512	0.904	0.956815	0.948181	0.964662	0.967454	0.226904	-0.156593	2.14279e-06	0.618963
RutC family protein slr0709	slr0709	P52761 [55-76]	1xiodoTMT6plex [C15]	0.870034	0.769437	0.897288	0.928025	0.948109	0.968561	0.969134	0.966406	0.828481	-0.244569	0.00181012	0.759038		Sll5075 protein	sll5075	Q6ZEQ5 [83-93]	1xiodoTMT6plex [C7]	0.911639	0.921881	0.846753	0.89554	0.936782	0.940148	0.96233	0.972619	0.0932677	-0.149625	1.25653e-06	0.0201761		Histidinol-phosphate aminotransferase	hisC	P73807 [270-294]	1xiodoTMT6plex [C13]	0.862306	0.913633	0.943959	0.90479	0.959197	0.91954	0.944607	0.969304	0.288519	-0.159587	2.69515e-06	0.619646
Putative carboxymethylenebutenolidase	sll1298	P73163 [210-222]	1xiodoTMT6plex [C10]	0.83141	0.882079	0.924049	0.937572	0.947681	0.955718	0.966008	0.970694	0.857363	-0.24077	0.00135313	0.84107		Formyltetrahydrofolate deformylase	purU	Q55135 [98-108]	1xiodoTMT6plex [C4]	0.89819	0.921794	0.939394	0.94827	0.963898	0.963672	0.957349	0.969149	0.229087	-0.153634	1.7081e-06	0.693073		Succinate dehydrogenase flavoprotein subunit	frdA	P73479 [1-17]	1xiodoTMT6plex [C16]	0.845337	0.899134	0.943321	0.917067	0.971844	0.963115	0.958066	0.964391	0.255672	-0.160903	2.98084e-06	0.745694
HrEpiB	sll0576	P74729 [243-250]	1xiodoTMT6plex [C4]	0.858488	0.887035	0.903246	0.918081	0.946452	0.969213	0.975125	0.969478	0.209383	-0.158889	2.55469e-06	0.510342		Thylakoid-associated single-stranded DNA-binding protein slr1034	slr1034	P73145 [21-37]	1xiodoTMT6plex [C7]	0.93852	0.921573	0.963486	0.95799	0.968763	0.968374	0.979025	0.978783	0.120285	-0.145818	9.38688e-07	0.262543		Ferredoxin--nitrite reductase	nirA	Q55366 [113-129]	1xiodoTMT6plex [C4]	0.832676	0.927541	0.942728	0.908315	0.961763	0.967922	0.972299	0.977115	0.211034	-0.160599	2.91237e-06	0.794911
Glyceraldehyde-3-phosphate dehydrogenase 1	gap1	P49433 [61-77]	1xiodoTMT6plex [C13]	0.85733	0.857701	0.90624	0.904816	0.945819	0.971388	0.975696	0.971867	0.208662	-0.15956	2.6896e-06	0.387413		3-phosphoshikimate 1-carboxyvinyltransferase	aroA	Q59975 [66-72]	1xiodoTMT6plex [C5]	0.874211	0.921387	0.905853	0.931349	0.944578	0.941618	0.969268	0.938904	0.121803	-0.15484	1.8735e-06	0.633739		Photosystem I reaction center subunit II	psaD	P19569 [63-73]	1xiodoTMT6plex [C3]	0.824719	0.916695	0.942155	0.916334	0.975682	0.955784	0.958668	0.964709	0.877843	-0.247279	0.00222784	0.574879
Allophycocyanin beta chain	apcB	Q01952 [135-161]	1xiodoTMT6plex [C23]	0.891107	0.91018	0.925398	0.953619	0.9458	0.962189	0.964994	0.966178	0.229607	-0.155138	1.91676e-06	0.589581		Aldo/keto reductase slr0942	slr0942	P74308 [235-263]	1xiodoTMT6plex [C16]	0.8636	0.920454	0.902616	0.896469	0.906229	0.958992	0.925541	0.966523	0.157545	-0.156593	2.1428e-06	0.436517		Glycogen phosphorylase	glgP	P73511 [51-62]	1xiodoTMT6plex [C3]	0.744105	0.908468	0.941863	0.947778	0.965785	0.939662	0.964856	0.948009	0.227688	-0.168615	5.3814e-06	0.980969
C-phycocyanin alpha subunit	cpcA	Q54715 [94-120]	1xiodoTMT6plex [C5]	0.882828	0.89976	0.930268	0.941337	0.945707	0.968028	0.968925	0.953864	0.229969	-0.156168	2.07411e-06	0.587645		Slr1900 protein	slr1900	P73328 [154-162]	1xiodoTMT6plex [C5]	0.894134	0.91991	0.904781	0.944351	0.95794	0.958518	0.948373	0.974585	0.112445	-0.152579	1.57559e-06	0.448095		Chorismate synthase	aroC	P23353 [204-215]	1xiodoTMT6plex [C9]	0.834692	0.880972	0.941781	0.947473	0.94092	0.948524	0.948731	0.979015	0.280711	-0.16281	3.44978e-06	0.759252
S-(hydroxymethyl)glutathione dehydrogenase	frmA	P73138 [229-239]	1xiodoTMT6plex [C7]	0.838721	0.640835	0.656392	0.930003	0.946054	0.972661	0.957816	1	0.711087	-0.247189	0.00221256	0.70409		Photosystem II protein D1 2	psbA2	P16033 [9-27]	1xiodoTMT6plex [C10]	0.911424	0.91925	0.909683	0.942014	0.939081	0.952231	0.949832	0.973999	0.147916	-0.150594	1.35335e-06	0.269572		Urease subunit alpha	ureC	P73061 [547-565]	1xiodoTMT6plex [C8]	0.873033	0.895022	0.941326	0.955921	0.970096	0.969069	0.956818	0.979132	0.292506	-0.158714	2.52066e-06	0.648792
Glyceraldehyde-3-phosphate dehydrogenase 1	gap1	P49433 [311-324]	1xiodoTMT6plex [C13]	0.877717	0.886465	0.925967	0.936062	0.945445	0.960505	0.965372	0.958158	0.225667	-0.15691	2.19541e-06	0.534887		Urease subunit alpha	ureC	P73061 [547-565]	1xiodoTMT6plex [C8]	0.873738	0.918766	0.922591	0.94285	0.959285	1	0.960897	0.978224	0.108617	-0.15473	1.85782e-06	0.598509		Cyanophycinase	cphB	P73832 [184-209]	1xiodoTMT6plex [C21]	0.893246	0.898162	0.941119	0.959512	0.956746	0.973499	0.951426	0.971774	0.223283	-0.154609	1.84066e-06	0.527093
Oxygen-dependent coproporphyrinogen-III oxidase	hemF	P72848 [24-45]	1xiodoTMT6plex [C13]	0.931863	0.904207	0.95002	0.967535	0.944749	0.977567	0.984642	0.979966	0.211607	-0.148273	1.13289e-06	0.180806		DNA-binding protein HU	hup	P73418 [25-47]	1xiodoTMT6plex [C13]	0.924574	0.918266	0.942396	0.944781	0.952699	0.967758	0.955235	0.979974	0.112313	-0.147723	1.08613e-06	0.290664		50S ribosomal protein L16	rplP	P73313 [24-45]	1xiodoTMT6plex [C17]	0.903919	0.935151	0.940839	0.960468	0.966199	0.972552	0.970708	0.984267	0.270557	-0.153964	1.75187e-06	0.688635
S-adenosylmethionine synthase	metK	P72871 [26-46]	1xiodoTMT6plex [C2]	0.874909	0.860749	0.920578	0.946792	0.944546	0.968375	0.984252	0.97333	0.226672	-0.157791	2.34869e-06	0.378021		DNA-binding protein HU	hup	P73418 [26-47]	1xiodoTMT6plex [C12]	0.934285	0.91768	0.940751	0.94003	0.952995	0.960932	0.94622	0.979771	0.103231	-0.146412	9.82373e-07	0.118518		3-phosphoshikimate 1-carboxyvinyltransferase	aroA	Q59975 [124-136]	1xiodoTMT6plex [C2]	0.878871	0.918803	0.940768	0.948611	0.910511	0.96139	0.953706	0.961017	0.284367	-0.157389	2.27738e-06	0.642239
Histidine kinase	sll0043	Q55443 [415-439]	1xiodoTMT6plex [C23]	0.85266	0.841514	0.893661	0.919796	0.944166	0.961022	0.964039	0.950638	0.219268	-0.16047	2.88358e-06	0.383851		Aconitate hydratase B	acnB	P74582 [593-600]	1xiodoTMT6plex [C2]	0.926684	0.917726	0.787136	0.814477	0.852273	0.911166	0.946186	0.97514	0.14483	-0.148554	1.15753e-06	0.0482335		DNA-binding protein HU	hup	P73418 [25-47]	1xiodoTMT6plex [C13]	0.909555	0.931861	0.940441	0.939121	0.954024	0.937647	0.950673	0.971761	0.286802	-0.153406	1.67855e-06	0.57718
Succinate dehydrogenase flavoprotein subunit	frdA	P73479 [1-17]	1xiodoTMT6plex [C16]	0.809803	0.844889	0.888379	0.905359	0.944182	0.958909	0.961461	0.965907	0.212025	-0.164285	3.86236e-06	0.584605		Bacterioferritin	bfr	P24602 [103-117]	1xiodoTMT6plex [C6]	0.94274	0.944202	0.914846	0.957036	0.953792	0.970534	0.975126	0.96861	0.117517	-0.143686	7.97207e-07	0.0671196		Ferredoxin-dependent glutamate synthase 1	gltB	P55037 [764-784]	1xiodoTMT6plex [C20]	0.857265	0.902373	0.940279	0.926982	0.954778	0.955123	0.949394	0.969572	0.24504	-0.159402	2.65708e-06	0.771538
Probable phosphoketolase	slr0453	P74690 [779-802]	1xiodoTMT6plex [C6]	0.853508	0.884899	0.899795	0.910386	0.943675	0.959975	0.976873	0.939083	0.297723	-0.161451	3.10883e-06	0.523256		Single-stranded DNA-binding protein 1	ssb	Q55499 [20-37]	1xiodoTMT6plex [C9]	0.897893	0.916892	0.937248	0.943015	0.944254	0.970458	0.946899	0.968608	0.251857	-0.154236	1.78876e-06	0.591535		Oxygen-dependent coproporphyrinogen-III oxidase	hemF	P72848 [24-45]	1xiodoTMT6plex [C13]	0.942307	0.918686	0.939508	0.93908	0.96903	0.962183	0.959082	0.981158	0.226274	-0.146366	9.78919e-07	0.069774
Squalene-hopene-cyclase	shc	P73914 [460-475]	1xiodoTMT6plex [C8]	0.8471	0.763074	0.834523	0.895881	0.943604	0.953819	0.942724	0.951067	0.809393	-0.254531	0.00388255	0.827149		RuBisCO accumulation factor 1	raf1	Q55875 [129-157]	1xiodoTMT6plex [C27]	0.813752	0.916615	0.938875	0.954072	0.971518	0.968954	0.961601	0.978929	0.153073	-0.161377	3.09127e-06	0.926407		RutC family protein slr0709	slr0709	P52761 [55-76]	1xiodoTMT6plex [C15]	0.887629	0.926275	0.939508	0.945675	0.964868	0.950504	0.944453	0.979371	0.287133	-0.156231	2.08406e-06	0.72171
Site-specific DNA-methyltransferase (adenine-specific)	slr6095	Q6YRQ9 [414-428]	1xiodoTMT6plex [C12]	0.763444	0.805226	0.872191	0.908558	0.943238	0.958111	0.970572	0.94218	0.221992	-0.169103	5.58657e-06	0.623222		Oxygen-dependent coproporphyrinogen-III oxidase	hemF	P72848 [24-45]	1xiodoTMT6plex [C13]	0.907238	0.916254	0.932195	0.943927	0.940473	0.97416	0.965914	0.973701	0.0960135	-0.150605	1.35443e-06	0.422399		Oxygen-dependent coproporphyrinogen-III oxidase	hemF	P72848 [178-186]	1xiodoTMT6plex [C2]	0.742356	0.849615	0.939217	0.869245	0.936377	0.957231	0.925535	0.923985	0.763296	-0.223508	0.000360637	0.708785
Ribosome maturation factor RimP	rimP	P72687 [44-59]	1xiodoTMT6plex [C11]	0.79025	0.858711	0.87411	0.920811	0.942408	0.962717	0.978045	0.972783	0.823945	-0.245693	0.00197292	0.90968		Slr1301 protein	slr1301	P72839 [24-52]	1xiodoTMT6plex [C4]	0.89775	0.915918	0.947257	0.960854	0.96475	0.960613	0.974071	0.988564	0.11984	-0.152103	1.51911e-06	0.607499		ATP synthase subunit delta	atpH	P27180 [91-106]	1xiodoTMT6plex [C8]	0.878209	0.915131	0.938423	0.937078	0.962217	0.961869	0.949254	0.963887	0.254006	-0.156945	2.20134e-06	0.766897
Cysteine synthase	cysM	P72662 [19-33]	1xiodoTMT6plex [C10]	0.864974	0.832139	0.911627	0.90274	0.942366	0.959341	0.973126	0.958126	0.228616	-0.159342	2.6449e-06	0.276137		Diflavin flavoprotein A 1	dfa1	Q55393 [383-409]	1xiodoTMT6plex [C11]	0.916405	0.915214	0.86505	0.911923	0.964606	0.98766	0.972204	0.973056	0.125153	-0.149476	1.24219e-06	0.0640984		Histidine kinase	sll0043	Q55443 [415-439]	1xiodoTMT6plex [C23]	0.893093	0.923267	0.938359	0.96236	0.976233	0.959269	0.976342	1	0.234429	-0.154404	1.81201e-06	0.600814
RutC family protein slr0709	slr0709	P52761 [107-113]	1xiodoTMT6plex [C2]	0.761229	0.812835	0.91441	0.908643	0.942128	0.92325	0.952857	0.959796	0.773747	-0.230598	0.00062077	0.874755		C-phycocyanin alpha subunit	cpcA	Q54715 [94-120]	1xiodoTMT6plex [C5]	0.920813	0.914667	0.92763	0.936763	0.947031	0.957034	0.94054	0.962472	0.110479	-0.148557	1.15782e-06	0.245137		Cysteine synthase	cysM	P72662 [194-216]	1xiodoTMT6plex [C8]	0.855115	0.91088	0.937137	0.921995	0.95614	0.964675	0.953661	0.97144	0.230059	-0.15915	2.60629e-06	0.773337
Carbamoyl-phosphate synthase large chain	carB	Q55756 [407-413]	1xiodoTMT6plex [C5]	0.663279	0.718354	0.817327	0.856499	0.941888	0.931588	0.96347	0.927238	0.687923	-0.240406	0.00131595	0.941855		Translation initiation factor IF-2	infB	P72689 [21-28]	1xiodoTMT6plex [C6]	0.895714	0.91444	0.923535	0.906116	0.963779	0.950277	0.976889	0.972522	0.115628	-0.152056	1.51364e-06	0.341113		Cysteine synthase	cysM	P72662 [19-33]	1xiodoTMT6plex [C10]	0.882951	0.92154	0.936209	0.949351	0.97389	0.961476	0.954679	0.978075	0.242785	-0.156152	2.07158e-06	0.725999
Urease subunit alpha	ureC	P73061 [547-565]	1xiodoTMT6plex [C8]	0.775	0.80865	0.870374	0.903776	0.941845	0.958378	0.968151	0.964021	0.794145	-0.243962	0.0017279	0.950175		Thylakoid-associated single-stranded DNA-binding protein slr1034	slr1034	P73145 [21-42]	1xiodoTMT6plex [C7]	0.872733	0.913752	0.907911	0.945918	0.964281	0.97259	0.977445	0.976459	0.123125	-0.15502	1.89948e-06	0.582915		Sll1775 protein	sll1775	P73619 [658-671]	1xiodoTMT6plex [C8]	0.823151	0.874475	0.935795	0.921705	0.937194	0.951171	0.970327	0.976511	0.879732	-0.26838	0.0112163	0.634767
LL-diaminopimelate aminotransferase	dapL	Q55828 [177-195]	1xiodoTMT6plex [C7]	0.872994	0.880687	0.868707	0.931883	0.941489	0.960686	0.967745	0.960664	0.23525	-0.15798	2.38289e-06	0.300714		Glycogen phosphorylase	glgP	P73511 [519-535]	1xiodoTMT6plex [C16]	0.894331	0.913765	0.918182	0.937353	0.947121	0.960199	0.93022	0.969113	0.129732	-0.152641	1.58303e-06	0.478376		3-phosphoshikimate 1-carboxyvinyltransferase	aroA	Q59975 [66-72]	1xiodoTMT6plex [C5]	0.84622	0.911062	0.93518	0.901328	0.958601	0.957558	0.959253	0.949708	0.247286	-0.160417	2.87197e-06	0.740348
Ssl3829 protein	ssl3829	P73675 [63-70]	1xiodoTMT6plex [C4]	0.847646	0.844702	0.898964	0.926305	0.941152	0.96545	0.968199	0.945298	0.218815	-0.160714	2.93818e-06	0.438299		Ssl3829 protein	ssl3829	P73675 [63-82]	1xiodoTMT6plex [C4]	0.873309	0.913083	0.915181	0.95118	0.956912	0.972108	0.976476	0.97751	0.119425	-0.154897	1.8817e-06	0.624054		Glyceraldehyde-3-phosphate dehydrogenase 1	gap1	P49433 [311-324]	1xiodoTMT6plex [C13]	0.875293	0.917111	0.93488	0.917514	0.961976	0.948575	0.949424	0.948106	0.282037	-0.157839	2.35729e-06	0.73579
Ribulose bisphosphate carboxylase large chain	cbbL	P54205 [17-36]	1xiodoTMT6plex [C18]	0.800799	0.838311	0.900168	0.929767	0.941002	0.955117	0.96956	0.951903	0.236548	-0.165711	4.3084e-06	0.658489		Light-dependent protochlorophyllide reductase	por	Q59987 [132-138]	1xiodoTMT6plex [C2]	0.723404	0.911914	0.929975	0.954172	0.968415	0.969376	0.970557	0.981343	0.119622	-0.167432	4.91522e-06	0.971214		Slr1301 protein	slr1301	P72839 [24-52]	1xiodoTMT6plex [C4]	0.746945	0.91371	0.934842	0.945733	0.904944	0.952597	0.968775	0.982889	0.223583	-0.168256	5.23545e-06	0.907205
3-phosphoshikimate 1-carboxyvinyltransferase	aroA	Q59975 [124-136]	1xiodoTMT6plex [C2]	0.863292	0.79135	0.918981	0.935387	0.940965	0.970807	0.974962	0.961937	0.835085	-0.240918	0.00136858	0.771425		Uncharacterized protein	slr7061	Q6ZED7 [60-76]	1xiodoTMT6plex [C13]	0.89613	0.912058	0.915529	0.875333	0.95581	0.96305	0.967723	0.975892	0.108788	-0.152046	1.51247e-06	0.186297		LL-diaminopimelate aminotransferase	dapL	Q55828 [177-195]	1xiodoTMT6plex [C7]	0.825527	0.854109	0.934537	0.897993	0.951962	0.940913	0.941001	0.931049	0.229848	-0.163093	3.52544e-06	0.64152
Acetyl-CoA acetyltransferase	phaA	P73825 [177-189]	1xiodoTMT6plex [C8]	0.806023	0.886799	0.919902	0.868333	0.940647	0.968985	0.970676	0.964643	0.249235	-0.1648	4.0178e-06	0.636453		Inorganic pyrophosphatase	ppa	P80507 [29-42]	1xiodoTMT6plex [C9]	0.886374	0.91188	0.894421	0.943394	0.946218	0.972005	0.967085	0.970232	0.112686	-0.153295	1.66436e-06	0.407315		Ferredoxin-dependent glutamate synthase 2	gltS	P55038 [906-918]	1xiodoTMT6plex [C2]	0.917502	0.968417	0.933795	0.932656	0.952198	0.96184	0.966066	0.95931	0.282417	-0.151236	1.42152e-06	0.425605
Slr0325 protein	slr0325	Q55530 [74-88]	1xiodoTMT6plex [C10]	0.851659	0.865297	0.90069	0.919123	0.940183	0.954171	0.975096	0.971111	0.235388	-0.160807	2.95899e-06	0.473521		Deoxyribodipyrimidine photo-lyase	phrA	Q55081 [45-54]	1xiodoTMT6plex [C6]	0.837183	0.911606	0.923557	0.94177	0.966506	0.977778	0.935094	0.958602	0.115142	-0.158534	2.48615e-06	0.813656		Glutamate decarboxylase	gad	P73043 [384-400]	1xiodoTMT6plex [C8]	0.898073	0.876506	0.93306	0.947685	0.970178	0.957215	0.957284	0.974627	0.24277	-0.15481	1.86924e-06	0.323779
Single-stranded DNA-binding protein 1	ssb	Q55499 [20-36]	1xiodoTMT6plex [C9]	0.918846	0.916325	0.961489	0.942402	0.940095	0.967807	0.959955	0.963428	0.22677	-0.150745	1.36907e-06	0.379738		Phosphoribosylamine--glycine ligase	purD	P74232 [179-199]	1xiodoTMT6plex [C18]	0.896618	0.911678	0.915697	0.950067	0.965675	0.971155	0.974647	0.983249	0.119865	-0.152053	1.51337e-06	0.441458		Malonyl CoA-acyl carrier protein transacylase	fabD	P73242 [46-75]	2xiodoTMT6plex [C1; C17]	0.874422	0.900552	0.933006	0.944333	0.967485	0.971773	0.968832	0.980675	0.20083	-0.156913	2.19595e-06	0.627245
Threonine synthase	thrC	P74193 [111-129]	1xiodoTMT6plex [C4]	0.863667	0.85756	0.919352	0.937284	0.940102	0.959131	0.967003	0.961269	0.230935	-0.159089	2.59423e-06	0.450734		Slr1852 protein	slr1852	P73603 [85-105]	1xiodoTMT6plex [C7]	0.881562	0.911689	0.933294	0.917719	0.956367	0.973165	0.971756	0.979742	0.112645	-0.153764	1.72521e-06	0.531454		Diaminopimelate epimerase	dapF	P74667 [22-39]	2xiodoTMT6plex [C6; C16]	0.725969	0.849487	0.932683	0.952637	0.96142	0.969581	0.964142	0.973221	0.220247	-0.170752	6.33877e-06	0.893005
Chorismate synthase	aroC	P23353 [59-74]	1xiodoTMT6plex [C6]	0.805739	0.83595	0.842113	0.901603	0.939736	0.947441	0.889386	0.960771	0.826673	-0.258898	0.00542503	0.714112		Isocitrate dehydrogenase [NADP]	icd	P80046 [262-268]	1xiodoTMT6plex [C3]	0.877316	0.911592	0.873963	0.888635	0.919892	0.928812	0.940462	0.934915	0.237099	-0.156967	2.205e-06	0.263357		50S ribosomal protein L2	rplB	P73317 [187-194]	1xiodoTMT6plex [C2]	0.855023	0.881425	0.932461	0.933813	0.949504	0.964043	0.949915	0.978524	0.217645	-0.159376	2.65181e-06	0.637158
Heat shock protein	htpG	P74702 [354-363]	1xiodoTMT6plex [C1]	0.821624	0.863059	0.897825	0.885941	0.939568	0.9491	0.96233	0.956333	0.226869	-0.163335	3.59139e-06	0.582482		Triosephosphate isomerase	tpiA	Q59994 [120-132]	1xiodoTMT6plex [C8]	0.786029	0.911477	0.866174	0.867842	0.945467	0.945591	0.940888	0.948528	0.18112	-0.164993	4.07786e-06	0.668447		Chaperone protein DnaJ 1	dnaJ1	Q55505 [274-288]	1xiodoTMT6plex [C14]	0.835269	0.898007	0.931508	0.916143	0.961243	0.952696	0.962989	0.970128	0.21734	-0.160995	3.00192e-06	0.772572
HrEpiB	sll0576	P74729 [243-251]	1xiodoTMT6plex [C4]	0.811912	0.8556	0.898246	0.945999	0.939547	0.934004	0.951215	0.964594	0.225599	-0.164115	3.81239e-06	0.69055		Slr1032 protein	slr1032	P73142 [47-56]	1xiodoTMT6plex [C5]	0.922222	0.910665	0.952746	0.96815	0.964141	0.981599	0.977778	0.969697	0.133542	-0.148363	1.14074e-06	0.37012		Ssl2733 protein	ssl2733	P72616 [57-65]	1xiodoTMT6plex [C2]	0.873191	0.904253	0.93143	0.876197	0.916984	0.944764	0.948457	0.938501	0.280656	-0.158419	2.46442e-06	0.384885
DNA-binding protein HU	hup	P73418 [25-47]	1xiodoTMT6plex [C13]	0.898856	0.895504	0.927828	0.932883	0.939347	0.957371	0.97527	0.964286	0.24426	-0.154469	1.82097e-06	0.360437		Pyridoxine 5'-phosphate synthase	pdxJ	P72776 [170-187]	1xiodoTMT6plex [C9]	0.91359	0.910556	0.917516	0.931218	0.948104	0.950467	0.931244	0.956994	0.202235	-0.151198	1.41735e-06	0.247175		Ribosomal silencing factor RsfS	rsfS	P73658 [51-69]	1xiodoTMT6plex [C14]	0.680545	0.898484	0.931193	0.908585	0.958294	0.908898	0.949889	0.95028	0.231013	-0.173528	7.84091e-06	0.959985
Polyribonucleotide nucleotidyltransferase	pnp	P72659 [330-345]	1xiodoTMT6plex [C9]	0.776153	0.78678	0.860629	0.910892	0.939267	0.954589	0.967702	0.966741	0.78148	-0.242123	0.00150094	0.96391		Slr1315 protein	slr1315	P72589 [174-192]	1xiodoTMT6plex [C13]	0.915233	0.910351	0.938539	0.952176	0.95998	0.968754	0.969382	0.970961	0.115087	-0.149329	1.2283e-06	0.393819		Serine/threonine-protein kinase B	spkB	P74297 [464-488]	1xiodoTMT6plex [C8]	0.768288	0.822033	0.93055	0.870525	0.923245	0.959956	0.94316	0.966586	0.83191	-0.262343	0.00706358	0.637692
Sll1305 protein	sll1305	P73598 [70-88]	1xiodoTMT6plex [C14]	0.865071	0.870939	0.906763	0.93168	0.939161	0.974036	0.974744	0.959949	0.241318	-0.159095	2.59538e-06	0.441852		Squalene-hopene-cyclase	shc	P73914 [460-475]	1xiodoTMT6plex [C8]	0.877342	0.910432	0.920978	0.951913	0.964145	0.953458	0.956419	0.97333	0.120332	-0.154515	1.82744e-06	0.663465		ATP-dependent Clp protease adapter protein ClpS	clpS	P73634 [26-45]	1xiodoTMT6plex [C17]	0.842657	0.873873	0.930579	0.8778	0.918127	0.925344	0.914546	0.961148	0.285427	-0.162301	3.31791e-06	0.516279
UDP-N-acetylmuramoylalanine--D-glutamate ligase	murD	P73668 [314-330]	1xiodoTMT6plex [C5]	0.520725	0.588273	0.732982	0.884531	0.939176	0.88673	0.86417	0.963859	0.521537	-0.231834	0.00068241	0.937102		30S ribosomal protein S17	rpsQ	P73311 [44-58]	1xiodoTMT6plex [C8]	0.917831	0.909801	0.866913	0.933454	0.909047	0.965139	0.930089	0.94241	0.107838	-0.14979	1.27252e-06	0.00854431		Sll5075 protein	sll5075	Q6ZEQ5 [83-93]	1xiodoTMT6plex [C7]	0.875655	0.896116	0.930485	0.939426	0.903244	0.966763	0.966647	0.916748	0.271784	-0.158135	2.41133e-06	0.422055
Cyanophycinase	cphB	P73832 [184-209]	1xiodoTMT6plex [C21]	0.78518	0.845066	0.877932	0.918414	0.938763	0.967931	0.980044	0.972889	0.217127	-0.166546	4.59284e-06	0.639631		Sll0185 protein	sll0185	Q55770 [19-28]	1xiodoTMT6plex [C6]	0.819492	0.909653	0.939352	0.961575	0.941819	0.94292	0.976975	0.959489	0.114599	-0.160067	2.7961e-06	0.900127		Glycogen operon protein GlgX	glgX	P72691 [306-319]	1xiodoTMT6plex [C9]	0.856827	0.936378	0.930262	0.941502	0.961768	0.930053	0.952334	0.967958	0.228269	-0.158453	2.47093e-06	0.854826
Probable phosphoketolase	slr0453	P74690 [593-602]	1xiodoTMT6plex [C8]	0.838166	0.820099	0.893785	0.907693	0.938057	0.94428	0.940423	0.960909	0.850787	-0.26302	0.0074392	0.770823		Malonyl CoA-acyl carrier protein transacylase	fabD	P73242 [46-75]	2xiodoTMT6plex [C1; C17]	0.902808	0.909654	0.925786	0.94503	0.964984	0.977666	0.975528	0.979182	0.14136	-0.15164	1.46616e-06	0.417706		D-aminoacyl-tRNA deacylase	dtd3	P73335 [201-216]	1xiodoTMT6plex [C7]	0.754171	0.833518	0.930046	0.959035	0.96013	0.971747	0.967876	0.977679	0.746075	-0.216549	0.00021162	0.983124
Phosphoribosylamine--glycine ligase	purD	P74232 [179-199]	1xiodoTMT6plex [C18]	0.761528	0.828724	0.880548	0.920642	0.937915	0.965883	0.97409	0.96584	0.229347	-0.168885	5.49418e-06	0.696302		Site-specific DNA-methyltransferase (adenine-specific)	slr6095	Q6YRQ9 [414-428]	1xiodoTMT6plex [C12]	0.886447	0.909325	0.934365	0.896682	0.976138	0.980421	0.976593	0.988006	0.0988077	-0.153541	1.69602e-06	0.363758		Formyltetrahydrofolate deformylase	purU	Q55135 [130-146]	1xiodoTMT6plex [C12]	0.835061	0.890012	0.929694	0.931638	0.970842	0.962487	0.919783	0.904675	0.226736	-0.161386	3.09339e-06	0.67464
Triosephosphate isomerase	tpiA	Q59994 [38-59]	1xiodoTMT6plex [C5]	0.849197	0.855743	0.914117	0.918591	0.93725	0.966204	0.971801	0.963023	0.218285	-0.160326	2.852e-06	0.482919		Sll5081 protein	sll5081	Q6ZEP9 [185-207]	1xiodoTMT6plex [C2]	0.79567	0.909431	0.919454	0.865699	0.955224	0.958333	0.957785	0.982301	0.141039	-0.162884	3.46936e-06	0.680565		L-threonine dehydratase	ilvA	P73375 [236-265]	2xiodoTMT6plex [C10; C26]	0.802789	0.88786	0.929722	0.941007	0.96349	0.961856	0.955524	0.968755	0.234134	-0.164571	3.94798e-06	0.874982
S-adenosylmethionine synthase	metK	P72871 [132-161]	1xiodoTMT6plex [C14]	0.854356	0.903268	0.919544	0.944319	0.936685	0.974367	0.97338	0.972058	0.217992	-0.159072	2.59082e-06	0.688527		50S ribosomal protein L22	rplV	P73315 [50-56]	1xiodoTMT6plex [C2]	0.871956	0.909294	0.927831	0.94599	0.965354	0.981132	0.976444	0.976644	0.192085	-0.156409	2.11268e-06	0.655787		Glucose-6-phosphate 1-dehydrogenase	zwf	P73411 [254-281]	1xiodoTMT6plex [C12]	0.851253	0.918113	0.929392	0.937232	0.955789	0.960388	0.958088	0.966542	0.222917	-0.159453	2.6676e-06	0.86583
Glutamate decarboxylase	gad	P73043 [384-400]	1xiodoTMT6plex [C8]	0.865482	0.895985	0.918627	0.93174	0.936602	0.966125	0.977471	0.958331	0.215691	-0.157907	2.36965e-06	0.592529		Sll0735 protein	sll0735	P74630 [184-198]	1xiodoTMT6plex [C7]	0.894716	0.909181	0.912904	0.954001	0.971124	0.967872	0.958581	0.97144	0.101589	-0.152033	1.51104e-06	0.458939		S-adenosylmethionine synthase	metK	P72871 [226-247]	1xiodoTMT6plex [C11]	0.859485	0.842613	0.929087	0.916915	0.947868	0.956275	0.954837	0.973053	0.217962	-0.159543	2.68593e-06	0.394125
Slr0697 protein	slr0697	Q55959 [354-371]	1xiodoTMT6plex [C16]	0.805436	0.832151	0.91785	0.92914	0.936347	1	0.96826	0.975817	0.224175	-0.165017	4.08536e-06	0.577219		Sll1775 protein	sll1775	P73619 [503-515]	1xiodoTMT6plex [C9]	0.86564	0.909109	0.915357	0.93964	0.961008	0.97872	0.962594	0.976426	0.125986	-0.155895	2.03121e-06	0.641614		Slr1301 protein	slr1301	P72839 [340-361]	1xiodoTMT6plex [C13]	0.922662	0.940704	0.928814	0.950689	0.978704	0.962769	0.970936	0.981114	0.251338	-0.150044	1.29745e-06	0.387316
Transaldolase	tal	P72797 [232-256]	1xiodoTMT6plex [C11]	0.81654	0.811408	0.82569	0.886205	0.936385	0.97144	0.978359	0.968254	0.226623	-0.164744	4.00058e-06	0.291853		Oxygen-dependent coproporphyrinogen-III oxidase	hemF	P72848 [24-47]	1xiodoTMT6plex [C13]	0.806587	0.908671	0.927248	0.966679	0.919313	0.971733	0.968362	0.972813	0.114275	-0.161234	3.05747e-06	0.845046		Sll0148 protein	sll0148	P74453 [59-67]	1xiodoTMT6plex [C5]	0.874424	0.903093	0.928318	0.942659	0.966831	0.958162	0.968882	0.975587	0.233333	-0.15712	2.231e-06	0.642955
Chorismate synthase	aroC	P23353 [336-354]	1xiodoTMT6plex [C14]	0.821398	0.822097	0.891399	0.912387	0.935634	0.966456	0.961238	0.955854	0.211795	-0.163667	3.68388e-06	0.469045		Glycogen phosphorylase	glgP	P73511 [51-62]	1xiodoTMT6plex [C3]	0.804695	0.90687	0.881069	0.928165	0.946468	0.946837	0.96594	0.974349	0.168226	-0.162787	3.44369e-06	0.751453		Threonine synthase	thrC	P74193 [111-129]	1xiodoTMT6plex [C4]	0.794109	0.853475	0.927574	0.88642	0.895329	0.919177	0.947305	0.958598	0.23584	-0.165924	4.37907e-06	0.688898
50S ribosomal protein L22	rplV	P73315 [50-56]	1xiodoTMT6plex [C2]	0.832701	0.851465	0.866451	0.915062	0.935323	0.954315	0.969634	0.952154	0.850634	-0.261065	0.0064045	0.896027		Sll1305 protein	sll1305	P73598 [70-88]	1xiodoTMT6plex [C14]	0.862422	0.906983	0.937696	0.953822	0.958852	0.971357	0.972737	0.965309	0.168327	-0.157034	2.2164e-06	0.780088		Magnesium chelatase	chlH	P73020 [1032-1043]	1xiodoTMT6plex [C7]	0.812061	0.891472	0.927561	0.895936	0.934445	0.756908	0.954155	0.967457	0.872606	-0.3156	0.417591	0.24079
Aldo/keto reductase slr0942	slr0942	P74308 [155-172]	1xiodoTMT6plex [C7]	0.820279	0.857306	0.908265	0.912782	0.935176	0.951548	0.959121	0.950177	0.22269	-0.163232	3.56325e-06	0.668572		S-adenosylmethionine synthase	metK	P72871 [132-161]	1xiodoTMT6plex [C14]	0.874857	0.906532	0.93159	0.940025	0.956478	0.973671	0.962383	0.969425	0.112327	-0.154608	1.84055e-06	0.672847		Glyceraldehyde-3-phosphate dehydrogenase 1	gap1	P49433 [253-264]	1xiodoTMT6plex [C8]	0.818278	0.926553	0.92721	0.944424	0.949319	0.954761	0.966195	0.955102	0.846173	-0.224018	0.000375014	0.727795
Sll5075 protein	sll5075	Q6ZEQ5 [83-93]	1xiodoTMT6plex [C7]	0.850937	0.901715	0.92304	0.944829	0.934649	0.963194	0.919956	0.948014	0.91775	-0.333514	1.64706	0.0943539		Glutamate decarboxylase	gad	P73043 [384-400]	1xiodoTMT6plex [C8]	0.859408	0.906268	0.931156	0.951968	0.952973	0.948732	0.965544	0.963115	0.104173	-0.156144	2.07029e-06	0.806072		Dihydrolipoyl dehydrogenase	lpdA	P72740 [260-278]	1xiodoTMT6plex [C13]	0.778471	0.874836	0.927021	0.893346	0.943928	0.949182	0.960529	0.973465	0.850601	-0.258116	0.00510982	0.635062
Cysteine synthase	cysM	P72662 [194-216]	1xiodoTMT6plex [C8]	0.821733	0.905636	0.883837	0.951953	0.934082	0.976112	0.97887	0.949058	0.221056	-0.162666	3.41184e-06	0.685651		Slr0825 protein	slr0825	Q55413 [458-475]	1xiodoTMT6plex [C13]	0.879368	0.90626	0.928802	0.945733	0.966941	0.965981	0.915325	0.979694	0.121391	-0.154368	1.80697e-06	0.505315		Glycogen operon protein GlgX	glgX	P73608 [330-337]	1xiodoTMT6plex [C6]	0.834016	0.879116	0.926701	0.923966	0.940025	0.965078	0.952956	0.955752	0.879134	-0.263708	0.00784193	0.643197
Shikimate dehydrogenase (NADP(+))	aroE	P74591 [139-157]	1xiodoTMT6plex [C11]	0.84002	0.907896	0.907507	0.897579	0.933872	0.950272	0.952337	0.933777	0.248334	-0.161424	3.10233e-06	0.738116		6-phosphogluconate dehydrogenase, decarboxylating	gnd	P52208 [167-193]	1xiodoTMT6plex [C13]	0.815516	0.905097	0.952475	0.921328	0.963071	0.979717	0.97363	0.989739	0.818763	-0.215598	0.000196748	0.848332		Bacterioferritin	bfr	P24602 [103-117]	1xOxidation [M3]; 1xiodoTMT6plex [C6]	0.909269	0.944887	0.926616	0.928883	0.95825	0.948434	0.956866	0.971912	0.283885	-0.152802	1.60273e-06	0.472385
DNA-binding protein HU	hup	P73418 [26-47]	1xiodoTMT6plex [C12]	0.884078	0.904469	0.901563	0.940896	0.933852	0.970286	0.976641	0.960668	0.434198	-0.161672	3.16186e-06	0.422059		Valine--tRNA ligase	valS	Q55522 [365-388]	1xiodoTMT6plex [C11]	0.878002	0.905068	0.921448	0.944751	0.954184	0.97777	0.97525	0.982089	0.121106	-0.15478	1.86483e-06	0.560539		S-adenosylmethionine synthase	metK	P72871 [132-161]	1xiodoTMT6plex [C14]	0.875938	0.89994	0.926589	0.916861	0.968046	0.938942	0.965299	0.973241	0.225618	-0.156842	2.18392e-06	0.516503
Fumarate hydratase class II	fumC	Q55674 [115-126]	1xiodoTMT6plex [C5]	0.806623	0.733819	0.868362	0.908462	0.933554	0.939898	0.883885	0.969931	0.779747	-0.244333	0.00177773	0.715066		ATP synthase subunit delta	atpH	P27180 [91-106]	1xiodoTMT6plex [C8]	0.900933	0.904471	0.915501	0.936444	0.942657	0.956522	0.956101	0.967454	0.120697	-0.151662	1.46865e-06	0.376934		Glutamate--tRNA ligase	gltX	Q55778 [98-109]	2xiodoTMT6plex [C1; C3]	0.873715	0.89983	0.926501	0.942664	0.963074	0.963067	0.970582	0.974298	0.215769	-0.156872	2.18907e-06	0.623872
Glucosylglycerol-phosphate synthase	ggpS	P74258 [309-316]	1xiodoTMT6plex [C5]	0.83689	0.838693	0.891534	0.929169	0.933303	0.944324	0.954056	0.931087	0.231107	-0.16231	3.32014e-06	0.4915		Ribosomal protein L11 methyltransferase	prmA	P73820 [127-151]	1xiodoTMT6plex [C18]	0.893898	0.904282	0.883003	0.909772	0.949557	0.951531	0.964987	0.97958	0.157514	-0.153334	1.66936e-06	0.20409		Putative biopolymer transport protein ExbB-like 3	sll1404	P72604 [68-84]	1xiodoTMT6plex [C7]	0.842332	0.89337	0.926242	0.924297	0.939733	0.946224	0.951473	0.95858	0.215296	-0.16043	2.8748e-06	0.807916
Ferredoxin-dependent glutamate synthase 1	gltB	P55037 [1400-1422]	1xiodoTMT6plex [C16]	0.698119	0.725542	0.76841	0.837305	0.933114	0.954545	0.960294	0.956083	0.711464	-0.25014	0.00277361	0.985136		HrEpiB	sll0576	P74729 [243-250]	1xiodoTMT6plex [C4]	0.823243	0.904153	0.911544	0.903592	0.944398	0.951493	0.967508	0.970442	0.158322	-0.160809	2.95947e-06	0.743156		Peptidyl-prolyl cis-trans isomerase slr1251	slr1251	P73789 [160-171]	1xiodoTMT6plex [C8]	0.879676	0.904744	0.926166	0.927847	0.956676	0.961434	0.96032	0.96962	0.218854	-0.156491	2.12613e-06	0.597709
Glycogen phosphorylase	glgP	P73511 [300-316]	1xiodoTMT6plex [C10]	0.870349	0.891438	0.930669	0.921769	0.933035	0.954447	0.946889	0.928132	0.283715	-0.158935	2.56373e-06	0.653063		Valine--tRNA ligase	valS	Q55522 [255-274]	1xiodoTMT6plex [C18]	0.710786	0.904146	0.917044	0.940459	0.939251	0.963957	0.969978	0.97095	0.109377	-0.168156	5.19563e-06	0.961476		Sugar fermentation stimulation protein homolog	sfsA	P73664 [207-219]	1xiodoTMT6plex [C12]	0.754118	0.904307	0.925971	0.883214	0.926648	0.936163	0.951038	0.967721	0.759587	-0.212638	0.000156835	0.722871
Slr0106 protein	slr0106	Q55877 [32-42]	1xiodoTMT6plex [C8]	0.841608	0.837857	0.889696	0.912341	0.932721	0.953655	0.962368	0.964643	0.857777	-0.264464	0.00830978	0.861424		Glycogen operon protein GlgX	glgX	P72691 [126-139]	1xiodoTMT6plex [C9]	0.942794	0.903578	0.892162	0.898218	0.895178	0.974676	0.972433	0.917463	0.104298	-0.145152	8.91956e-07	0.0325633		Phosphoribosylamine--glycine ligase	purD	P74232 [179-199]	1xiodoTMT6plex [C18]	0.856956	0.939937	0.925796	0.944036	0.970054	0.964195	0.969595	0.978108	0.247157	-0.1589	2.55689e-06	0.832532
Protein DrgA	drgA	Q55233 [141-156]	1xiodoTMT6plex [C7]	0.847659	0.732155	0.869698	0.886912	0.932729	0.977376	0.97874	0.974908	0.219912	-0.162802	3.44766e-06	0.130424		Glycogen operon protein GlgX	glgX	P72691 [456-477]	1xiodoTMT6plex [C7]	0.88005	0.903412	0.898053	0.936101	0.93638	0.931363	0.950279	0.949292	0.0930065	-0.153846	1.73608e-06	0.525194		UDP-N-acetylmuramoyl-tripeptide--D-alanyl-D-alanine ligase	murF	P45450 [30-38]	1xiodoTMT6plex [C5]	0.852085	0.895376	0.925494	0.929089	0.955653	0.961432	0.965958	0.98171	0.242639	-0.159949	2.77088e-06	0.682852
Slr8030 protein	slr8030	Q6ZE62 [348-362]	1xiodoTMT6plex [C13]	0.731827	0.747238	0.824222	0.885808	0.932587	0.954774	0.958399	0.960802	0.739761	-0.243759	0.00170125	0.974023		Formyltetrahydrofolate deformylase	purU	Q55135 [130-146]	1xiodoTMT6plex [C12]	0.852427	0.903073	0.901578	0.909833	0.940405	0.957722	0.960427	0.976093	0.120111	-0.157327	2.26666e-06	0.582349		Shikimate dehydrogenase (NADP(+))	aroE	P74591 [139-157]	1xiodoTMT6plex [C11]	0.841383	0.88179	0.925403	0.925873	0.951228	0.946999	0.956365	0.970211	0.236386	-0.161076	3.0207e-06	0.713504
Dihydroxy-acid dehydratase	ilvD	P74689 [114-125]	1xiodoTMT6plex [C10]	0.705007	0.662427	0.773185	0.894289	0.931586	0.951309	0.958608	0.964582	0.676918	-0.240422	0.00131747	0.963382		Sll1961 protein	sll1961	P73804 [167-176]	1xiodoTMT6plex [C3]	0.803774	0.902995	0.921674	0.896437	0.954227	0.971168	0.96743	0.976952	0.140279	-0.162214	3.29595e-06	0.765671		Alpha-1,4 glucan phosphorylase	glgP	P73546 [153-174]	1xiodoTMT6plex [C4]	0.751167	0.906984	0.925024	0.931238	0.870492	0.922146	0.960998	0.958898	0.237456	-0.168466	5.32068e-06	0.833181
Uncharacterized protein	slr7061	Q6ZED7 [3-28]	1xiodoTMT6plex [C25]	0.776782	0.845457	0.868228	0.910055	0.931451	0.955273	0.963992	0.9694	0.816761	-0.249776	0.00269733	0.885574		Adenylosuccinate lyase	purB	P74384 [311-325]	2xiodoTMT6plex [C6; C7]	0.865488	0.903	0.894831	0.905415	0.93842	0.94707	0.937385	0.966256	0.105741	-0.155844	2.02331e-06	0.499637		Probable glycogen synthase 2	glgA2	P72623 [292-308]	1xiodoTMT6plex [C13]	0.839288	0.903532	0.924696	0.920921	0.95173	0.948859	0.965159	0.965676	0.246374	-0.161242	3.05944e-06	0.797252
Putative diflavin flavoprotein A 3	dfa3	P74373 [563-577]	1xiodoTMT6plex [C3]	0.831094	0.861944	0.899777	0.917611	0.930878	0.946555	0.964598	0.933641	0.871425	-0.273093	0.0160933	0.640257		Fructose-bisphosphate aldolase class 2	fbaA	Q55664 [314-331]	1xiodoTMT6plex [C3]	0.899876	0.903051	0.878209	0.892368	0.954221	0.956538	0.926042	0.971821	0.120848	-0.152137	1.52315e-06	0.0970884		Glycogen phosphorylase	glgP	P73511 [300-316]	1xiodoTMT6plex [C10]	0.851763	0.876979	0.924592	0.90645	0.945548	0.933225	0.932477	0.935107	0.215744	-0.159698	2.71808e-06	0.672848
Probable glycogen synthase 2	glgA2	P72623 [292-308]	1xiodoTMT6plex [C13]	0.810327	0.829622	0.870569	0.888339	0.930756	0.93945	0.954499	0.961909	0.837924	-0.265948	0.00931021	0.874005		Cysteine synthase	cysK	P73410 [116-130]	1xOxidation [M10]; 1xiodoTMT6plex [C13]	0.893	0.922913	0.925311	0.946783	0.95333	0.960698	0.945094	0.964587	0.136014	-0.152727	1.59347e-06	0.680556		Uncharacterized protein	slr7061	Q6ZED7 [384-392]	1xiodoTMT6plex [C6]	0.756585	0.809218	0.924383	0.920694	0.920942	0.941551	0.897644	0.898795	0.287727	-0.171434	6.67886e-06	0.743267
1,4-dihydroxy-2-naphthoyl-CoA synthase	menB	P73495 [71-82]	1xiodoTMT6plex [C4]	0.743161	0.790801	0.850802	0.881364	0.93048	0.939984	0.937548	0.948646	0.776578	-0.249389	0.00261853	0.898933		S-adenosylmethionine synthase	metK	P72871 [26-46]	1xiodoTMT6plex [C2]	0.890996	0.902402	0.900915	0.926753	0.917312	0.959919	0.951373	0.955768	0.120845	-0.153293	1.66416e-06	0.32752		Slr1852 protein	slr1852	P73603 [85-105]	1xiodoTMT6plex [C7]	0.912695	0.897324	0.924165	0.957827	0.972798	0.963647	0.960699	0.981783	0.272531	-0.152988	1.62567e-06	0.280057
Aspartate aminotransferase	aspC	Q55128 [343-364]	1xiodoTMT6plex [C20]	0.815609	0.81074	0.888847	0.915932	0.930231	0.966664	0.972041	0.960063	0.822789	-0.247929	0.0023415	0.904884		Transaldolase	tal	P72797 [146-175]	2xiodoTMT6plex [C12; C26]	0.869695	0.901989	0.898429	0.92278	0.94021	0.95156	0.938254	0.953476	0.117797	-0.155502	1.97091e-06	0.583772		Slr1900 protein	slr1900	P73328 [152-162]	1xiodoTMT6plex [C7]	0.84965	0.896975	0.924048	0.931919	0.952689	0.936055	0.939742	0.95246	0.287247	-0.161202	3.05e-06	0.826242
Coenzyme A biosynthesis bifunctional protein CoaBC	coaBC	P73881 [20-35]	1xiodoTMT6plex [C2]	0.741085	0.751037	0.848031	0.868393	0.930283	0.932954	0.947879	0.927504	0.759194	-0.24913	0.00256715	0.894265		DNA-directed RNA polymerase subunit beta	rpoB	P77965 [863-883]	1xiodoTMT6plex [C9]	0.835273	0.90194	0.930009	0.956787	0.963481	0.977307	0.97854	0.983417	0.110353	-0.158765	2.53056e-06	0.793817		GDP-mannose 4,6-dehydratase	rfbD	P72586 [159-165]	1xiodoTMT6plex [C5]	0.821958	0.879456	0.92399	0.937114	0.939247	0.926173	0.916787	0.942244	0.284647	-0.164236	3.84785e-06	0.854891
NADH-glutamate synthase small subunit	gltD	P72762 [444-463]	1xiodoTMT6plex [C19]	0.53515	0.622595	0.766888	0.877933	0.93014	0.960543	0.968521	0.96924	0.543147	-0.230273	0.000605519	0.991829		DNA-directed RNA polymerase subunit beta'	rpoC2	P73334 [211-218]	1xiodoTMT6plex [C4]	0.833416	0.9017	0.946342	0.932851	0.959859	0.947103	0.927079	0.970503	0.096754	-0.158799	2.53714e-06	0.832647		Sll1734 protein	sll1734	P73393 [133-150]	1xiodoTMT6plex [C9]	0.846677	0.870024	0.923884	0.921284	0.966708	0.953782	0.964012	0.974575	0.222003	-0.160439	2.87684e-06	0.585615
Slr0841 protein	slr0841	Q55426 [115-126]	1xiodoTMT6plex [C2]; 1xOxidation [M7]	0.27966	0.762115	0.393597	0.907515	0.929851	0.606854	0.973379	0.975731	0.442082	-0.24132	0.00141132	0.478429		Glucose-6-phosphate 1-dehydrogenase	zwf	P73411 [254-281]	1xiodoTMT6plex [C12]	0.912135	0.901519	0.911718	0.92783	0.939256	0.966375	0.96737	0.973942	0.11752	-0.150334	1.32659e-06	0.184398		Probable phosphoketolase	slr0453	P74690 [593-602]	1xiodoTMT6plex [C8]	0.844551	0.78014	0.923716	0.940776	0.955427	0.959393	0.951453	0.968555	0.221484	-0.162486	3.36527e-06	0.288118
Ssl3829 protein	ssl3829	P73675 [63-82]	1xiodoTMT6plex [C4]	0.776944	0.765908	0.838835	0.903645	0.929803	0.954015	0.965548	0.960193	0.221178	-0.168996	5.54095e-06	0.416202		Cysteine synthase	cysM	P72662 [19-33]	1xiodoTMT6plex [C10]	0.873687	0.901221	0.868881	0.946487	0.906291	0.962721	0.950421	0.978844	0.109458	-0.155144	1.91768e-06	0.279904		LL-diaminopimelate aminotransferase	dapL	Q55828 [239-245]	1xiodoTMT6plex [C2]	0.855258	0.893262	0.923568	0.933005	0.95167	0.949709	0.947634	0.954363	0.915578	-0.318798	0.533518	0.225412
Sulfate adenylyltransferase	sat	P74241 [283-293]	1xiodoTMT6plex [C4]	0.786656	0.776287	0.80101	0.877602	0.929485	0.965935	0.949447	0.961773	0.216805	-0.1678	5.05577e-06	0.313085		Cysteine synthase	cysM	P72662 [194-216]	1xiodoTMT6plex [C8]	0.869345	0.900736	0.927548	0.94249	0.966965	0.961427	0.966667	0.977615	0.120189	-0.155756	2.0096e-06	0.653117		Formyltetrahydrofolate deformylase	purU	Q55135 [98-108]	1xiodoTMT6plex [C4]	0.852613	0.762032	0.923596	0.909172	0.950894	0.919598	0.965566	0.950032	0.826127	-0.246412	0.00208471	0.612131
Ferredoxin-dependent glutamate synthase 2	gltS	P55038 [1428-1454]	2xiodoTMT6plex [C10; C11]	0.785347	0.834478	0.874129	0.899884	0.929338	0.940684	0.962663	0.951227	0.223766	-0.16689	4.71559e-06	0.640498		NAD(P)H-quinone oxidoreductase subunit J	ndhJ	P19125 [127-150]	1xiodoTMT6plex [C9]	0.882296	0.900582	0.922784	0.94815	0.957107	0.970613	0.972225	0.980904	0.189382	-0.155308	1.94186e-06	0.538854		Photosystem II protein D1 2	psbA2	P16033 [9-27]	1xiodoTMT6plex [C10]	0.873393	0.904003	0.923397	0.923682	0.953012	0.951747	0.95265	0.960285	0.27668	-0.158199	2.42315e-06	0.668296
Sll1775 protein	sll1775	P73619 [503-515]	1xiodoTMT6plex [C9]	0.784766	0.79775	0.826355	0.865992	0.929325	0.965194	0.91804	0.96244	0.797062	-0.25834	0.0051983	0.907803		Single-stranded DNA-binding protein 1	ssb	Q55499 [20-36]	1xiodoTMT6plex [C9]	0.902505	0.900376	0.904642	0.935508	0.935304	0.945945	0.947568	0.96818	0.163467	-0.152266	1.5382e-06	0.266408		Ferredoxin-dependent glutamate synthase 1	gltB	P55037 [1400-1422]	1xiodoTMT6plex [C16]	0.810127	0.867901	0.922836	0.894485	0.953351	0.932807	0.930544	0.965448	0.240485	-0.164351	3.88204e-06	0.718219
WD repeat-containing protein slr1409	slr1409	P73594 [132-156]	1xiodoTMT6plex [C18]	0.778632	0.841642	0.879632	0.938514	0.929317	0.96606	0.963809	0.963437	0.80068	-0.23655	0.000979345	0.915652		Sll1775 protein	sll1775	P73619 [75-93]	1xiodoTMT6plex [C5]	0.740019	0.899021	0.920283	0.930729	0.956169	0.967414	0.856224	0.889152	0.112898	-0.166509	4.57975e-06	0.759424		3-dehydroquinate dehydratase	aroQ	P73367 [115-136]	1xiodoTMT6plex [C14]	0.835362	0.86032	0.92281	0.924817	0.951493	0.950794	0.945943	0.951648	0.222514	-0.161739	3.17803e-06	0.661095
Sll1775 protein	sll1775	P73619 [31-55]	1xiodoTMT6plex [C22]	0.603084	0.852271	0.812598	0.746084	0.92894	0.913184	0.950925	0.951242	0.739195	-0.263772	0.0078805	0.612766		Glycogen operon protein GlgX	glgX	P73608 [301-329]	1xiodoTMT6plex [C23]	0.913965	0.898839	0.943371	0.946575	0.948472	0.977478	0.976816	0.977868	0.120548	-0.150513	1.34493e-06	0.297267		Methionine--tRNA ligase	metG	Q55729 [412-426]	1xiodoTMT6plex [C7]	0.866325	0.862189	0.922735	0.921304	0.952753	0.95065	0.947578	0.965566	0.244194	-0.158995	2.57554e-06	0.451239
Thylakoid-associated single-stranded DNA-binding protein slr1034	slr1034	P73145 [21-37]	1xiodoTMT6plex [C7]; 1xOxidation [M16]	0.913237	0.883234	0.9556	0.946935	0.963621	0.977551	0.984311	0.967201	0.206506	-0.152205	1.53103e-06	0.263661		Chorismate synthase	aroC	P23353 [204-215]	1xiodoTMT6plex [C9]	0.901198	0.898776	0.923881	0.943069	0.943035	0.956079	0.975418	0.980443	0.12443	-0.151841	1.48893e-06	0.34473		Slr0001 protein	slr0001	Q55660 [14-24]	1xiodoTMT6plex [C8]	0.814716	0.827835	0.922438	0.850484	0.933215	0.870762	0.860255	0.915289	0.297743	-0.166416	4.54717e-06	0.355657
Glutamate decarboxylase	gad	P73043 [111-140]	1xiodoTMT6plex [C13]	0.564316	0.783039	0.755798	0.932452	0.928965	0.714441	0.971393	0.956655	0.630129	-0.231449	0.00066258	0.532387		RutC family protein slr0709	slr0709	P52761 [55-76]	1xiodoTMT6plex [C15]	0.897516	0.897857	0.902135	0.927381	0.921889	0.965194	0.952652	0.976959	0.120156	-0.152253	1.53667e-06	0.233838		Slr1540 protein	slr1540	P73424 [212-234]	1xiodoTMT6plex [C11]	0.805027	0.898396	0.922075	0.900142	0.945429	0.935536	0.937382	0.965654	0.237478	-0.164235	3.84777e-06	0.845761
Histidinol-phosphate aminotransferase	hisC	P73807 [126-144]	1xiodoTMT6plex [C15]	0.83692	0.860546	0.894099	0.90936	0.928812	0.950138	0.951678	0.961993	0.283198	-0.163348	3.59486e-06	0.549057		Biliverdin reductase	bvdR	P72782 [189-204]	1xiodoTMT6plex [C15]	0.868223	0.897331	0.895461	0.885736	0.954667	0.94289	0.951232	0.940047	0.119467	-0.155772	2.01217e-06	0.393102		Sll1305 protein	sll1305	P73598 [70-88]	1xiodoTMT6plex [C14]	0.792726	0.89231	0.92189	0.77527	0.954897	0.919173	0.949274	0.963155	0.281908	-0.166691	4.64411e-06	0.342055
Leucine--tRNA ligase	leuS	P73274 [124-134]	1xiodoTMT6plex [C5]	0.8421	0.78976	0.882509	0.927603	0.928392	0.946093	0.972413	0.939943	0.827628	-0.249876	0.00271819	0.79034		Glucose-6-phosphate 1-dehydrogenase	zwf	P73411 [441-455]	1xiodoTMT6plex [C5]	0.904502	0.896876	0.946912	0.92518	0.963195	0.963755	0.971779	0.985663	0.238643	-0.153381	1.67539e-06	0.332764		Type I site-specific deoxyribonuclease	slr6097	Q6YRQ7 [306-312]	1xiodoTMT6plex [C5]	0.787933	0.891272	0.921725	0.907312	0.936556	0.933788	0.936342	0.94469	0.233211	-0.165743	4.31894e-06	0.937861
Acetazolamide conferring resistance protein zam	zam	Q46363 [198-215]	1xiodoTMT6plex [C17]	0.443176	0.477818	0.626181	0.81145	0.928322	0.944474	0.962145	0.963249	0.436412	-0.237556	0.00105785	0.996589		Translation initiation factor IF-3	infC	P72874 [49-65]	1xiodoTMT6plex [C16]	0.867965	0.896778	0.926255	0.933352	0.950092	0.965043	0.962591	0.976348	0.107607	-0.155561	1.97987e-06	0.624456		S-adenosylmethionine:tRNA ribosyltransferase-isomerase	queA	Q55850 [6-27]	1xiodoTMT6plex [C13]	0.719936	0.711324	0.92127	0.806044	0.949522	0.941568	0.962264	0.97799	0.749319	-0.248958	0.00253356	0.722038
Ssl2595 protein	ssl2595	P73587 [4-17]	1xiodoTMT6plex [C8]	0.865672	0.908382	0.927756	0.966452	0.928323	0.979164	0.977228	0.978474	0.230926	-0.158025	2.39111e-06	0.632907		Ferredoxin--NADP reductase	petH	Q55318 [366-374]	1xiodoTMT6plex [C6]	0.940958	0.89662	0.91601	0.940363	0.967667	0.965487	0.967072	0.968519	0.0948779	-0.145335	9.04581e-07	0.0239191		2,3-bisphosphoglycerate-independent phosphoglycerate mutase	gpmI	P74507 [85-106]	1xiodoTMT6plex [C20]	0.835788	0.889341	0.920864	0.942786	0.951959	0.941532	0.951139	0.964117	0.243783	-0.161668	3.16082e-06	0.804093
Chaperone protein DnaK2	dnaK2	P22358 [300-310]	1xiodoTMT6plex [C5]	0.392118	0.493651	0.77046	0.904213	0.928309	0.930177	0.947412	0.942304	0.366143	-0.222524	0.000334461	0.988056		Chaperone protein ClpB 1	clpB1	P74459 [314-324]	1xiodoTMT6plex [C1]	0.856431	0.896594	0.924781	0.94306	0.945099	0.970268	0.972759	0.978155	0.123406	-0.156975	2.20636e-06	0.673375		Polyribonucleotide nucleotidyltransferase	pnp	P72659 [330-345]	1xiodoTMT6plex [C9]	0.830206	0.872345	0.920394	0.931641	0.968378	0.967418	0.964436	0.962477	0.212828	-0.161927	3.22427e-06	0.692791
Sll0321 protein	sll0321	Q55639 [190-199]	1xiodoTMT6plex [C2]	0.709859	0.739278	0.776501	0.861111	0.928183	0.937888	0.902841	0.932471	0.725122	-0.249929	0.00272923	0.923447		Dihydrolipoyl dehydrogenase	lpdA	P72740 [328-348]	1xiodoTMT6plex [C19]	0.899996	0.896513	0.925781	0.956474	0.963093	0.938752	0.974143	0.973205	0.119231	-0.151888	1.49435e-06	0.37258		C-phycocyanin beta subunit	cpcB	Q54714 [109-133]	1xiodoTMT6plex [C1]	0.840453	0.927806	0.920173	0.914353	0.949394	0.952979	0.942114	0.959419	0.232865	-0.160396	2.86744e-06	0.845768
Glycogen operon protein GlgX	glgX	P73608 [301-329]	1xiodoTMT6plex [C23]	0.838046	0.826124	0.852146	0.927571	0.928145	0.941845	0.968337	0.964959	0.222592	-0.162469	3.36093e-06	0.316312		Sll0647 protein	sll0647	P72950 [191-215]	1xiodoTMT6plex [C8]	0.788706	0.895981	0.861478	0.90029	0.945258	0.947235	0.965917	0.967218	0.181492	-0.164655	3.97356e-06	0.680726		Sll1775 protein	sll1775	P73619 [503-515]	1xiodoTMT6plex [C9]	0.842143	0.885086	0.919922	0.930394	0.958626	0.968533	0.947196	0.975374	0.210253	-0.160366	2.86075e-06	0.686575
Formyltetrahydrofolate deformylase	purU	Q55135 [98-108]	1xiodoTMT6plex [C4]	0.708482	0.850346	0.843211	0.902261	0.927877	0.952746	0.970532	0.951568	0.220853	-0.172535	7.26637e-06	0.790882		Uncharacterized protein	slr7061	Q6ZED7 [3-28]	1xiodoTMT6plex [C25]	0.860131	0.896228	0.932976	0.941371	0.951232	0.971163	0.966095	0.975016	0.100868	-0.156149	2.07112e-06	0.693659		Carbamoyl-phosphate synthase large chain	carB	Q55756 [407-413]	1xiodoTMT6plex [C5]	0.803247	0.862624	0.919635	0.931044	0.969956	0.944203	0.970629	0.968502	0.81869	-0.230343	0.000608749	0.905666
Sll1775 protein	sll1775	P73619 [658-671]	1xiodoTMT6plex [C8]	0.777862	0.798807	0.841883	0.870586	0.927857	0.952516	0.968936	0.960557	0.221655	-0.168233	5.22637e-06	0.451238		3-oxoacyl-[acyl-carrier-protein] synthase 2	fabF	P73283 [257-281]	1xiodoTMT6plex [C12]	0.865909	0.89593	0.911893	0.929542	0.926471	0.963769	0.965717	0.977392	0.109784	-0.156241	2.08573e-06	0.531224		Glucosylglycerol-phosphate synthase	ggpS	P74258 [187-205]	2xiodoTMT6plex [C10; C13]	0.859976	0.875154	0.919505	0.933814	0.957388	0.962695	0.959497	0.973644	0.221056	-0.15895	2.56669e-06	0.555616
50S ribosomal protein L16	rplP	P73313 [24-45]	1xiodoTMT6plex [C17]	0.866962	0.876686	0.9052	0.928668	0.927706	0.96873	0.979121	0.97332	0.251203	-0.159064	2.58917e-06	0.415375		3-phosphoshikimate 1-carboxyvinyltransferase	aroA	Q59975 [315-330]	1xiodoTMT6plex [C7]	0.899976	0.895675	0.872904	0.92035	0.946785	0.94844	0.971419	0.972157	0.217652	-0.153935	1.74806e-06	0.139372		Fumarate hydratase class II	fumC	Q55674 [115-126]	1xiodoTMT6plex [C5]	0.438944	0.864996	0.919479	0.909026	0.969639	0.945754	0.96242	0.974099	0.214573	-0.188547	2.47737e-05	0.979104
Glucose-6-phosphate 1-dehydrogenase	zwf	P73411 [182-188]	1xiodoTMT6plex [C6]	0.864778	0.897699	0.80795	0.917523	0.927539	0.926558	0.974989	0.96464	0.210596	-0.158389	2.45875e-06	0.140582		Slr1610 protein	slr1610	P72888 [279-287]	1xiodoTMT6plex [C4]	0.861486	0.895497	0.884918	0.918922	0.890136	0.906214	0.950597	0.958102	0.178785	-0.157804	2.35104e-06	0.368341		Allophycocyanin beta chain	apcB	Q01952 [148-161]	1xOxidation [M2]; 1xiodoTMT6plex [C10]	0.855876	0.895653	0.919485	0.937174	0.953472	0.953936	0.953529	0.964772	0.226478	-0.15918	2.61244e-06	0.730883
Chromophore lyase CpcS/CpeS 2	cpcS2	P73092 [47-60]	2xiodoTMT6plex [C5; C10]	0.552429	0.612573	0.700167	0.846106	0.927348	0.9656	0.961786	0.961439	0.56387	-0.238772	0.00116113	0.993562		Inorganic pyrophosphatase	ppa	P80507 [153-166]	1xiodoTMT6plex [C12]	0.8065	0.895049	0.880524	0.89861	0.939509	0.948879	0.964412	0.970845	0.121033	-0.161824	3.19895e-06	0.679157		Sll0148 protein	sll0148	P74453 [435-464]	1xiodoTMT6plex [C26]	0.843902	0.896594	0.919467	0.929424	0.963794	0.953567	0.952308	0.974263	0.22939	-0.160437	2.8763e-06	0.738707
LL-diaminopimelate aminotransferase	dapL	Q55828 [239-245]	1xiodoTMT6plex [C2]	0.809935	0.884413	0.869998	0.88738	0.9273	0.922322	0.961311	0.943935	0.866781	-0.287563	0.0487567	0.623693		Adenosylhomocysteinase	ahcY	P74008 [216-227]	1xiodoTMT6plex [C10]	0.747502	0.894793	0.850867	0.93991	0.941907	0.96141	0.949397	0.956669	0.804229	-0.238397	0.00112819	0.723493		Slr1122 protein	slr1122	P72645 [171-178]	1xiodoTMT6plex [C7]	0.873209	0.860879	0.919118	0.917495	0.938199	0.944639	0.9291	0.969346	0.283097	-0.159156	2.60753e-06	0.360775
Carbamoyl-phosphate synthase large chain	carB	Q55756 [656-667]	1xiodoTMT6plex [C7]	0.606095	0.66291	0.809858	0.88373	0.927045	0.939826	0.93968	0.921816	0.609981	-0.231293	0.000654723	0.970974		Sugar fermentation stimulation protein homolog	sfsA	P73664 [207-219]	1xiodoTMT6plex [C12]	0.91572	0.894333	0.927448	0.937391	0.960294	0.972266	0.98093	0.982485	0.111104	-0.150186	1.31162e-06	0.214987		Long-chain-fatty-acid CoA ligase	slr1609	P73004 [550-571]	1xiodoTMT6plex [C20]	0.889988	0.845532	0.919097	0.904922	0.936697	0.933635	0.968335	0.978358	0.224761	-0.156238	2.08527e-06	0.156285
Glycogen operon protein GlgX	glgX	P72691 [126-139]	1xiodoTMT6plex [C9]	0.890941	0.921064	0.948131	0.920899	0.926981	0.969871	0.975762	0.964183	0.919121	-0.288005	0.0504367	0.62115		3-dehydroquinate dehydratase	aroQ	P73367 [115-136]	1xiodoTMT6plex [C14]	0.862964	0.894363	0.910733	0.941333	0.953543	0.963323	0.968777	0.958659	0.179628	-0.157445	2.28723e-06	0.62449		Aldehyde reductase AdhA	adhA	P74721 [186-199]	1xiodoTMT6plex [C4]	0.830032	0.86581	0.918806	0.917513	0.945379	0.934422	0.924764	0.935781	0.901198	-0.329924	1.25103	0.125721
Probable branched-chain-amino-acid aminotransferase	ilvE	P54691 [188-200]	1xiodoTMT6plex [C2]	0.796604	0.801711	0.856561	0.907419	0.926967	0.941457	0.976876	0.968248	0.80884	-0.252241	0.00325809	0.92522		RfbJ protein	rfbJ	P73444 [11-18]	1xiodoTMT6plex [C7]	0.850357	0.894233	0.913496	0.933007	0.957236	0.973795	0.966873	0.976754	0.119846	-0.15766	2.32529e-06	0.650244		Phosphoenolpyruvate synthase	ppsA	Q55905 [318-330]	1xiodoTMT6plex [C3]	0.715238	0.799653	0.918639	0.842502	0.887322	0.897576	0.909796	0.936463	0.83557	-0.30933	0.258321	0.309698
General secretion pathway protein G	hofG	P73704 [144-168]	1xiodoTMT6plex [C18]	0.131714	0.213068	0.538652	0.837866	0.927061	0.943784	0.955846	0.949845	0.0970923	-0.228549	0.000530618	0.994884		NAD(P)H-quinone oxidoreductase subunit J	ndhJ	P19125 [134-150]	1xiodoTMT6plex [C2]	0.89224	0.894246	0.905305	0.912586	0.937686	0.961994	0.963723	0.983862	0.118119	-0.153473	1.68729e-06	0.263523		Uncharacterized protein slr1565	slr1565	P74596 [90-111]	2xiodoTMT6plex [C10; C12]	0.861368	0.880116	0.918539	0.940038	0.963277	0.967886	0.971762	0.895167	0.236792	-0.159042	2.58493e-06	0.439656
Phosphoribosylformylglycinamidine synthase subunit PurL	purL	P72644 [458-481]	2xiodoTMT6plex [C11; C21]	0.198039	0.251885	0.517684	0.843099	0.926848	0.95644	0.96301	0.960002	0.16341	-0.230889	0.000634794	0.993155		Probable phosphoketolase	slr0453	P74690 [779-802]	1xiodoTMT6plex [C6]	0.900395	0.894073	0.938669	0.946644	0.961664	0.966097	0.9671	0.973483	0.962948	#NUM!	-0.000147812	0.638597		Sll0625 protein	sll0625	P74574 [149-162]	1xiodoTMT6plex [C4]	0.765554	0.833731	0.918453	0.851344	0.915506	0.947368	0.915813	0.942755	0.229186	-0.168763	5.44283e-06	0.682028
Photosystem I P700 chlorophyll a apoprotein A2	psaB	P29255 [548-561]	1xiodoTMT6plex [C9]	0.737809	0.85261	0.855275	0.843674	0.926854	0.915015	0.974468	0.965398	0.813612	-0.268966	0.0117318	0.750546		Sll0236 protein	sll0236	P73902 [161-169]	1xiodoTMT6plex [C5]	0.855884	0.893964	0.882804	0.910166	0.917123	0.927958	0.936857	0.964382	0.10029	-0.157075	2.22329e-06	0.497138		Slr8030 protein	slr8030	Q6ZE62 [348-362]	1xiodoTMT6plex [C13]	0.856074	0.883293	0.918199	0.879048	0.958054	0.939452	0.959077	0.968956	0.225574	-0.15949	2.67513e-06	0.436291
Glycogen operon protein GlgX	glgX	P73608 [330-337]	1xiodoTMT6plex [C6]	0.878146	0.876441	0.902275	0.929258	0.926751	0.961428	0.969633	0.956158	0.207346	-0.156678	2.15675e-06	0.354644		Ribulose bisphosphate carboxylase large chain	cbbL	P54205 [17-36]	1xiodoTMT6plex [C18]	0.872482	0.89392	0.891922	0.91193	0.939074	0.95125	0.967166	0.964118	0.139484	-0.155836	2.02207e-06	0.400267		Phosphoribosylamine--glycine ligase	purD	P74232 [22-42]	2xiodoTMT6plex [C7; C9]	0.807525	0.870973	0.917829	0.937543	0.954823	0.960452	0.964935	0.972858	0.218284	-0.164091	3.80535e-06	0.775634
Probable phosphoketolase	slr0453	P74690 [91-120]	1xiodoTMT6plex [C22]	0.809487	0.84924	0.816197	0.915127	0.926747	0.968155	0.977718	0.965331	0.226194	-0.164727	3.99551e-06	0.376991		Slr0380 protein	slr0380	Q55594 [185-198]	1xiodoTMT6plex [C10]	0.859239	0.893721	0.779264	0.907357	0.961169	0.968965	0.971354	0.972275	0.125474	-0.15735	2.27065e-06	0.129126		Anthranilate synthase component 1	trpE	P20170 [365-372]	1xiodoTMT6plex [C2]	0.775044	0.861183	0.917931	0.924775	0.946084	0.93095	0.885958	0.920742	0.79634	-0.227605	0.000493593	0.663532
3-oxoacyl-[acyl-carrier-protein] synthase 2	fabF	P73283 [257-281]	1xiodoTMT6plex [C12]	0.8508	0.835154	0.886108	0.893287	0.926519	0.961369	0.972189	0.967732	0.208787	-0.160623	2.91758e-06	0.297873		Pyruvate kinase 1	pyk1	Q55863 [147-166]	1xiodoTMT6plex [C11]	0.768978	0.893369	0.87354	0.910882	0.945984	0.952615	0.964923	0.969924	0.145356	-0.165188	4.1391e-06	0.786826		S-(hydroxymethyl)glutathione dehydrogenase	frmA	P73138 [272-279]	1xiodoTMT6plex [C5]	0.799503	0.862785	0.917717	0.932686	0.953253	0.961184	0.953797	0.937576	0.225982	-0.164981	4.07385e-06	0.799326
Aldehyde reductase AdhA	adhA	P74721 [186-199]	1xiodoTMT6plex [C4]	0.751104	0.850744	0.745767	0.915811	0.926397	0.950862	0.95074	0.925675	0.781003	-0.252479	0.00331781	0.723106		dTDP-4-dehydrorhamnose 3,5-epimerase	rfbC	P74488 [90-107]	1xiodoTMT6plex [C11]	0.867686	0.893294	0.88964	0.924609	0.94049	0.955224	0.961399	0.975091	0.125036	-0.155973	2.04331e-06	0.44336		Dihydroxy-acid dehydratase	ilvD	P74689 [410-425]	1xiodoTMT6plex [C8]	0.886297	0.887606	0.917513	0.937051	0.957029	0.962267	0.962094	0.97692	0.231934	-0.15598	2.04444e-06	0.421759
IMP dehydrogenase subunit	guaB	P73853 [182-206]	2xiodoTMT6plex [C2; C14]	0.779953	0.82131	0.872592	0.897411	0.926361	0.955238	0.964696	0.957973	0.218692	-0.167405	4.90525e-06	0.597416		Sll0735 protein	sll0735	P74630 [134-157]	1xiodoTMT6plex [C13]	0.86516	0.893129	0.882041	0.910591	0.912092	0.905967	0.924672	0.938432	0.111968	-0.156241	2.08567e-06	0.506528		Uncharacterized protein	slr7061	Q6ZED7 [3-28]	1xiodoTMT6plex [C25]	0.858552	0.891324	0.917416	0.928859	0.916199	0.961714	0.961348	0.96677	0.233339	-0.159177	2.61184e-06	0.588392
Sll0735 protein	sll0735	P74630 [134-157]	1xiodoTMT6plex [C13]	0.769208	0.830449	0.860705	0.901977	0.926124	0.955302	0.96814	0.955115	0.807832	-0.251294	0.00302991	0.893197		Ssl3829 protein	ssl3829	P73675 [63-70]	1xiodoTMT6plex [C4]	0.896425	0.893032	0.924015	0.94183	0.93665	0.961538	0.979484	0.966797	0.106255	-0.152152	1.52489e-06	0.358038		Transaldolase	tal	P72797 [232-256]	1xiodoTMT6plex [C11]	0.908775	0.89773	0.917029	0.945816	0.964994	0.966805	0.968281	0.980457	0.233106	-0.152759	1.59739e-06	0.279956
Glutamine synthetase I beta	glnN	P77970 [682-697]	1xiodoTMT6plex [C4]	0.686175	0.737163	0.823493	0.864925	0.926077	0.948514	0.969476	0.95613	0.71292	-0.242842	0.00158584	0.956022		Ribulose bisphosphate carboxylase large chain	cbbL	P54205 [28-36]	1xiodoTMT6plex [C7]	0.866259	0.892776	0.910286	0.936549	0.952842	0.962265	0.962965	0.971858	0.103629	-0.155672	1.99681e-06	0.575405		Allophycocyanin beta chain	apcB	Q01952 [148-161]	1xiodoTMT6plex [C10]	0.855876	0.895653	0.919485	0.937174	0.953472	0.953936	0.953529	0.964772	0.226478	-0.15918	2.61244e-06	0.730883
NAD(P)H-quinone oxidoreductase subunit H	ndhH	P27724 [237-261]	2xiodoTMT6plex [C6; C22]	0.789904	0.809309	0.828537	0.882466	0.926254	0.959809	0.968467	0.953929	0.80447	-0.257485	0.00486856	0.960577		Dihydrolipoamide acetyltransferase component of pyruvate dehydrogenase complex	odhB	P74510 [395-406]	1xiodoTMT6plex [C9]	0.826852	0.89276	0.907448	0.91757	0.947204	0.937887	0.948658	0.933275	0.117583	-0.160065	2.79567e-06	0.838094		Oxygen-dependent coproporphyrinogen-III oxidase	hemF	P72848 [162-176]	1xiodoTMT6plex [C3]	0.718662	0.78544	0.916332	0.893802	0.864474	0.94291	0.944268	0.958999	0.736221	-0.229655	0.000577502	0.764897
Allophycocyanin beta chain	apcB	Q01952 [148-161]	1xOxidation [M2]; 1xiodoTMT6plex [C10]	0.882399	0.907185	0.901506	0.926286	0.925907	0.95931	0.968537	0.958897	0.236314	-0.15638	2.10807e-06	0.425841		Probable phosphoketolase	slr0453	P74690 [91-120]	1xiodoTMT6plex [C22]	0.895891	0.892749	0.914119	0.953741	0.965842	0.977742	0.975045	0.976173	0.099271	-0.152671	1.58665e-06	0.365572		Ferredoxin-dependent glutamate synthase 2	gltS	P55038 [1428-1454]	2xiodoTMT6plex [C10; C11]	0.808753	0.821707	0.916223	0.926923	0.942758	0.953052	0.951636	0.971166	0.8123	-0.235321	0.000891348	0.899414
Sll0735 protein	sll0735	P74630 [169-180]	1xiodoTMT6plex [C3]	0.782741	0.876806	0.917418	0.914067	0.925881	0.965484	0.950221	0.946254	0.239879	-0.167075	4.78281e-06	0.863835		Squalene-hopene-cyclase	shc	P73914 [178-200]	1xiodoTMT6plex [C10]	0.861367	0.892804	0.874688	0.921765	0.946601	0.958946	0.956599	0.979391	0.114177	-0.156521	2.13094e-06	0.406879		Aminopeptidase N	ape2	P74527 [48-54]	1xiodoTMT6plex [C6]	0.851499	0.88494	0.916244	0.884724	0.912635	0.926642	0.912869	0.902471	0.297539	-0.161551	3.13274e-06	0.686262
Sulfite reductase [ferredoxin]	sir	P72854 [447-466]	2xiodoTMT6plex [C5; C11]	0.659783	0.680967	0.785473	0.882077	0.925466	0.948954	0.96379	0.962376	0.660902	-0.238484	0.00113573	0.984686		4-diphosphocytidyl-2-C-methyl-D-erythritol kinase	ispE	P72663 [253-277]	1xiodoTMT6plex [C24]	0.86931	0.892733	0.912254	0.94761	0.955125	0.982717	0.981427	0.984339	0.129362	-0.155842	2.02302e-06	0.514582		dTDP-4-dehydrorhamnose 3,5-epimerase	rfbC	P74488 [90-107]	1xiodoTMT6plex [C11]	0.849561	0.881325	0.916086	0.906612	0.961277	0.958136	0.952151	0.961788	0.227268	-0.160085	2.79983e-06	0.592461
Glucokinase	glk	Q55855 [75-89]	2xiodoTMT6plex [C2; C14]	0.749543	0.79413	0.830592	0.867753	0.925016	0.941291	0.950559	0.949363	0.783091	-0.256348	0.00446264	0.922741		Fructose-bisphosphate aldolase class 2	fbaA	Q55664 [311-319]	1xiodoTMT6plex [C6]	0.796615	0.892101	0.870381	0.915335	0.925037	0.955469	0.925231	0.952991	0.109814	-0.162314	3.32115e-06	0.753944		Dihydrolipoamide acetyltransferase component of pyruvate dehydrogenase complex	odhB	P74510 [396-406]	1xiodoTMT6plex [C8]	0.841634	0.905424	0.915936	0.931644	0.90929	0.939474	0.947115	0.946212	0.289749	-0.162205	3.29352e-06	0.834482
Isoaspartyl peptidase/L-asparaginase	sll0422	P74383 [216-236]	2xiodoTMT6plex [C6; C17]	0.807622	0.848059	0.883817	0.923603	0.92503	0.962296	0.964789	0.961117	0.225146	-0.164821	4.02448e-06	0.609429		Sll1734 protein	sll1734	P73393 [133-150]	1xiodoTMT6plex [C9]	0.880698	0.892087	0.921957	0.951501	0.962595	0.965054	0.970356	0.976608	0.124992	-0.154476	1.82195e-06	0.519163		Slr1852 protein	slr1852	P73603 [62-72]	1xiodoTMT6plex [C7]	0.849082	0.891303	0.915863	0.921167	0.963705	0.955714	0.943541	0.95717	0.240741	-0.160437	2.87633e-06	0.696942
Transketolase	tktA	P73282 [628-653]	1xiodoTMT6plex [C23]	0.607325	0.666536	0.788416	0.897138	0.924878	0.94055	0.965878	0.961994	0.61213	-0.232308	0.000707647	0.984827		Glutamine--fructose-6-phosphate aminotransferase [isomerizing]	glmS	P72720 [156-181]	1xiodoTMT6plex [C18]	0.737139	0.892057	0.88125	0.933016	0.957207	0.964068	0.975254	0.98994	0.774383	-0.224548	0.000390529	0.82833		Fructose-bisphosphate aldolase class 1	fda	P74309 [219-239]	1xiodoTMT6plex [C13]	0.818132	0.888276	0.915904	0.917691	0.962348	0.947472	0.936209	0.968006	0.862069	-0.250831	0.00292441	0.680406
Glycine--tRNA ligase alpha subunit	glyQ	Q55716 [44-59]	1xiodoTMT6plex [C15]	0.308287	0.470014	0.775742	0.794378	0.924884	0.972159	0.97008	0.970255	0.300945	-0.222588	0.00033609	0.972457		Isoleucine--tRNA ligase	ileS	P73505 [301-320]	1xiodoTMT6plex [C12]	0.844826	0.891544	0.893808	0.947155	0.948101	0.962179	0.965454	0.941034	0.107575	-0.157992	2.38505e-06	0.647864		Allophycocyanin beta chain	apcB	Q01952 [135-161]	1xOxidation [M15]; 1xiodoTMT6plex [C23]	0.8497	0.860023	0.915628	0.929547	0.951899	0.963694	0.960631	0.971572	0.863535	-0.249253	0.00259139	0.884746
RuBisCO accumulation factor 1	raf1	Q55875 [129-157]	1xiodoTMT6plex [C27]	0.814283	0.873871	0.897383	0.928364	0.924829	0.955691	0.964917	0.967195	0.22047	-0.163502	3.63767e-06	0.705899		Heat shock protein	htpG	P74702 [354-363]	1xiodoTMT6plex [C1]	0.872982	0.891505	0.887428	0.954482	0.949961	0.964177	0.960851	0.979749	0.0954468	-0.155094	1.91035e-06	0.41645		Glutamate decarboxylase	gad	P73043 [111-140]	1xiodoTMT6plex [C13]	0.857044	0.892304	0.9156	0.886401	0.928733	0.905366	0.942138	0.969889	0.28244	-0.16046	2.88158e-06	0.452895
Isoleucine--tRNA ligase	ileS	P73505 [91-107]	1xiodoTMT6plex [C9]	0.669723	0.751458	0.821049	0.878624	0.92476	0.948664	0.942152	0.952752	0.70329	-0.239319	0.00121077	0.945575		Sll0148 protein	sll0148	P74453 [435-464]	1xiodoTMT6plex [C26]	0.868071	0.891006	0.530459	0.801928	0.780204	0.837195	0.962973	0.889347	0.120807	-0.157186	2.24229e-06	0.0240291		Squalene-hopene-cyclase	shc	P73914 [460-475]	1xiodoTMT6plex [C8]	0.851726	0.906087	0.915599	0.911611	0.958543	0.950634	0.965579	0.973512	0.230495	-0.159547	2.68685e-06	0.659233
Sll1106 protein	sll1106	P74720 [106-123]	1xOxidation [M6]; 1xiodoTMT6plex [C7]	0.644064	0.675886	0.75564	0.856656	0.924488	0.966493	0.965874	0.96873	0.652787	-0.242151	0.0015041	0.991532		Inorganic pyrophosphatase	ppa	P80507 [145-166]	1xiodoTMT6plex [C20]	0.861379	0.890736	0.901641	0.942418	0.937926	0.960463	0.966244	0.970803	0.111853	-0.156469	2.1225e-06	0.556616		Activator of photopigment and puc expression	slr1694	P74295 [113-138]	1xiodoTMT6plex [C17]	0.753426	0.842734	0.915134	0.905949	0.940271	0.938102	0.905869	0.974128	0.778207	-0.228933	0.000546433	0.78154
DNA-directed RNA polymerase subunit beta'	rpoC2	P73334 [211-218]	1xiodoTMT6plex [C4]	0.765887	0.808845	0.895949	0.862157	0.924374	0.953934	0.940319	0.957141	0.81566	-0.261401	0.0065718	0.762692		S-adenosylmethionine:tRNA ribosyltransferase-isomerase	queA	Q55850 [6-27]	1xiodoTMT6plex [C13]	0.885258	0.890133	0.935209	0.942429	0.955411	0.971484	0.976658	0.962742	0.152841	-0.154696	1.85296e-06	0.501149		Alanine dehydrogenase	sll1682	P72775 [252-278]	1xiodoTMT6plex [C22]	0.758688	0.877141	0.915173	0.927713	0.961568	0.958321	0.959912	0.971942	0.770698	-0.218699	0.000249516	0.907608
GMP synthase [glutamine-hydrolyzing]	guaA	P49057 [261-277]	1xiodoTMT6plex [C8]	0.798249	0.823096	0.845437	0.887729	0.924242	0.955678	0.968113	0.967724	0.229887	-0.166752	4.666e-06	0.441774		DNA-binding protein HU	hup	P73418 [25-47]	1xiodoTMT6plex [C13]; 1xOxidation [M15]	0.924574	0.918266	0.942396	0.944781	0.952699	0.967758	0.955235	0.979974	0.112313	-0.147723	1.08613e-06	0.290664		LL-diaminopimelate aminotransferase	dapL	Q55828 [110-121]	1xiodoTMT6plex [C1]	0.813863	0.866778	0.915119	0.918176	0.945031	0.940041	0.945214	0.960351	0.862683	-0.260486	0.00612685	0.652127
Probable branched-chain-amino-acid aminotransferase	ilvE	P54691 [119-139]	1xiodoTMT6plex [C20]	0.833068	0.831624	0.885488	0.886652	0.924234	0.957048	0.968187	0.959086	0.220944	-0.162549	3.38154e-06	0.380176		Sll0497 protein	sll0497	Q55492 [217-231]	1xiodoTMT6plex [C11]	0.891458	0.889312	0.911724	0.942209	0.94885	0.957118	0.962945	0.982326	0.0942123	-0.15325	1.65864e-06	0.357066		Cysteine synthase	cysK	P73410 [116-130]	1xOxidation [M10]; 1xiodoTMT6plex [C13]	0.871213	0.892654	0.914617	0.917278	0.95382	0.960727	0.95691	0.976912	0.226091	-0.157567	2.30871e-06	0.502693
Ribulose bisphosphate carboxylase large chain	cbbL	P54205 [28-36]	1xiodoTMT6plex [C7]	0.843792	0.849303	0.881892	0.915692	0.924203	0.954186	0.960112	0.953606	0.22989	-0.16143	3.10376e-06	0.428854		Sll0148 protein	sll0148	P74453 [174-195]	1xiodoTMT6plex [C8]	0.870582	0.888837	0.875689	0.932058	0.943096	0.953519	0.946161	0.967923	0.10523	-0.155645	1.99263e-06	0.3726		Dihydrolipoamide acetyltransferase component of pyruvate dehydrogenase complex	odhB	P74510 [395-406]	1xiodoTMT6plex [C9]	0.84807	0.885182	0.914412	0.932415	0.936551	0.925714	0.921668	0.958333	0.292856	-0.161793	3.19127e-06	0.726144
2,3-bisphosphoglycerate-independent phosphoglycerate mutase	gpmI	P74507 [141-156]	1xiodoTMT6plex [C8]	0.851897	0.837072	0.877352	0.912163	0.924115	0.958055	0.958716	0.934915	0.226305	-0.160664	2.92692e-06	0.321145		Slr0049 protein	slr0049	Q55131 [127-152]	1xiodoTMT6plex [C10]	0.865277	0.888518	0.894648	0.93782	0.956519	0.964198	0.970508	0.968126	0.112644	-0.156068	2.05832e-06	0.489709		Peptidyl-prolyl cis-trans isomerase slr1251	slr1251	P73789 [37-43]	1xiodoTMT6plex [C3]	0.846091	0.89807	0.914243	0.970019	0.979098	0.958793	0.890806	0.958263	0.290428	-0.161645	3.15538e-06	0.546076
Photosystem I iron-sulfur center	psaC	P32422 [20-35]	2xiodoTMT6plex [C2; C15]	0.857356	0.727725	0.907292	0.917666	0.924026	0.954832	0.966238	0.958062	0.810413	-0.245374	0.00192526	0.642108		Slr1852 protein	slr1852	P73603 [62-72]	1xiodoTMT6plex [C7]	0.872697	0.887974	0.850828	0.929085	0.933405	0.924731	0.958068	0.958631	0.131035	-0.155797	2.01603e-06	0.228423		Slr0049 protein	slr0049	Q55131 [286-309]	1xiodoTMT6plex [C21]	0.793874	0.836491	0.914065	0.88378	0.960487	0.936853	0.957449	0.963032	0.832514	-0.252339	0.00328243	0.761706
Allophycocyanin beta chain	apcB	Q01952 [148-161]	1xiodoTMT6plex [C10]	0.882399	0.907185	0.901506	0.926286	0.925907	0.95931	0.968537	0.958897	0.236314	-0.15638	2.10807e-06	0.425841		Two-component response regulator	sll5059	Q6ZES1 [35-52]	1xiodoTMT6plex [C15]	0.807331	0.887615	0.920944	0.933296	0.948218	0.953544	0.953596	0.917907	0.121531	-0.161819	3.19766e-06	0.867706		Diflavin flavoprotein A 1	dfa1	Q55393 [383-409]	1xiodoTMT6plex [C11]	0.903578	0.779704	0.914099	0.926148	0.944458	0.949359	0.958532	0.976423	0.24887	-0.15648	2.12419e-06	0.0462137
Acetylornithine aminotransferase	argD	P73133 [120-135]	1xiodoTMT6plex [C4]	0.730299	0.779192	0.831992	0.844343	0.923865	0.941577	0.953422	0.961428	0.769684	-0.257073	0.00471747	0.922063		Slr8030 protein	slr8030	Q6ZE62 [348-362]	1xiodoTMT6plex [C13]	0.795308	0.887462	0.873288	0.865378	0.898962	0.936515	0.951919	0.962868	0.113656	-0.162584	3.39069e-06	0.599665		Flavin prenyltransferase UbiX	ubiX	P72743 [185-198]	1xiodoTMT6plex [C9]	0.740374	0.847907	0.914014	0.924269	0.935007	0.926899	0.935949	0.949589	0.752332	-0.220994	0.00029747	0.885238
1,4-alpha-glucan branching enzyme GlgB	glgB	P52981 [638-661]	1xiodoTMT6plex [C20]	0.826991	0.752035	0.87529	0.901867	0.92368	0.952698	0.974476	0.969535	0.806654	-0.251884	0.00317005	0.828778		Uncharacterized protein	sll7087	Q6ZEB1 [176-194]	1xiodoTMT6plex [C9]	0.816678	0.887331	0.858264	0.902843	0.949097	0.957359	0.962095	0.957372	0.118396	-0.160926	2.98607e-06	0.560094		Sll1634 protein	sll1634	P73453 [233-244]	1xiodoTMT6plex [C6]	0.779337	0.812763	0.914024	0.919272	0.952525	0	0.938123	0	0.664506	-0.521887	3.04375e+06	0.375374
Slr0380 protein	slr0380	Q55594 [185-198]	1xiodoTMT6plex [C10]	0.840145	0.853683	0.888831	0.906391	0.923529	0.958966	0.967598	0.95506	0.864223	-0.270282	0.0129758	0.855457		Asparagine--tRNA ligase	asnS	P52276 [277-287]	1xiodoTMT6plex [C1]	0.871237	0.886522	0.918718	0.933183	0.955553	0.962203	0.969139	0.959323	0.169399	-0.156743	2.16753e-06	0.545312		Formyltetrahydrofolate deformylase	purU	Q55135 [116-129]	1xiodoTMT6plex [C1]	0.74128	0.742403	0.914007	0.833203	0.83568	0.921209	0.881904	0.903264	0.82762	-0.322248	0.694886	0.189819
Cyanophycinase	cphB	P73832 [104-116]	1xiodoTMT6plex [C2]	0.782113	0.80095	0.871092	0.876974	0.923377	0.938772	0.96369	0.958461	0.814313	-0.261473	0.00660806	0.869035		Glutamate-1-semialdehyde 2,1-aminomutase	hemL	Q55665 [90-118]	1xiodoTMT6plex [C8]	0.754539	0.886438	0.870845	0.840219	0.931316	0.937675	0.930468	0.955904	0.834136	-0.272423	0.0152885	0.588004		Putative diflavin flavoprotein A 2	dfa2	P72723 [513-542]	1xiodoTMT6plex [C25]	0.834228	0.869783	0.913688	0.915794	0.949994	0.937509	0.911726	0.924766	0.902752	-0.340303	2.77045	0.0531229
Acetylornithine aminotransferase	argD	P73133 [61-83]	1xiodoTMT6plex [C12]	0.812609	0.795176	0.891772	0.9067	0.92337	0.943984	0.966186	0.950753	0.222963	-0.165168	4.13258e-06	0.422055		Protein DrgA	drgA	Q55233 [141-156]	1xiodoTMT6plex [C7]; 1xOxidation [M]	0.854528	0.886395	0.893473	0.948068	0.949842	0.969486	0.98384	0.962036	0.12117	-0.157378	2.27546e-06	0.530513		Pyruvate kinase 1	pyk1	Q55863 [147-166]	1xiodoTMT6plex [C11]	0.799047	0.842182	0.913687	0.900545	0.934128	0.939399	0.945273	0.95872	0.852251	-0.266317	0.00957661	0.650211
Carboxysome formation protein	ccmA	P72864 [99-122]	1xiodoTMT6plex [C11]	0.786687	0.767198	0.852198	0.873832	0.923197	0.962595	0.929496	0.940913	0.230426	-0.168707	5.41967e-06	0.385638		Glyceraldehyde-3-phosphate dehydrogenase 1	gap1	P49433 [311-324]	1xiodoTMT6plex [C13]	0.870444	0.886267	0.910867	0.922715	0.947864	0.945804	0.928155	0.938974	0.115125	-0.155555	1.9789e-06	0.583115		S-adenosylmethionine synthase	metK	P72871 [26-46]	1xiodoTMT6plex [C2]	0.847344	0.887855	0.913644	0.900802	0.952613	0.915944	0.94094	0.966058	0.282943	-0.161772	3.18614e-06	0.597909
DNA-directed RNA polymerase subunit beta'	rpoC2	P73334 [649-663]	1xiodoTMT6plex [C4]	0.824014	0.839454	0.896506	0.930672	0.923156	0.973218	0.983141	0.971792	0.8407	-0.248678	0.00247983	0.883338		DNA-binding protein HU	hup	P73418 [26-47]	1xiodoTMT6plex [C12]; 1xOxidation [M14]	0.934285	0.91768	0.940751	0.94003	0.952995	0.960932	0.94622	0.979771	0.103231	-0.146412	9.82373e-07	0.118518		DNA-binding protein HU	hup	P73418 [25-47]	1xiodoTMT6plex [C13]; 1xOxidation [M15]	0.909555	0.931861	0.940441	0.939121	0.954024	0.937647	0.950673	0.971761	0.286802	-0.153406	1.67855e-06	0.57718
Adenylosuccinate lyase	purB	P74384 [194-201]	1xiodoTMT6plex [C6]	0.76665	0.815961	0.826621	0.884962	0.922589	0.919826	1	0.920964	0.802627	-0.260676	0.0062166	0.807285		Ribosomal silencing factor RsfS	rsfS	P73658 [51-69]	1xiodoTMT6plex [C14]	0.822385	0.8859	0.888111	0.933772	0.942527	0.951729	0.949562	0.962603	0.119093	-0.160457	2.88079e-06	0.723089		30S ribosomal protein S17	rpsQ	P73311 [44-58]	1xiodoTMT6plex [C8]	0.842125	0.895071	0.912983	0.914112	0.956044	0.743377	0.864302	0.94201	0.875713	-0.335041	1.85146	0.0693355
Slr0848 protein	slr0848	Q55436 [181-192]	1xiodoTMT6plex [C7]	0.586207	0.588728	0.720891	0.825435	0.923122	0.946758	0.976279	0.955068	0.581245	-0.241313	0.0014106	0.98787		Probable phosphoketolase	slr0453	P74690 [121-134]	1xiodoTMT6plex [C5]	0.792638	0.885883	0.833227	0.885384	0.939859	0.946548	0.946367	0.958368	0.83775	-0.264454	0.00830323	0.765001		Nitrate/nitrite binding protein NrtA	nrtA	P73452 [287-314]	2xiodoTMT6plex [C13; C23]	0.859602	0.917378	0.912995	0.947388	0.966602	0.966063	0.963439	0.977732	0.228013	-0.158453	2.47076e-06	0.721021
Photosystem I P700 chlorophyll a apoprotein A2	psaB	P29255 [549-561]	1xiodoTMT6plex [C8]	0.838954	0.760115	0.81068	0.890953	0.922955	0.950195	0.968552	0.963315	0.220066	-0.163388	3.60593e-06	0.130187		Slr1557 protein	slr1557	P74588 [282-289]	1xiodoTMT6plex [C2]	0.869659	0.885514	0.880341	0.922299	0.907213	0.934694	0.958517	0.964296	0.106401	-0.155732	2.006e-06	0.328294		Probable phosphoketolase	slr0453	P74690 [779-802]	1xiodoTMT6plex [C6]	0.894639	0.905019	0.912955	0.912942	0.952908	0.951417	0.9665	0.968426	0.229025	-0.15455	1.83233e-06	0.341068
ATP synthase subunit alpha	atpA	P27179 [142-162]	1xiodoTMT6plex [C3]	0.767196	0.726793	0.80421	0.863745	0.922847	0.941243	0.961702	0.950209	0.75546	-0.253624	0.00362208	0.944345		Slr1853 protein	slr1853	P73604 [80-97]	1xiodoTMT6plex [C11]	0.862778	0.885182	0.875043	0.916405	0.938967	0.957961	0.956798	0.969667	0.0917267	-0.156112	2.06528e-06	0.382508		Aspartate aminotransferase	aspC	Q55128 [343-364]	1xiodoTMT6plex [C20]	0.870868	0.902019	0.912903	0.910273	0.889419	0.917706	0.885408	0.873263	0.298562	-0.159433	2.66357e-06	0.27118
Nitrate/nitrite binding protein NrtA	nrtA	P73452 [287-305]	1xiodoTMT6plex [C13]	0.795158	0.754634	0.748583	0.866707	0.922848	0.930473	0.971095	0.966009	0.766675	-0.258821	0.00539324	0.915488		Sll1775 protein	sll1775	P73619 [658-671]	1xiodoTMT6plex [C8]	0.85624	0.88486	0.827948	0.911782	0.942589	0.960028	0.955236	0.953373	0.110672	-0.157332	2.26749e-06	0.242666		Alpha-1,4 glucan phosphorylase	glgP	P73546 [535-543]	1xiodoTMT6plex [C8]	0.862251	0.905395	0.912782	0.911339	0.915838	0.894116	0.900486	0.900864	0.288691	-0.159813	2.74205e-06	0.798896
50S ribosomal protein L2	rplB	P73317 [187-194]	1xiodoTMT6plex [C2]	0.821265	0.84329	0.880799	0.878109	0.922784	0.95981	0.959713	0.950969	0.225538	-0.163505	3.63837e-06	0.458625		Phosphoglycerate mutase	gpmB	P72649 [70-85]	1xiodoTMT6plex [C1]	0.832472	0.884692	0.854191	0.890649	0.919091	0.919187	0.937187	0.958475	0.107781	-0.159639	2.70593e-06	0.461663		Slr0049 protein	slr0049	Q55131 [127-152]	1xiodoTMT6plex [C10]	0.806022	0.88157	0.912635	0.933007	0.957683	0.960136	0.959547	0.971251	0.834538	-0.235075	0.000874712	0.870474
HrEpiB	sll0576	P74729 [131-148]	1xiodoTMT6plex [C2]	0.756606	0.740081	0.784325	0.862466	0.922716	0.931172	0.971119	0.948141	0.752336	-0.254704	0.00393458	0.956763		Glycogen phosphorylase	glgP	P73511 [300-316]	1xiodoTMT6plex [C10]; 1xOxidation [M15]	0.85246	0.884708	0.86806	0.868244	0.954215	0.911996	0.903071	0.931597	0.191273	-0.159168	2.60997e-06	0.300434		Glucokinase	glk	Q55855 [75-89]	2xiodoTMT6plex [C2; C14]	0.800113	0.86706	0.912532	0.906687	0.932456	0.933477	0.947358	0.951528	0.240276	-0.165352	4.19133e-06	0.813611
Protein slr1894	slr1894	P73321 [124-140]	1xiodoTMT6plex [C1]	0.796737	0.820858	0.870333	0.901911	0.922494	0.926683	0.961294	0.947758	0.223658	-0.166014	4.40954e-06	0.549987		Inositol-1-monophosphatase	suhB	P74158 [234-253]	1xiodoTMT6plex [C11]	0.844815	0.884568	0.872027	0.939436	0.948889	0.965607	0.967204	0.976762	0.0997183	-0.158008	2.38797e-06	0.49224		Polyphosphate kinase	ppk	Q55898 [554-565]	1xiodoTMT6plex [C5]	0.772691	0.854876	0.911877	0.933575	0.945346	0.929119	0.917719	0.968371	0.229279	-0.167519	4.94838e-06	0.825065
Chorismate synthase	aroC	P23353 [11-32]	1xiodoTMT6plex [C19]	0.806601	0.847629	0.899257	0.91189	0.922403	0.941383	0.958649	0.9496	0.223093	-0.164612	3.96037e-06	0.675595		Slr0645 protein	slr0645	Q55727 [48-64]	1xiodoTMT6plex [C1]	0.917455	0.884458	0.858478	0.9356	0.951724	0.957678	0.966681	0.981719	0.100324	-0.149502	1.24472e-06	0.0415434		Flavin-dependent thymidylate synthase	thyX	P73053 [45-51]	1xiodoTMT6plex [C5]	0.791338	0.849349	0.911632	0.934239	0.954658	0.949976	0.95817	0.958471	0.222811	-0.165884	4.36559e-06	0.761593
Cysteine synthase	cysK	P73410 [116-130]	1xiodoTMT6plex [C13]	0.788293	0.787246	0.859706	0.93155	0.922207	0.958922	0.959583	0.970799	0.786125	-0.240936	0.00137047	0.934791		Adenylosuccinate lyase	purB	P74384 [194-201]	1xiodoTMT6plex [C6]	0.876439	0.884171	0.921373	0.949267	0.967077	0.967871	0.973643	0.96726	0.120157	-0.154967	1.89174e-06	0.50527		Glyceraldehyde-3-phosphate dehydrogenase 1	gap1	P49433 [253-264]	1xiodoTMT6plex [C8]; 1xOxidation [M11]	0.818278	0.926553	0.92721	0.944424	0.949319	0.954761	0.966195	0.955102	0.846173	-0.224018	0.000375014	0.727795
Valine--tRNA ligase	valS	Q55522 [365-388]	1xiodoTMT6plex [C11]	0.486277	0.675944	0.808617	0.873608	0.922131	0.916654	0.966459	0.96981	0.503822	-0.221966	0.000320449	0.960392		Allophycocyanin beta chain	apcB	Q01952 [148-161]	1xiodoTMT6plex [C10]	0.869895	0.883686	0.915743	0.936627	0.9529	0.961867	0.966725	0.976169	0.216549	-0.157892	2.367e-06	0.517421		Slr0147 protein	slr0147	P74446 [267-289]	1xiodoTMT6plex [C22]	0.798518	0.870175	0.911261	0.916094	0.934858	0.958413	0.951597	0.957697	0.22259	-0.165082	4.10569e-06	0.802983
Sulfite reductase [ferredoxin]	sir	P72854 [563-571]	1xiodoTMT6plex [C7]	0.779491	0.812117	0.848066	0.911051	0.922014	0.95382	0.965569	0.952321	0.800902	-0.249823	0.00270705	0.924255		Slr1610 protein	slr1610	P72888 [348-372]	1xiodoTMT6plex [C19]	0.834153	0.883494	0.921739	0.943547	0.944294	0.973589	0.985143	0.976757	0.117175	-0.159219	2.6202e-06	0.687601		Sll0023 protein	sll0023	Q55658 [270-292]	1xiodoTMT6plex [C16]	0.856182	0.888666	0.911278	0.934395	0.961345	0.969479	0.969318	0.978643	0.876235	-0.250036	0.00275157	0.918887
Histidinol dehydrogenase	hisD	P73058 [157-168]	1xiodoTMT6plex [C4]	0.887412	0.780085	0.664873	0.828377	0.921943	0.921118	0.9485	0.921186	0.230015	-0.158848	2.5467e-06	0.00333828		UDP-N-acetylmuramoyl-tripeptide--D-alanyl-D-alanine ligase	murF	P45450 [212-228]	1xiodoTMT6plex [C1]	0.783231	0.883104	0.91791	0.9474	0.953144	0.963043	0.970192	0.944644	0.795414	-0.220562	0.000287786	0.899679		Slr1900 protein	slr1900	P73328 [154-162]	1xiodoTMT6plex [C5]	0.900492	0.895646	0.911234	0.917463	0.959636	0.961255	0.942465	0.966029	0.227835	-0.154256	1.79145e-06	0.26097
Aconitate hydratase B	acnB	P74582 [683-708]	2xiodoTMT6plex [C5; C18]	0.67879	0.70024	0.819058	0.882997	0.921904	0.955996	0.953699	0.955697	0.682791	-0.23767	0.00106708	0.971113		Slr1342 protein	slr1342	P74079 [7-35]	1xiodoTMT6plex [C17]	0.873158	0.882964	0.880209	0.94123	0.955889	0.971865	0.947007	0.978009	0.182639	-0.156687	2.15829e-06	0.34832		Ribulose bisphosphate carboxylase large chain	cbbL	P54205 [28-36]	1xiodoTMT6plex [C7]	0.844634	0.893871	0.911178	0.928926	0.950022	0.945904	0.955972	0.962173	0.247782	-0.16098	2.99858e-06	0.745388
Sll0497 protein	sll0497	Q55492 [217-231]	1xiodoTMT6plex [C11]	0.779577	0.742788	0.852076	0.898078	0.921828	0.95081	0.957935	0.945794	0.769938	-0.246097	0.00203501	0.904555		Transaldolase	tal	P72797 [232-256]	1xiodoTMT6plex [C11]	0.871982	0.882515	0.935863	0.936046	0.961981	0.972286	0.973172	0.98325	0.118431	-0.155605	1.98653e-06	0.523619		Biosynthetic arginine decarboxylase 1	speA1	P74576 [654-662]	1xiodoTMT6plex [C2]	0.838698	0.88965	0.911081	0.897118	0.919915	0.905147	0.9062	0.928094	0.288555	-0.162822	3.45305e-06	0.857232
Sll1771 protein	sll1771	P73626 [213-232]	1xiodoTMT6plex [C8]	0.199716	0.291147	0.488151	0.797532	0.9215	0.951554	0.969414	0.970431	0.191915	-0.233748	0.0007902	0.997148		Ferredoxin-dependent glutamate synthase 1	gltB	P55037 [1400-1422]	1xiodoTMT6plex [C16]	0.832049	0.881979	0.890833	0.935021	0.958888	0.930401	0.952014	0.968978	0.860528	-0.250926	0.0029457	0.773702		Glutamine-dependent NAD(+) synthetase	nadE	P74292 [167-196]	1xOxidation [M8]; 1xiodoTMT6plex [C28]	0.651786	0.697707	0.911111	0.804714	0.919701	0.935423	0.971768	1	0.678994	-0.23576	0.000921828	0.783247
CTP synthase	pyrG	P74208 [433-439]	1xiodoTMT6plex [C6]	0.678352	0.699021	0.774249	0.885215	0.921419	0.960715	0.97196	0.96239	0.680427	-0.241065	0.00138407	0.985263		Alanine dehydrogenase	sll1682	P72775 [252-278]	1xiodoTMT6plex [C22]	0.866343	0.881924	0.912276	0.93988	0.943321	0.964837	0.971634	0.983654	0.122556	-0.156171	2.07464e-06	0.495281		Probable glycogen synthase 2	glgA2	P72623 [34-48]	2xiodoTMT6plex [C3; C13]	0.761995	0.831021	0.911003	0.933575	0.947363	0.96759	0.956007	0.960619	0.223694	-0.168568	5.36234e-06	0.770831
Slr1540 protein	slr1540	P73424 [212-234]	1xiodoTMT6plex [C11]	0.78025	0.816669	0.877442	0.896533	0.921451	0.94169	0.948757	0.953119	0.82129	-0.25955	0.00570281	0.813316		Histidinol-phosphate aminotransferase	hisC	P73807 [270-294]	1xiodoTMT6plex [C13]	0.860472	0.881802	0.876196	0.911837	0.923406	0.948092	0.958786	0.964014	0.104504	-0.156598	2.14362e-06	0.383708		1,4-alpha-glucan branching enzyme GlgB	glgB	P52981 [725-751]	1xiodoTMT6plex [C17]	0.820677	0.893184	0.910979	0.93559	0.954891	0.963095	0.962364	0.967222	0.854826	-0.24164	0.0014464	0.831139
Glutamate-1-semialdehyde 2,1-aminomutase	hemL	Q55665 [119-132]	1xiodoTMT6plex [C9]	0.776455	0.848904	0.872992	0.815671	0.921287	0.942088	0.96274	0.950336	0.225057	-0.167364	4.88984e-06	0.482863		Dioxygenase	slr1648	P74370 [282-304]	1xiodoTMT6plex [C15]	0.847772	0.881766	0.898386	0.936986	0.956604	0.964312	0.959039	0.973362	0.106374	-0.157796	2.34956e-06	0.587645		Slr0650 protein	slr0650	Q55730 [48-57]	1xiodoTMT6plex [C4]	0.789489	0.827159	0.910842	0.911292	0.948564	0.946235	0.949582	0.959356	0.807443	-0.237728	0.00107187	0.879605
Amidophosphoribosyltransferase	purF	Q55621 [407-432]	1xiodoTMT6plex [C10]	0.626713	0.64229	0.757644	0.84535	0.921262	0.948121	0.963536	0.965845	0.630234	-0.241479	0.00142865	0.98589		Nitrate/nitrite binding protein NrtA	nrtA	P73452 [287-314]	2xiodoTMT6plex [C13; C23]	0.906185	0.881242	0.91449	0.938375	0.960262	0.973185	0.96573	0.97437	0.120309	-0.151493	1.44977e-06	0.220231		Carbonic anhydrase	icfA	Q55136 [106-126]	1xiodoTMT6plex [C17]	0.856385	0.893948	0.910833	0.935408	0.960231	0.95842	0.961936	0.974233	0.220141	-0.159056	2.58762e-06	0.640437
Glucose-6-phosphate 1-dehydrogenase	zwf	P73411 [441-455]	1xiodoTMT6plex [C5]; 1xOxidation [M6]	0.918192	0.929243	0.934114	0.955214	0.950536	0.979902	0.979896	0.978864	0.222274	-0.150782	1.37297e-06	0.402222		Anthranilate synthase component 1	trpE	P20170 [365-372]	1xiodoTMT6plex [C2]	0.837504	0.881179	0.866696	0.863036	0.960594	0.909246	0.935373	0.888757	0.132209	-0.159402	2.65714e-06	0.339821		Probable branched-chain-amino-acid aminotransferase	ilvE	P54691 [188-200]	1xiodoTMT6plex [C2]	0.820631	0.840169	0.910754	0.924932	0.946304	0.962301	0.928698	0.962635	0.231549	-0.16362	3.67072e-06	0.59235
Bacterioferritin	bfr	P24602 [103-117]	1xOxidation [M3]; 1xiodoTMT6plex [C6]	0.92025	0.918976	0.964071	0.921506	0.958159	0.974828	0.975082	0.971609	0.261612	-0.151205	1.41815e-06	0.288431		Translation initiation factor IF-2	infB	P72689 [14-28]	1xiodoTMT6plex [C13]	0.86108	0.880967	0.930423	0.939339	0.943661	0.96572	0.961367	0.978675	0.105361	-0.156526	2.13181e-06	0.59238		Phosphoglucomutase (alpha-D-glucose-1,6-bisphosphate-dependent)	pgm	P74643 [301-314]	1xiodoTMT6plex [C3]	0.81252	0.844482	0.910613	0.913431	0.950022	0.95672	0.923766	0.934106	0.260686	-0.165166	4.13196e-06	0.663823
Slr0049 protein	slr0049	Q55131 [127-152]	1xiodoTMT6plex [C10]	0.712448	0.752786	0.818238	0.872422	0.920859	0.951498	0.967468	0.949239	0.736661	-0.246605	0.00211566	0.957492		GDP-mannose 4,6-dehydratase	rfbD	P72586 [177-195]	1xiodoTMT6plex [C8]	0.854982	0.880738	0.897309	0.920966	0.915108	0.935654	0.947279	0.956562	0.130509	-0.157635	2.32081e-06	0.560922		Isoleucine--tRNA ligase	ileS	P73505 [301-320]	1xiodoTMT6plex [C12]	0.836777	0.859023	0.91063	0.934998	0.950821	0.944698	0.955754	0.961152	0.22968	-0.161761	3.18337e-06	0.619704
L-threonine dehydratase	ilvA	P73375 [236-265]	2xiodoTMT6plex [C10; C26]	0.834005	0.865663	0.855586	0.91705	0.92085	0.965142	0.970268	0.958603	0.856328	-0.266255	0.00953154	0.871895		Uncharacterized protein	sll7085	Q6ZEB3 [188-202]	1xiodoTMT6plex [C5]	0.890892	0.880727	0.794189	0.925319	0.916611	0.918109	0.95076	0.93642	0.159581	-0.154943	1.88831e-06	0.0169716		Carboxylic ester hydrolase	slr8023	Q6ZE69 [61-82]	1xiodoTMT6plex [C9]	0.755391	0.87618	0.910567	0.903672	0.949333	0.905909	0.945933	0.963657	0.814352	-0.239834	0.00125952	0.627706
Slr1852 protein	slr1852	P73603 [62-72]	1xiodoTMT6plex [C7]	0.868626	0.867632	0.894504	0.905874	0.920267	0.940781	0.843264	0.956438	0.300687	-0.160116	2.80644e-06	0.137257		Glutamate--tRNA ligase	gltX	Q55778 [98-109]	2xiodoTMT6plex [C1; C3]	0.854772	0.880563	0.882896	0.910587	0.946951	0.965057	0.967833	0.966294	0.122505	-0.157515	2.29949e-06	0.435259		Uncharacterized RNA methyltransferase sll1967	sll1967	P73374 [165-177]	1xiodoTMT6plex [C7]	0.84864	0.906503	0.910444	0.931034	0.968693	0.961472	0.96304	0.970881	0.228195	-0.159819	2.74351e-06	0.710689
Cysteine synthase	cysM	P72662 [61-86]	1xiodoTMT6plex [C23]	0.803325	0.800953	0.751515	0.886953	0.92016	0.936786	0.944355	0.943851	0.220452	-0.16612	4.44548e-06	0.198767		CDP-glucose-4,6-dehydratase	rfbG	P72886 [36-57]	1xiodoTMT6plex [C15]	0.748977	0.880597	0.9071	0.921947	0.956721	0.935601	0.968838	0.978067	0.147422	-0.166792	4.68031e-06	0.877472		Inorganic pyrophosphatase	ppa	P80507 [29-42]	1xiodoTMT6plex [C9]	0.88361	0.878478	0.910289	0.931678	0.952903	0.962123	0.947211	0.959924	0.234073	-0.156518	2.13038e-06	0.385892
Slr1570 protein	slr1570	P74603 [42-49]	1xiodoTMT6plex [C2]	0.631689	0.785546	0.857915	0.895325	0.919955	0.948257	0.960204	0.950057	0.659657	-0.224347	0.000384561	0.922883		UDP-N-acetylmuramoyl-tripeptide--D-alanyl-D-alanine ligase	murF	P45450 [30-38]	1xiodoTMT6plex [C5]	0.884287	0.880306	0.923515	0.949962	0.963703	0.97313	0.975195	0.982335	0.136548	-0.154463	1.82009e-06	0.420976		Plastocyanin	petE	P21697 [88-115]	1xiodoTMT6plex [C24]	0.858725	0.890283	0.910143	0.912592	0.935943	0.936145	0.953462	0.968587	0.233075	-0.159291	2.63462e-06	0.585378
Probable glycogen synthase 2	glgA2	P72623 [1-15]	1xiodoTMT6plex [C10]	0.729829	0.749707	0.84788	0.896888	0.919958	0.963926	0.969989	0.956974	0.219427	-0.172772	7.39934e-06	0.547174		6-phosphogluconate dehydrogenase, decarboxylating	gnd	P52208 [333-341]	1xiodoTMT6plex [C7]	0.72439	0.880269	0.884522	0.949563	0.959805	0.960625	0.944907	0.957026	0.116933	-0.167874	5.08468e-06	0.902644		NADH-glutamate synthase small subunit	gltD	P72762 [238-252]	1xiodoTMT6plex [C8]	0.789289	0.855571	0.909905	0.9411	0.970372	0.966256	0.957053	0.976639	0.211755	-0.165761	4.32483e-06	0.750831
Uridylate kinase	pyrH	P74457 [213-223]	1xiodoTMT6plex [C10]	0.576132	0.62237	0.705051	0.835418	0.919798	0.939933	0.961698	0.975002	0.588144	-0.241779	0.0014619	0.991076		Flavin prenyltransferase UbiX	ubiX	P72743 [185-198]	1xiodoTMT6plex [C9]	0.864679	0.879814	0.876612	0.933892	0.940243	0.937936	0.961876	0.971901	0.119284	-0.156452	2.11972e-06	0.37985		Sulfate adenylyltransferase	sat	P74241 [283-293]	1xiodoTMT6plex [C4]	0.849442	0.90919	0.90985	0.935189	0.943517	0.943728	0.954862	0.959821	0.240855	-0.159967	2.77466e-06	0.801673
Alpha-1,4 glucan phosphorylase	glgP	P73546 [153-174]	1xiodoTMT6plex [C4]	0.702715	0.827076	0.82793	0.873645	0.919499	0.960443	0.94367	0.955437	0.769971	-0.251172	0.00300192	0.833894		Adenylosuccinate lyase	purB	P74384 [20-49]	1xiodoTMT6plex [C12]	0.868741	0.879153	0.808383	0.916964	0.940675	0.953488	0.944222	0.97411	0.225384	-0.158558	2.49088e-06	0.129872		Ssr1256 protein	ssr1256	P74639 [34-47]	1xiodoTMT6plex [C8]	0.776345	0.857887	0.909398	0.946606	0.95897	0.958191	0.961954	0.978142	0.787931	-0.224307	0.000383391	0.948004
Malonyl CoA-acyl carrier protein transacylase	fabD	P73242 [46-75]	2xiodoTMT6plex [C1; C17]	0.828469	0.82485	0.863566	0.896695	0.919139	0.960713	0.958484	0.964706	0.840632	-0.265505	0.00899912	0.91609		Nitrate/nitrite binding protein NrtA	nrtA	P73452 [306-314]	1xiodoTMT6plex [C4]	0.809267	0.879211	0.899922	0.931516	0.929094	0.959694	0.954526	0.964431	0.859389	-0.257506	0.00487639	0.716885		Slr0645 protein	slr0645	Q55727 [48-64]	1xiodoTMT6plex [C1]	0.841299	0.831654	0.909278	0.946531	0.921795	0.967842	0.943125	0.953879	0.236549	-0.161954	3.23096e-06	0.444665
Peptidyl-prolyl cis-trans isomerase slr1251	slr1251	P73789 [37-43]	1xiodoTMT6plex [C3]	0.825788	0.795073	0.893204	0.930304	0.918955	0.930117	0.945064	0.921572	0.238078	-0.164137	3.81892e-06	0.379531		Orotidine 5'-phosphate decarboxylase	pyrF	P73761 [62-78]	1xiodoTMT6plex [C12]	0.856394	0.878945	0.891833	0.928689	0.918683	0.938057	0.96357	0.959001	0.0999717	-0.156903	2.19416e-06	0.49276		Light-dependent protochlorophyllide reductase	por	Q59987 [30-38]	1xiodoTMT6plex [C8]	0.769566	0.867169	0.909161	0.913833	0.957203	0.954362	0.952458	0.960915	0.220817	-0.16732	4.87352e-06	0.847284
Probable phosphoketolase	slr0453	P74690 [572-592]	1xiodoTMT6plex [C17]	0.725966	0.730408	0.819786	0.90545	0.918954	0.944216	0.957229	0.951004	0.724531	-0.240529	0.00132835	0.959554		Isocitrate dehydrogenase [NADP]	icd	P80046 [462-475]	1xiodoTMT6plex [C1]	0.828279	0.878752	0.944357	0.917037	0.949821	0.93917	0.958513	0.963501	0.103914	-0.1595	2.67726e-06	0.754436		NAD(P)H-quinone oxidoreductase subunit H	ndhH	P27724 [237-261]	2xiodoTMT6plex [C6; C22]	0.840169	0.869822	0.90899	0.931002	0.957252	0.955677	0.964886	0.965209	0.211605	-0.160866	2.97252e-06	0.622262
5-oxo-1,2,5-tricarboxilic-3-penten acid decarboxilase/isomer	hpcE	P73637 [160-173]	1xiodoTMT6plex [C6]	0.517255	0.569765	0.646803	0.769758	0.918703	0.894158	0.927628	0.956807	0.538469	-0.246476	0.00209483	0.975289		Sll0625 protein	sll0625	P74574 [109-137]	1xiodoTMT6plex [C17]	0.867169	0.878099	0.896557	0.932562	0.955423	0.977938	0.973997	0.977362	0.102795	-0.155853	2.0246e-06	0.416098		GTP cyclohydrolase 1	folE	Q55759 [167-195]	1xiodoTMT6plex [C25]	0.801215	0.865188	0.908627	0.908961	0.933905	0.94112	0.952397	0.958003	0.2258	-0.164964	4.06853e-06	0.777765
Oxygen-dependent coproporphyrinogen-III oxidase	hemF	P72848 [178-186]	1xiodoTMT6plex [C2]	0.800862	0.749245	0.884255	0.896984	0.918598	0.946093	0.9253	0.914817	0.280629	-0.168577	5.3659e-06	0.341045		Putative amidase	sll0828	Q55424 [122-139]	1xiodoTMT6plex [C4]	0.882694	0.878121	0.910597	0.923983	0.883295	0.950608	0.967673	0.979049	0.131843	-0.154647	1.84601e-06	0.208877		Heat shock protein	htpG	P74702 [442-459]	1xiodoTMT6plex [C4]	0.801549	0.785623	0.908576	0.959624	0.899801	0.974661	0.915966	0.942461	0.784706	-0.230494	0.000615858	0.747083
Sll1106 protein	sll1106	P74720 [106-123]	1xiodoTMT6plex [C7]	0.644064	0.675886	0.75564	0.856656	0.924488	0.966493	0.965874	0.96873	0.652787	-0.242151	0.0015041	0.991532		Anthranilate synthase component 1	trpE	P20170 [61-75]	1xiodoTMT6plex [C6]	0.861623	0.87797	0.886464	0.918041	0.900553	0.9113	0.951823	0.934838	0.12505	-0.156893	2.19254e-06	0.421245		Adenylosuccinate lyase	purB	P74384 [311-325]	2xiodoTMT6plex [C6; C7]	0.829028	0.859415	0.908571	0.916971	0.946122	0.951297	0.950137	0.965727	0.235117	-0.162702	3.42141e-06	0.631818
L-threonine dehydratase	ilvA	P73375 [266-272]	1xiodoTMT6plex [C2]	0.757639	0.817859	0.883243	0.898949	0.918097	0.895448	0.952798	0.926829	0.244396	-0.16994	5.95635e-06	0.737036		D-aminoacyl-tRNA deacylase	dtd3	P73335 [201-216]	1xiodoTMT6plex [C7]	0.836416	0.87785	0.904719	0.907599	0.949457	0.951192	0.958896	0.961258	0.120106	-0.159192	2.61479e-06	0.633768		Methionine--tRNA ligase	metG	Q55729 [142-156]	1xiodoTMT6plex [C8]	0.757895	0.82151	0.908383	0.887695	0.882444	0.907794	0.915468	0.924719	0.278969	-0.170883	6.40263e-06	0.800424
NAD(P)H-quinone oxidoreductase subunit M	ndhM	P74338 [90-97]	1xiodoTMT6plex [C7]	0.793089	0.770428	0.814113	0.883952	0.91797	0.95175	0.956795	0.952718	0.788684	-0.256935	0.00466786	0.941113		Cysteine--tRNA ligase	cysS	P74330 [207-220]	1xiodoTMT6plex [C9]	0.797298	0.877855	0.905149	0.907229	0.904471	0.947608	0.931885	0.952474	0.0965519	-0.162287	3.31433e-06	0.816675		Putative amidase	sll0828	Q55424 [122-139]	1xiodoTMT6plex [C4]	0.777459	0.898055	0.908019	0.934817	0.933488	0.932221	0.947352	0.953356	0.236917	-0.166581	4.60524e-06	0.946467
Sll0236 protein	sll0236	P73902 [161-169]	1xiodoTMT6plex [C5]	0.849438	0.85701	0.872657	0.90993	0.917708	0.959781	0.962876	0.947735	0.224843	-0.160574	2.90667e-06	0.369559		Methionine synthase	metH	Q55786 [1045-1055]	1xiodoTMT6plex [C3]	0.854008	0.87761	0.889831	0.91479	0.934383	0.889218	0.955121	0.952147	0.212853	-0.159494	2.676e-06	0.428655		Slr0031 protein	slr0031	Q55449 [250-258]	1xiodoTMT6plex [C3]	0.837937	0.836058	0.907844	0.855905	0.824572	0.929328	0.944206	0.963077	0.281569	-0.163439	3.61995e-06	0.174243
Slr0244 protein	slr0244	P72700 [226-245]	1xiodoTMT6plex [C2]	0.356662	0.435067	0.680588	0.672305	0.917605	0.877132	0.944898	0.947969	0.403342	-0.241781	0.00146212	0.928049		DNA topoisomerase 1	topA	P73810 [399-409]	1xiodoTMT6plex [C5]	0.856338	0.877616	0.90148	0.906554	0.938523	0.953546	0.938647	0.950553	0.14587	-0.157897	2.36788e-06	0.538649		Slr1610 protein	slr1610	P72888 [348-372]	1xiodoTMT6plex [C19]	0.819856	0.875734	0.907884	0.9079	0.950749	0.949088	0.961847	0.971963	0.86332	-0.259925	0.00586932	0.783405
Uncharacterized protein	slr7061	Q6ZED7 [60-76]	1xiodoTMT6plex [C13]	0.805847	0.789006	0.846259	0.892241	0.917425	0.961294	0.937932	0.959224	0.810865	-0.258767	0.00537112	0.895418		CheY subfamily	slr1982	P74138 [96-112]	1xiodoTMT6plex [C6]	0.863495	0.877579	0.895091	0.875025	0.965042	0.941166	0.967463	0.97239	0.111579	-0.156486	2.1252e-06	0.299144		Glycine dehydrogenase (decarboxylating)	gcvP	P74416 [664-691]	1xiodoTMT6plex [C23]	0.738031	0.798717	0.907649	0.871958	0.913384	0.88449	0.948805	0.937841	0.838781	-0.296031	0.0932693	0.405447
Putative amidase	sll0828	Q55424 [240-260]	1xiodoTMT6plex [C15]	0.784686	0.849611	0.83481	0.858219	0.917317	0.960883	0.942996	0.944081	0.219939	-0.166719	4.65407e-06	0.494891		Histidinol dehydrogenase	hisD	P73058 [157-168]	1xiodoTMT6plex [C4]	0.801409	0.876869	0.805993	0.898694	0.892035	0.933839	0.889705	0.908117	0.116971	-0.162679	3.41531e-06	0.430533		1-deoxy-D-xylulose-5-phosphate synthase	dxs	P73067 [412-420]	1xiodoTMT6plex [C6]	0.778619	0.860389	0.907554	0.933034	0.956843	0.969519	0.956126	0.976696	0.797946	-0.228196	0.000516461	0.925259
ATP synthase subunit delta	atpH	P27180 [91-106]	1xiodoTMT6plex [C8]	0.879892	0.886144	0.923994	0.91611	0.917265	0.955269	0.974532	0.938432	0.272235	-0.157743	2.34e-06	0.386029		Allophycocyanin beta chain	apcB	Q01952 [148-161]	1xOxidation [M2]; 1xiodoTMT6plex [C10]	0.869895	0.883686	0.915743	0.936627	0.9529	0.961867	0.966725	0.976169	0.216549	-0.157892	2.367e-06	0.517421		Bifunctional NAD(P)H-hydrate repair enzyme Nnr	nnr	P74217 [107-136]	1xiodoTMT6plex [C16]	0.814921	0.893498	0.907178	0.87315	0.93609	0.93306	0.939821	0.964121	0.235186	-0.163773	3.71402e-06	0.677942
Slr1342 protein	slr1342	P74079 [196-213]	1xiodoTMT6plex [C9]	0.748195	0.789863	0.837162	0.897887	0.917082	0.959521	0.966344	0.960633	0.77271	-0.247263	0.00222508	0.944075		Photosystem I P700 chlorophyll a apoprotein A1	psaA	P29254 [572-579]	1xiodoTMT6plex [C3]	0.827918	0.87634	0.861845	0.898675	0.934807	0.952918	0.910464	0.90354	0.106223	-0.159858	2.75151e-06	0.531355		Sodium-coupled permease	sll1087	P74252 [256-266]	1xiodoTMT6plex [C4]	0.807518	0.877495	0.907039	0.92587	0.954891	0.968341	0.948155	0.944556	0.840708	-0.241107	0.00138849	0.809
Carboxynorspermidine/carboxyspermidine decarboxylase	napC	P73562 [137-157]	1xiodoTMT6plex [C16]	0.438553	0.259913	0.694195	0.586837	0.917092	0.899381	0.946893	0.931741	0.393703	-0.247623	0.00228723	0.839377		Slr1438 protein	slr1438	P73504 [249-260]	1xiodoTMT6plex [C4]	0.770909	0.876295	0.904242	0.934126	0.944363	0.970125	0.914665	0.88625	0.122608	-0.164713	3.99116e-06	0.799793		Probable phosphoketolase	slr0453	P74690 [121-134]	1xiodoTMT6plex [C5]	0.761881	0.831964	0.90631	0.90703	0.951304	0.953082	0.951058	0.959387	0.785032	-0.23268	0.000728111	0.896536
Dihydroxy-acid dehydratase	ilvD	P74689 [99-113]	1xiodoTMT6plex [C11]	0.688283	0.704653	0.795013	0.89801	0.916893	0.960176	0.968649	0.957194	0.687886	-0.239051	0.00118614	0.976803		Response regulator Rre1	rre1	P72781 [95-120]	1xiodoTMT6plex [C8]	0.845031	0.875895	0.926667	0.929459	0.958978	0.963063	0.938153	0.968472	0.199377	-0.160097	2.80239e-06	0.657881		Isoaspartyl peptidase/L-asparaginase	sll0422	P74383 [216-236]	2xiodoTMT6plex [C6; C17]	0.807053	0.854091	0.906273	0.924809	0.961028	0.959672	0.959232	0.969237	0.826626	-0.237991	0.00109363	0.92159
Bifunctional protein GlmU	glmU	Q55504 [35-46]	1xiodoTMT6plex [C5]	0.623396	0.662305	0.716735	0.813248	0.91694	0.948314	0.959793	0.934416	0.6404	-0.248172	0.00238545	0.982589		Plastocyanin	petE	P21697 [88-115]	1xiodoTMT6plex [C24]	0.883153	0.87572	0.914735	0.932646	0.942715	0.956331	0.966997	0.976134	0.0910835	-0.153832	1.73432e-06	0.36122		Aldo/keto reductase slr0942	slr0942	P74308 [155-172]	1xiodoTMT6plex [C7]	0.818413	0.805838	0.906278	0.888701	0.966446	0.889907	0.93188	0.962559	0.279147	-0.165738	4.31704e-06	0.381334
Photosystem II protein D1 2	psbA2	P16033 [9-27]	1xiodoTMT6plex [C10]	0.835938	0.861955	0.90048	0.877999	0.916805	0.96105	0.973575	0.95379	0.864408	-0.274316	0.0176741	0.841863		Ribulose bisphosphate carboxylase large chain	cbbL	P54205 [223-247]	1xiodoTMT6plex [C20]	0.857927	0.87555	0.90057	0.90163	0.930014	0.928837	0.942285	0.952889	0.116922	-0.157171	2.23968e-06	0.512848		Photosystem I P700 chlorophyll a apoprotein A2	psaB	P29255 [548-561]	1xiodoTMT6plex [C9]	0.787411	0.831047	0.906216	0.914703	0.938253	0.932239	0.963951	0.95063	0.223565	-0.166503	4.5777e-06	0.694037
Probable phosphoketolase	slr0453	P74690 [121-134]	1xiodoTMT6plex [C5]	0.764242	0.827297	0.865482	0.905351	0.916793	0.940171	0.966658	0.931021	0.811506	-0.254859	0.00398154	0.794647		2,3-bisphosphoglycerate-independent phosphoglycerate mutase	gpmI	P74507 [264-279]	1xiodoTMT6plex [C3]	0.84958	0.875367	0.843264	0.885646	0.950913	0.954174	0.95684	0.979795	0.114921	-0.158105	2.40588e-06	0.269588		Slr0001 protein	slr0001	Q55660 [94-111]	1xiodoTMT6plex [C14]	0.829569	0.814733	0.906079	0.937459	0.932073	0.939836	0.937759	0.961948	0.826554	-0.241063	0.00138388	0.816475
CDP-glucose-4,6-dehydratase	rfbG	P72886 [163-173]	1xiodoTMT6plex [C3]	0.690191	0.77581	0.858082	0.877899	0.916367	0.939999	0.961598	0.943792	0.731626	-0.239768	0.00125319	0.891776		Slr0650 protein	slr0650	Q55730 [48-57]	1xiodoTMT6plex [C4]	0.835296	0.875205	0.868184	0.934509	0.929272	0.949122	0.960998	0.958319	0.118053	-0.159388	2.65439e-06	0.528212		Alpha-1,4 glucan phosphorylase	glgP	P73546 [535-544]	1xiodoTMT6plex [C8]	0.758295	0.869761	0.905831	0.902991	0.914677	0.91447	0.955642	0.914709	0.23761	-0.168691	5.41287e-06	0.906478
3-phosphoshikimate 1-carboxyvinyltransferase	aroA	Q59975 [315-330]	1xiodoTMT6plex [C7]	0.796547	0.836879	0.889967	0.915647	0.916389	0.95289	0.971882	0.965245	0.84003	-0.260483	0.00612565	0.80265		50S ribosomal protein L2	rplB	P73317 [186-194]	1xiodoTMT6plex [C3]	0.858101	0.875071	0.911306	0.951247	0.945613	0.973993	0.951237	0.943101	0.0989048	-0.156723	2.16415e-06	0.557811		Oxygen-dependent coproporphyrinogen-III oxidase	hemF	P72848 [177-186]	1xiodoTMT6plex [C3]	0.718545	0.783036	0.905789	0.917728	0.939372	0.955016	0.951816	0.965929	0.718948	-0.224125	0.000378102	0.955065
Slr0001 protein	slr0001	Q55660 [13-24]	1xiodoTMT6plex [C9]	0.725026	0.781574	0.823919	0.864128	0.916254	0.936452	0.940796	0.932739	0.222297	-0.172809	7.42047e-06	0.613181		ATP synthase subunit beta	atpD	P26527 [43-65]	1xiodoTMT6plex [C11]	0.9276	0.87463	0.923933	0.942012	0.961081	0.972246	0.975015	0.983434	0.13713	-0.148487	1.15161e-06	0.0848737		Neopullulanase	nplT	P73757 [397-408]	1xiodoTMT6plex [C7]	0.826704	0.873865	0.905626	0.920653	0.945696	0.945964	0.943511	0.964345	0.234327	-0.162776	3.44077e-06	0.717314
NAD(P)H-quinone oxidoreductase subunit J	ndhJ	P19125 [127-150]	1xiodoTMT6plex [C9]	0.750469	0.767797	0.807904	0.852462	0.916208	0.943743	0.956743	0.964327	0.76904	-0.258316	0.00518848	0.965896		Ferredoxin-dependent glutamate synthase 1	gltB	P55037 [1455-1464]	1xiodoTMT6plex [C1]	0.900331	0.874564	0.841887	0.901901	0.914924	0.967099	0.942346	0.955054	0.11518	-0.152731	1.59399e-06	0.0304671		Slr0825 protein	slr0825	Q55413 [311-330]	1xiodoTMT6plex [C16]	0.796978	0.924823	0.905357	0.938106	0.933701	0.962539	0.9574	0.974878	0.234099	-0.164536	3.9374e-06	0.874059
Phosphoribosylamine--glycine ligase	purD	P74232 [22-42]	2xiodoTMT6plex [C7; C9]	0.748614	0.802373	0.85493	0.872753	0.916057	0.948844	0.95489	0.949846	0.794291	-0.257702	0.00495018	0.87249		Slr0325 protein	slr0325	Q55530 [74-88]	1xiodoTMT6plex [C10]	0.883409	0.874352	0.907527	0.924662	0.956365	0.957947	0.971666	0.979713	0.120602	-0.154457	1.81931e-06	0.320098		Glyceraldehyde-3-phosphate dehydrogenase 1	gap1	P49433 [61-77]	1xiodoTMT6plex [C13]	0.905447	0.928053	0.905433	0.961271	0.965412	0.972373	0.967262	0.983611	0.235705	-0.152748	1.59607e-06	0.376476
Slr1032 protein	slr1032	P73142 [47-56]	1xiodoTMT6plex [C5]	0.811024	0.756264	0.904054	0.91811	0.915584	0.934673	1	1	0.793535	-0.240864	0.00136293	0.787579		Sll1775 protein	sll1775	P73619 [528-555]	1xiodoTMT6plex [C16]	0.864952	0.874304	0.893677	0.917327	0.947818	0.960495	0.968093	0.987202	0.117074	-0.156487	2.12542e-06	0.379447		UPF0367 protein ssl1972	ssl1972	P72925 [21-50]	1xiodoTMT6plex [C28]	0.809075	0.841306	0.905405	0.912207	0.944761	0.911514	0.94689	0.962206	0.878578	-0.300388	0.130223	0.423449
Sll1734 protein	sll1734	P73393 [133-150]	1xiodoTMT6plex [C9]	0.763132	0.797389	0.843392	0.883433	0.916059	0.945683	0.964046	0.959754	0.794905	-0.256824	0.00462818	0.918895		dTDP-glucose 4,6-dehydratase	rfbB	Q55420 [201-211]	1xiodoTMT6plex [C6]	0.829857	0.873746	0.898712	0.934279	0.959803	0.965312	0.966297	0.966776	0.189066	-0.161731	3.1762e-06	0.648076		Sll1775 protein	sll1775	P73619 [31-55]	1xiodoTMT6plex [C22]	0.851649	0.879128	0.905425	0.929692	0.927038	0.943436	0.946392	0.965346	0.244625	-0.16038	2.86392e-06	0.612549
Ferredoxin-dependent glutamate synthase 1	gltB	P55037 [1455-1464]	1xiodoTMT6plex [C1]	0.811808	0.804752	0.884963	0.947783	0.915807	0.971539	0.95763	0.966672	0.805867	-0.238148	0.00110692	0.883836		Uncharacterized protein slr1565	slr1565	P74596 [90-111]	2xiodoTMT6plex [C10; C12]	0.853508	0.873436	0.907247	0.945098	0.957844	0.979779	0.978675	0.98739	0.121078	-0.158031	2.39216e-06	0.515655		4-diphosphocytidyl-2-C-methyl-D-erythritol kinase	ispE	P72663 [253-277]	1xiodoTMT6plex [C24]	0.861698	0.886997	0.905324	0.921593	0.954694	0.967571	0.964783	0.977459	0.235323	-0.159165	2.60937e-06	0.512077
Carbamoyl-phosphate synthase large chain	carB	Q55756 [10-35]	2xiodoTMT6plex [C15; C25]	0.482759	0.477962	0.595131	0.813016	0.915798	0.958533	0.971041	0.965287	0.459286	-0.240482	0.00132357	0.992412		Fructose-bisphosphate aldolase class 1	fda	P74309 [219-239]	1xiodoTMT6plex [C13]	0.84858	0.873403	0.863501	0.915319	0.927657	0.961819	0.944602	0.985634	0.118971	-0.158218	2.42674e-06	0.366764		Nitrate/nitrite binding protein NrtA	nrtA	P73452 [287-305]	1xiodoTMT6plex [C13]	0.777503	0.867634	0.904985	0.86793	0.956723	0.962389	0.958393	0.97696	0.223727	-0.166767	4.67131e-06	0.680595
Porphobilinogen deaminase	hemC	P73660 [88-104]	1xiodoTMT6plex [C14]	0.736689	0.823062	0.784189	0.90445	0.91562	0.955291	0.955919	0.956302	0.772901	-0.251025	0.0029681	0.875735		1,4-alpha-glucan branching enzyme GlgB	glgB	P52981 [638-661]	1xiodoTMT6plex [C20]	0.861731	0.873257	0.907151	0.92353	0.95433	0.970738	0.959988	0.970019	0.102992	-0.156453	2.11987e-06	0.474303		Ferredoxin-dependent glutamate synthase 1	gltB	P55037 [363-383]	1xiodoTMT6plex [C4]	0.76854	0.863007	0.904988	0.892706	0.924863	0.852073	0.950623	0.944478	0.273534	-0.168991	5.53896e-06	0.70588
Aminopeptidase N	ape2	P74527 [48-54]	1xiodoTMT6plex [C6]	0.804025	0.835668	0.881366	0.868823	0.915556	0.938013	0.938061	0.912035	0.242335	-0.165712	4.30857e-06	0.576765		Bifunctional NAD(P)H-hydrate repair enzyme Nnr	nnr	P74217 [182-189]	1xiodoTMT6plex [C3]	0.804464	0.873277	0.834286	0.840088	0.906487	0.86337	0.9037	0.91653	0.11341	-0.16222	3.2973e-06	0.429451		Dioxygenase	slr1648	P74370 [455-462]	1xiodoTMT6plex [C7]	0.89352	0.904484	0.904731	0.945509	0.934126	0.950308	0.949879	0.950373	0.281173	-0.155851	2.02434e-06	0.436719
UDP-3-O-acylglucosamine N-acyltransferase	lpxD	Q55612 [71-89]	1xiodoTMT6plex [C13]	0.620466	0.651328	0.739543	0.836874	0.915055	0.948475	0.965529	0.967669	0.632312	-0.24383	0.00171055	0.98871		L-threonine dehydratase	ilvA	P73375 [236-265]	2xiodoTMT6plex [C10; C26]	0.842731	0.872989	0.888032	0.920893	0.94446	0.934751	0.960491	0.968799	0.138939	-0.159282	2.63276e-06	0.539654		Transaldolase	tal	P72797 [146-175]	2xiodoTMT6plex [C12; C26]	0.875021	0.845405	0.904568	0.922883	0.952527	0.949158	0.94382	0.952889	0.876582	-0.264327	0.0082229	0.698872
Methionine synthase	metH	Q55786 [819-829]	1xiodoTMT6plex [C6]	0.557505	0.599832	0.689667	0.801434	0.915071	0.922999	0.94455	0.919337	0.57427	-0.244769	0.00183816	0.978505		Transketolase	tktA	P73282 [628-653]	1xiodoTMT6plex [C23]	0.834887	0.8725	0.903306	0.968749	0.971526	0.97671	0.977902	0.97295	0.840117	-0.231504	0.00066539	0.965062		Aldo/keto reductase slr0942	slr0942	P74308 [50-73]	1xiodoTMT6plex [C4]	0.907395	0.873937	0.904223	0.908002	0.926114	0.962394	0.944747	0.948463	0.237719	-0.15362	1.70637e-06	0.0838943
Slr7094 protein	slr7094	Q6ZEA4 [102-119]	1xiodoTMT6plex [C4]	0.780931	0.8476	0.855691	0.89194	0.914927	0.950269	0.957052	0.931194	0.22261	-0.167176	4.81992e-06	0.643144		Fumarate hydratase class II	fumC	Q55674 [115-126]	1xiodoTMT6plex [C5]	0.832748	0.872465	0.909477	0.938526	0.928413	0.960933	0.959516	0.958915	0.11623	-0.159495	2.67615e-06	0.678331		Photosystem I iron-sulfur center	psaC	P32422 [20-35]	2xiodoTMT6plex [C2; C15]	0.822944	0.878121	0.904069	0.925715	0.945344	0.94621	0.958801	0.966472	0.241101	-0.163249	3.5677e-06	0.733334
Thylakoid-associated single-stranded DNA-binding protein slr1034	slr1034	P73145 [21-42]	1xiodoTMT6plex [C7]	0.644569	0.738108	0.689221	0.861576	0.914554	0.928861	0.945585	0.953264	0.674994	-0.24887	0.00251646	0.919897		Slr0031 protein	slr0031	Q55449 [250-258]	1xiodoTMT6plex [C3]	0.641689	0.872291	0.855649	0.93987	0.927338	0.929655	0.941841	0.968269	0.624147	-0.206995	0.000101791	0.875389		HrEpiB	sll0576	P74729 [243-250]	1xiodoTMT6plex [C4]	0.785504	0.87132	0.904066	0.928729	0.947332	0.950526	0.963319	0.959749	0.213136	-0.165909	4.37396e-06	0.830691
Gamma-glutamyl phosphate reductase 2	proA2	Q55167 [228-240]	1xiodoTMT6plex [C6]	0.741854	0.804615	0.85419	0.900867	0.914434	0.95907	0.954908	0.962099	0.777426	-0.245653	0.00196691	0.905651		Flavin-dependent thymidylate synthase	thyX	P73053 [5-31]	1xiodoTMT6plex [C25]	0.83361	0.872218	0.85098	0.919027	0.926345	0.946527	0.956801	0.97014	0.117079	-0.159798	2.73908e-06	0.432917		Glycine dehydrogenase (decarboxylating)	gcvP	P74416 [614-641]	2xiodoTMT6plex [C3; C20]	0.773057	0.849243	0.903996	0.906033	0.946925	0.94162	0.95012	0.950694	0.222654	-0.167354	4.88595e-06	0.801274
30S ribosomal protein S17	rpsQ	P73311 [44-58]	1xiodoTMT6plex [C8]	0.845726	0.852276	0.842214	0.898919	0.914424	0.926488	0.959043	0.952894	0.280874	-0.162535	3.37786e-06	0.276718		Slr1444 protein	slr1444	P73516 [197-221]	1xiodoTMT6plex [C1]	0.835714	0.871937	0.86715	0.92048	0.947257	0.970382	0.914031	1	0.107802	-0.159266	2.62952e-06	0.406466		Acetyl-CoA acetyltransferase	phaA	P73825 [375-395]	1xiodoTMT6plex [C8]	0.854138	0.884782	0.903857	0.921559	0.964985	0.949556	0.950161	0.966148	0.273139	-0.160802	2.95794e-06	0.581595
1,4-alpha-glucan branching enzyme GlgB	glgB	P52981 [61-83]	1xiodoTMT6plex [C15]	0.595345	0.723524	0.795241	0.850282	0.91423	0.941471	0.953564	0.953491	0.648053	-0.238411	0.00112945	0.929627		Aspartate aminotransferase	aspC	Q55128 [343-364]	1xiodoTMT6plex [C20]	0.899342	0.871738	0.860619	0.932099	0.94617	0.973431	0.927836	0.9753	0.0988293	-0.152542	1.57103e-06	0.088131		Slr0106 protein	slr0106	Q55877 [32-42]	1xiodoTMT6plex [C8]	0.813461	0.858131	0.903371	0.93389	0.948732	0.93531	0.94056	0.961941	0.835419	-0.241048	0.00138226	0.834995
Anthranilate synthase component 1	trpE	P20170 [39-60]	1xiodoTMT6plex [C2]	0.753473	0.826878	0.866753	0.852131	0.914202	0.93507	0.949435	0.943399	0.234004	-0.169872	5.92542e-06	0.658797		Peptidyl-prolyl cis-trans isomerase slr1251	slr1251	P73789 [160-171]	1xiodoTMT6plex [C8]	0.847069	0.871698	0.934705	0.962036	0.972851	0.953564	0.968122	0.960251	0.138609	-0.158611	2.50086e-06	0.652251		HTH-type transcriptional activator CmpR	cmpR	Q55459 [73-92]	1xiodoTMT6plex [C5]	0.826131	0.880272	0.903122	0.916716	0.947678	0.944715	0.959059	0.967917	0.870089	-0.263937	0.00798049	0.748612
Slr1610 protein	slr1610	P72888 [348-372]	1xiodoTMT6plex [C19]	0.752647	0.763281	0.782536	0.863636	0.914048	0.954036	0.966051	0.965211	0.220185	-0.170967	6.44418e-06	0.368052		Sll1355 protein	sll1355	P73513 [71-86]	1xiodoTMT6plex [C1]	0.849363	0.871688	0.904527	0.925065	0.948845	0.967477	0.960765	0.961493	0.102054	-0.157876	2.36395e-06	0.553645		CheY subfamily	slr1982	P74138 [96-112]	1xiodoTMT6plex [C6]	0.844227	0.8612	0.902874	0.903404	0.93819	0.950985	0.946134	0.964812	0.220985	-0.160882	2.9761e-06	0.515318
Chorismate synthase	aroC	P23353 [60-74]	1xiodoTMT6plex [C5]	0.731471	0.780622	0.801279	0.878921	0.913914	0.942558	0.886666	0.936983	0.762941	-0.254198	0.00378485	0.828377		HrEpiB	sll0576	P74729 [131-148]	1xiodoTMT6plex [C2]	0.816129	0.87136	0.881668	0.931488	0.938819	0.959848	0.971162	0.977367	0.118257	-0.16113	3.03316e-06	0.621559		IMP dehydrogenase subunit	guaB	P73853 [226-245]	1xiodoTMT6plex [C16]	0.803126	0.838936	0.902598	0.919588	0.943893	0.941797	0.940955	0.952532	0.825861	-0.243493	0.0016669	0.845309
Slr1095 protein	slr1095	P72739 [34-41]	1xiodoTMT6plex [C5]	0.674209	0.711278	0.783317	0.855829	0.913847	0.922281	0.943989	0.948454	0.69723	-0.247243	0.00222162	0.956096		Dihydrolipoamide acetyltransferase component of pyruvate dehydrogenase complex	odhB	P74510 [396-406]	1xiodoTMT6plex [C8]	0.832932	0.870931	0.894702	0.916241	0.91619	0.968732	0.951013	0.97252	0.131809	-0.159967	2.77476e-06	0.556604		Sll0236 protein	sll0236	P73902 [300-314]	1xiodoTMT6plex [C7]	0.850086	0.874771	0.902514	0.925474	0.950438	0.92844	0.874665	0.959188	0.292	-0.161824	3.19879e-06	0.426755
Slr0912 protein	slr0912	Q55376 [181-190]	1xiodoTMT6plex [C6]	0.779668	0.788876	0.861603	0.904201	0.913855	0.95061	0.951916	0.940421	0.797869	-0.25136	0.00304527	0.87654		Sll1217 protein	sll1217	P74030 [33-53]	1xiodoTMT6plex [C17]	0.834832	0.870983	0.897218	0.942291	0.957664	0.966262	0.974126	0.975297	0.174935	-0.160712	2.93764e-06	0.598104		Probable phosphoketolase	slr0453	P74690 [91-120]	1xiodoTMT6plex [C22]	0.822738	0.883927	0.902506	0.94278	0.973127	0.969629	0.95613	0.977263	0.225855	-0.162665	3.41175e-06	0.709571
Putative diflavin flavoprotein A 3	dfa3	P74373 [179-189]	1xiodoTMT6plex [C6]	0.636495	0.684368	0.775705	0.853677	0.913868	0.942618	0.956026	0.968579	0.657456	-0.242191	0.00150869	0.975211		Glycogen phosphorylase	glgP	P73511 [300-316]	1xiodoTMT6plex [C10]	0.85246	0.884708	0.86806	0.868244	0.954215	0.911996	0.903071	0.931597	0.191273	-0.159168	2.60997e-06	0.300434		Ssl2595 protein	ssl2595	P73587 [4-17]	1xiodoTMT6plex [C8]	0.815525	0.885232	0.902499	0.926766	0.934178	0.94823	0.950349	0.957413	0.230881	-0.163563	3.65473e-06	0.812395
Slr0848 protein	slr0848	Q55436 [138-148]	1xiodoTMT6plex [C6]	0.542854	0.555248	0.68626	0.834178	0.913757	0.921929	0.932546	0.910577	0.536577	-0.239834	0.00125954	0.977205		Slr0698 protein	slr0698	Q55960 [61-87]	1xiodoTMT6plex [C20]	0.802957	0.87067	0.843733	0.895203	0.932476	0.947363	0.957994	0.939531	0.841365	-0.265325	0.008876	0.799415		Slr0445 protein	slr0445	P74385 [178-204]	1xiodoTMT6plex [C15]	0.841124	0.876342	0.902337	0.934801	0.94561	0.937247	0.953675	0.959732	0.240481	-0.161343	3.0832e-06	0.666056
Biotin carboxyl carrier protein of acetyl-CoA carboxylase	accB	Q55120 [109-119]	1xiodoTMT6plex [C5]	0.821062	0.610325	0.884704	0.896992	0.913712	0.95523	0.963015	0.946965	0.734173	-0.240276	0.00130284	0.623138		Deoxyribodipyrimidine photo-lyase	phrA	Q55081 [66-82]	1xiodoTMT6plex [C7]	0.857672	0.870565	0.857143	0.919649	0.926558	0.943553	0.950016	0.932483	0.117836	-0.157378	2.27549e-06	0.335801		Heat shock protein	htpG	P74702 [354-363]	1xiodoTMT6plex [C1]	0.873936	0.878724	0.902258	0	0.963553	0.958638	0.953102	0.963931	0.703929	-0.277887	0.0232344	0.136078
Sll1549 protein	sll1549	P74656 [86-102]	1xOxidation [M10]; 1xiodoTMT6plex [C13]	0.16817	0.208272	0.499562	0.809039	0.91366	0.956382	0.968563	0.961986	0.131195	-0.231837	0.00068258	0.994953		Slr1122 protein	slr1122	P72645 [171-178]	1xiodoTMT6plex [C7]	0.832555	0.870566	0.926941	0.94686	0.957571	0.927049	0.97075	0.934127	0.124033	-0.159804	2.74024e-06	0.691468		NAD(P)H-quinone oxidoreductase subunit M	ndhM	P74338 [90-97]	1xiodoTMT6plex [C7]	0.819377	0.892686	0.902052	0.910911	0.930266	0.906643	0.938597	0.966826	0.283948	-0.164289	3.86358e-06	0.754499
Ferredoxin--NADP reductase	petH	Q55318 [216-239]	2xiodoTMT6plex [C16; C21]	0.798123	0.821275	0.842944	0.874056	0.913625	0.954796	0.954173	0.94565	0.82151	-0.266243	0.00952252	0.914872		Chorismate synthase	aroC	P23353 [60-74]	1xiodoTMT6plex [C5]	0.825928	0.870142	0.883311	0.80767	0.91277	0.946883	0.922985	0.93471	0.115891	-0.160308	2.84805e-06	0.274102		50S ribosomal protein L22	rplV	P73315 [105-121]	1xiodoTMT6plex [C4]	0.822521	0.861383	0.901988	0.852533	0.934726	0.886115	0.856384	0.936327	0.284154	-0.16473	3.9965e-06	0.38041
Sll0735 protein	sll0735	P74630 [184-198]	1xiodoTMT6plex [C7]	0.893736	0.924792	0.885228	0.9036	0.913205	0.956649	0.965116	0.908145	0.257381	-0.155225	1.92963e-06	0.130692		1,4-alpha-glucan branching enzyme GlgB	glgB	P52981 [432-458]	1xiodoTMT6plex [C13]	0.850179	0.869917	0.904258	0.91321	0.928257	0.935292	0.946139	0.961048	0.112584	-0.157903	2.36891e-06	0.557303		NADH-glutamate synthase small subunit	gltD	P72762 [444-463]	1xiodoTMT6plex [C19]	0.734805	0.832745	0.901894	0.933247	0.958362	0.958125	0.96292	0.967762	0.744219	-0.222074	0.000323117	0.96068
Probable adenylyl-sulfate kinase	cysC	P72940 [133-152]	1xiodoTMT6plex [C19]	0.62841	0.670645	0.687082	0.76499	0.912683	0.95769	0.910678	0.960923	0.644814	-0.254425	0.00385126	0.964945		Slr1853 protein	slr1853	P73604 [25-31]	1xiodoTMT6plex [C5]	0.871906	0.86968	0.874896	0.903212	0.913393	0.952408	0.946544	0.956938	0.0996065	-0.155703	2.00147e-06	0.245802		Rubisco operon transcriptional regulator	rbcR	P73862 [57-76]	1xiodoTMT6plex [C14]	0.808666	0.799963	0.901608	0.909305	0.935512	0.949351	0.941265	0.964488	0.224278	-0.165202	4.14353e-06	0.475868
Chromophore lyase CpcS/CpeS 2	cpcS2	P73092 [174-192]	1xiodoTMT6plex [C17]	0.444157	0.575331	0.771524	0.895704	0.912566	0.95149	0.967731	0.962769	0.441661	-0.224001	0.000374524	0.990205		Putative diflavin flavoprotein A 3	dfa3	P74373 [179-189]	1xiodoTMT6plex [C6]	0.734371	0.869549	0.904241	0.892842	0.939754	0.95655	0.92374	0.966534	0.120776	-0.167465	4.92786e-06	0.872751		Cysteine synthase	cysM	P72662 [61-86]	1xiodoTMT6plex [C23]	0.753525	0.853571	0.901613	0.89129	0.905253	0.923319	0.928571	0.958291	0.26951	-0.170994	6.45726e-06	0.852155
Uridylate kinase	pyrH	P74457 [213-223]	1xOxidation [M2]; 1xiodoTMT6plex [C10]	0.576132	0.62237	0.705051	0.835418	0.919798	0.939933	0.961698	0.975002	0.588144	-0.241779	0.0014619	0.991076		Phosphoribosylamine--glycine ligase	purD	P74232 [279-285]	1xiodoTMT6plex [C6]	0.827237	0.869378	0.900305	0.931314	0.951316	0.938357	0.955944	0.967061	0.13129	-0.160427	2.87426e-06	0.669656		Chorismate synthase	aroC	P23353 [60-74]	1xiodoTMT6plex [C5]	0.839506	0.882202	0.901634	0.912736	0.960387	0.915254	0.925615	0.958591	0.286877	-0.162579	3.38933e-06	0.63045
Slr0825 protein	slr0825	Q55413 [116-123]	1xiodoTMT6plex [C7]	0.859364	0.799749	0.904208	0.860594	0.912311	0.947707	0.951762	0.961503	0.853704	-0.278036	0.0235003	0.717132		Photosystem I iron-sulfur center	psaC	P32422 [20-35]	2xiodoTMT6plex [C2; C15]	0.8446	0.86922	0.873592	0.911534	0.930606	0.957868	0.961206	0.96758	0.112059	-0.158591	2.49714e-06	0.436928		Slr0001 protein	slr0001	Q55660 [112-120]	2xiodoTMT6plex [C2; C8]	0.782085	0.864792	0.901467	0.912894	0.927131	0.902626	0.9251	0.936539	0.274311	-0.167906	5.09704e-06	0.892573
Aminopeptidase N	ape2	P74527 [150-167]	1xiodoTMT6plex [C5]	0.787288	0.773766	0.821156	0.911504	0.911601	0.953248	0.963838	0.966955	0.240696	-0.169314	5.67755e-06	0.361429		Probable glycogen synthase 2	glgA2	P72623 [231-248]	1xiodoTMT6plex [C6]	0.818849	0.869172	0.890912	0.925554	0.944419	0.965149	0.958196	0.973167	0.187621	-0.162382	3.33845e-06	0.646921		Metalloprotease slr1322	slr1322	P74002 [198-214]	1xiodoTMT6plex [C11]	0.831864	0.87489	0.901231	0.918176	0.945416	0.949236	0.962814	0.966069	0.212992	-0.161659	3.15873e-06	0.651464
dTDP-glucose 4,6-dehydratase	rfbB	Q55420 [201-211]	1xiodoTMT6plex [C6]	0.675247	0.673341	0.818765	0.847476	0.911357	0.936295	0.959623	0.919955	0.683509	-0.24366	0.00168844	0.919851		Methionine synthase	metH	Q55786 [1139-1163]	1xiodoTMT6plex [C8]	0.861318	0.869021	0.871905	0.955533	0.961131	0.959736	0.973778	0.978552	0.196896	-0.159108	2.59805e-06	0.367323		dTDP-glucose 4,6-dehydratase	rfbB	Q55420 [201-211]	1xiodoTMT6plex [C6]	0.822227	0.854582	0.901157	0.917999	0.946701	0.955413	0.949634	0.957068	0.214455	-0.162936	3.48316e-06	0.637231
DNA-directed RNA polymerase subunit beta	rpoB	P77965 [412-434]	2xiodoTMT6plex [C2; C21]	0.344348	0.401574	0.539121	0.786348	0.911232	0.954016	0.966481	0.96299	0.341195	-0.238036	0.00109745	0.997128		Slr1362 protein	slr1362	P73535 [89-95]	1xiodoTMT6plex [C1]	0.914524	0.868995	0.913253	0.863315	0.834206	0.949311	0.929923	0.90474	0.113436	-0.150354	1.32861e-06	0.022972		Biliverdin reductase	bvdR	P72782 [189-204]	1xiodoTMT6plex [C15]	0.848742	0.898533	0.900972	0.909311	0.956091	0.951197	0.947854	0.96717	0.228447	-0.160174	2.81893e-06	0.626466
Carbonic anhydrase	icfA	Q55136 [106-126]	1xiodoTMT6plex [C17]	0.781213	0.786541	0.814818	0.844043	0.911187	0.925277	0.911259	0.938015	0.278675	-0.170093	6.02659e-06	0.372203		LL-diaminopimelate aminotransferase	dapL	Q55828 [239-245]	1xiodoTMT6plex [C2]	0.863971	0.869002	0.878988	0.919716	0.933659	0.950821	0.940136	0.959875	0.103739	-0.156763	2.17086e-06	0.367893		LL-diaminopimelate aminotransferase	dapL	Q55828 [94-109]	1xiodoTMT6plex [C2]	0.783358	0.804216	0.900621	0.882993	0.937177	0.922195	0.847928	0.818524	0.862055	-0.420133	1254.07	0.0988772
Histidinol-phosphate aminotransferase	hisC	P73807 [270-294]	1xiodoTMT6plex [C13]	0.785145	0.806598	0.804888	0.883252	0.910979	0.931443	0.955121	0.949294	0.224153	-0.167499	4.94069e-06	0.385632		Diaminopimelate decarboxylase	lysA	Q55484 [325-336]	1xiodoTMT6plex [C7]	0.712454	0.868923	0.833315	0.921193	0.842272	0.9419	0.83385	0.85124	0.124906	-0.169204	5.62995e-06	0.649303		Urease subunit alpha	ureC	P73061 [431-451]	1xiodoTMT6plex [C5]	0.813566	0.826933	0.900567	0.894141	0.952725	0.966193	0.966984	0.976335	0.83209	-0.250742	0.00290445	0.905272
Probable dihydroneopterin aldolase	folB	P74342 [99-116]	1xiodoTMT6plex [C1]	0.626921	0.712284	0.760652	0.832853	0.910739	0.936768	0.967014	0.95508	0.671278	-0.247419	0.00225175	0.956788		Phycocyanobilin lyase subunit alpha	cpcE	P73638 [90-99]	1xiodoTMT6plex [C4]	0.833222	0.868616	0.809437	0.946739	0.944636	0.944645	0.957278	0.956636	0.114798	-0.159774	2.73403e-06	0.302532		Translation initiation factor IF-3	infC	P72874 [49-65]	1xiodoTMT6plex [C16]	0.836173	0.892672	0.900375	0.919701	0.942089	0.944557	0.953198	0.960154	0.228927	-0.16138	3.09188e-06	0.732405
LL-diaminopimelate aminotransferase	dapL	Q55828 [39-53]	1xiodoTMT6plex [C14]	0.84216	0.776846	0.909983	0.913805	0.9107	0.958263	0.971075	0.942343	0.218251	-0.162857	3.46229e-06	0.241301		NAD(P)H-quinone oxidoreductase subunit H	ndhH	P27724 [237-261]	2xiodoTMT6plex [C6; C22]	0.867655	0.868399	0.909075	0.924097	0.951287	0.966133	0.957929	0.966952	0.107872	-0.15632	2.09834e-06	0.429622		Isopenicillin N epimerase	cefD	P73679 [310-316]	1xiodoTMT6plex [C5]	0.830387	0.870837	0.90025	0.88776	0.905796	0.920357	0.909718	0.95025	0.276262	-0.163435	3.6189e-06	0.65229
Agmatinase 1	speB1	P72703 [265-278]	1xiodoTMT6plex [C5]	0.593321	0.648486	0.716503	0.8442	0.910647	0.943338	0.965893	0.935916	0.611327	-0.242609	0.00155776	0.981233		Uncharacterized protein	sll7085	Q6ZEB3 [37-43]	1xiodoTMT6plex [C4]	0.865497	0.868415	0.890364	0.880833	0.924347	0.92579	0.921802	0.966408	0.202979	-0.15826	2.4345e-06	0.277842		Slr1570 protein	slr1570	P74603 [42-49]	1xiodoTMT6plex [C2]	0.743664	0.871591	0.900234	0.909671	0.922056	0.922043	0.945307	0.936562	0.239745	-0.170389	6.16506e-06	0.943897
Sll0023 protein	sll0023	Q55658 [270-292]	1xiodoTMT6plex [C16]	0.809138	0.754811	0.840352	0.883993	0.910567	0.942209	0.969652	0.973851	0.800652	-0.260847	0.00629849	0.888243		Putative biopolymer transport protein ExbB-like 3	sll1404	P72604 [68-84]	1xiodoTMT6plex [C7]	0.852526	0.868232	0.92173	0.924184	0.944953	0.947495	0.956085	0.968834	0.967238	#NUM!	-1.30062e-05	0.433255		2,3-bisphosphoglycerate-independent phosphoglycerate mutase	gpmI	P74507 [264-279]	1xiodoTMT6plex [C3]	0.794437	0.846429	0.89999	0.899212	0.918194	0.924502	0.932471	0.943339	0.233839	-0.166054	4.42288e-06	0.762862
Sulfate adenylyltransferase	sat	P74241 [326-333]	1xiodoTMT6plex [C7]	0.881966	0.816527	0.829963	0.889443	0.910484	0.932365	0.958517	0.930272	0.279968	-0.159199	2.61617e-06	0.0350237		Oxygen-dependent coproporphyrinogen-III oxidase	hemF	P72848 [178-186]	1xiodoTMT6plex [C2]	0.809267	0.868064	0.897446	0.892788	0.950275	0.932624	0.938561	0.973064	0.119722	-0.161749	3.18054e-06	0.660852		Deoxyribodipyrimidine photo-lyase	phrA	Q55081 [321-342]	1xiodoTMT6plex [C19]	0.806888	0.793559	0.899962	0.917631	0.947001	0.951138	0.964724	0.96855	0.802423	-0.239107	0.00119126	0.912141
Slr1853 protein	slr1853	P73604 [80-97]	1xiodoTMT6plex [C11]	0.839872	0.85193	0.835897	0.873649	0.910352	0.948994	0.969687	0.964291	0.210912	-0.161727	3.17524e-06	0.240341		GTP cyclohydrolase 1	folE	Q55759 [113-130]	1xiodoTMT6plex [C8]	0.85034	0.868048	0.906489	0.932208	0.941549	0.954864	0.962493	0.971121	0.121061	-0.158055	2.39659e-06	0.543753		Ribosomal protein L11 methyltransferase	prmA	P73820 [127-151]	1xiodoTMT6plex [C18]	0.771225	0.898994	0.89993	0.923589	0.961548	0.95344	0.95995	0.968555	0.818353	-0.233364	0.000767286	0.766108
Acetylornithine aminotransferase	argD	P73133 [281-294]	1xiodoTMT6plex [C13]	0.714558	0.775099	0.797358	0.872876	0.910154	0.944404	0.954359	0.953121	0.749908	-0.252209	0.00325001	0.937936		Probable glycogen synthase 2	glgA2	P72623 [34-48]	2xiodoTMT6plex [C3; C13]	0.840894	0.867889	0.882445	0.93353	0.951273	0.962309	0.962887	0.969797	0.120762	-0.158972	2.57098e-06	0.515872		Anthranilate synthase component 1	trpE	P20170 [61-75]	1xiodoTMT6plex [C6]	0.820564	0.859067	0.899598	0.912583	0.93457	0.947581	0.943352	0.956612	0.225513	-0.163289	3.57861e-06	0.67131
Single-stranded DNA-binding protein 1	ssb	Q55499 [20-37]	1xiodoTMT6plex [C9]	0.777468	0.858513	0.832678	0.874316	0.910159	0.929668	0.960082	0.946878	0.226799	-0.167367	4.89078e-06	0.567187		Carbamoyl-phosphate synthase large chain	carB	Q55756 [407-413]	1xiodoTMT6plex [C5]	0.830506	0.867874	0.88308	0.930908	0.917267	0.948872	0.943578	0.94201	0.158728	-0.160827	2.96356e-06	0.627893		Aconitate hydratase B	acnB	P74582 [789-808]	1xiodoTMT6plex [C15]	0.749801	0.820532	0.899446	0.900081	0.940833	0.940739	0.951048	0.958027	0.222707	-0.169712	5.85346e-06	0.758735
Ferredoxin--nitrite reductase	nirA	Q55366 [219-241]	2xiodoTMT6plex [C2; C22]	0.6181	0.684304	0.753491	0.841647	0.910018	0.940977	0.95825	0.952362	0.648534	-0.244214	0.00176158	0.972964		Slr1670 protein	slr1670	P74259 [458-479]	1xiodoTMT6plex [C21]	0.791557	0.86772	0.865861	0.927541	0.883098	0.883521	0.934127	0.920276	0.118882	-0.163296	3.58062e-06	0.716352		Inorganic pyrophosphatase	ppa	P80507 [153-169]	1xiodoTMT6plex [C12]	0.794386	0.837504	0.899424	0.886007	0.918195	0.897541	0.916586	0.937605	0.869709	-0.319538	0.564606	0.327869
Glycolate oxidase subunit GlcD	glcD	Q55124 [31-45]	1xiodoTMT6plex [C8]	0.440446	0.460851	0.611437	0.792136	0.909905	0.936552	0.9627	0.964164	0.432493	-0.239593	0.00123643	0.995243		Slr1970 protein	slr1970	P74113 [27-44]	1xiodoTMT6plex [C2]	0.890028	0.8673	0.943686	0.920924	0.93737	0.941951	0.964198	0.989675	0.120262	-0.153595	1.70305e-06	0.264914		NAD(P)H-quinone oxidoreductase subunit J	ndhJ	P19125 [127-150]	1xiodoTMT6plex [C9]	0	0.866863	0.899345	0.901755	0.940692	0.954597	0.951909	0.957372	-1.10799	-0.175227	8.93079e-06	0.988865
Uncharacterized protein	sll7085	Q6ZEB3 [50-59]	1xiodoTMT6plex [C7]	0.786203	0.787402	0.854121	0.885694	0.909872	0.95391	0.967701	0.965144	0.80606	-0.259796	0.00581158	0.912133		Glycogen operon protein GlgX	glgX	P73608 [330-337]	1xiodoTMT6plex [C6]	0.843871	0.86725	0.887019	0.919882	0.941533	0.945228	0.953387	0.956986	0.137173	-0.159153	2.60687e-06	0.536352		GTP cyclohydrolase 1	folE	Q55759 [113-130]	1xiodoTMT6plex [C8]	0.853903	0.884546	0.899262	0.926238	0.96136	0.968684	0.961002	0.9731	0.24929	-0.160292	2.84464e-06	0.545865
Imidazole glycerol phosphate synthase subunit HisF	hisF	P74106 [6-17]	1xiodoTMT6plex [C5]	0.509992	0.581155	0.666312	0.826373	0.90972	0.942593	0.94477	0.957503	0.528128	-0.240212	0.00129647	0.989075		Uncharacterized HIT-like protein slr1234	slr1234	P73481 [14-30]	1xiodoTMT6plex [C13]	0.827001	0.867142	0.869559	0.900984	0.927255	0.939792	0.953081	0.949903	0.103048	-0.159979	2.77726e-06	0.545475		Ribulose bisphosphate carboxylase large chain	cbbL	P54205 [160-172]	1xiodoTMT6plex [C8]	0.795274	0.840297	0.899132	0.876812	0.929635	0.901057	0.932797	0.939625	0.276838	-0.167216	4.83485e-06	0.677516
GDP-mannose 4,6-dehydratase	rfbD	P72586 [177-195]	1xiodoTMT6plex [C8]	0.787512	0.815649	0.83011	0.878901	0.909594	0.942074	0.948479	0.932876	0.815493	-0.267546	0.0105222	0.867034		Erythroid ankyrin	ank	P72763 [375-389]	1xiodoTMT6plex [C13]	0.867977	0.867124	0.899541	0.933077	0.954001	0.957373	0.954788	0.955494	0.118981	-0.156214	2.08138e-06	0.422715		Orotidine 5'-phosphate decarboxylase	pyrF	P73761 [62-78]	1xiodoTMT6plex [C12]	0.801459	0.86417	0.898892	0.851669	0.947402	0.92893	0.934496	0.947425	0.246818	-0.165505	4.24096e-06	0.596663
Glutamine synthetase	glnA	P77961 [85-95]	1xiodoTMT6plex [C8]	0.566377	0.599791	0.728541	0.83364	0.909509	0.935119	0.950585	0.960489	0.57475	-0.239965	0.00127215	0.984756		Putative pyruvate-flavodoxin oxidoreductase	nifJ	P52965 [840-868]	1xiodoTMT6plex [C9]	0.729188	0.867354	0.718287	0.846342	0.953906	0.895098	0.965338	0.942935	0.772237	-0.260711	0.00623319	0.664726		Slr1438 protein	slr1438	P73504 [157-170]	1xiodoTMT6plex [C13]	0.824846	0.877789	0.898837	0.937198	0.953506	0.946302	0.96954	0.965138	0.213792	-0.162383	3.33883e-06	0.698988
IMP dehydrogenase subunit	guaB	P73853 [226-245]	1xiodoTMT6plex [C16]	0.776561	0.757604	0.868413	0.880255	0.909381	0.94691	0.938826	0.951838	0.793955	-0.257695	0.00494739	0.82231		Uncharacterized protein	sll8007	Q6ZE85 [3-14]	1xiodoTMT6plex [C6]	0.85885	0.867106	0.895261	0.918394	0.950534	0.953358	0.951183	0.967109	0.104469	-0.156901	2.19388e-06	0.443181		Putative diflavin flavoprotein A 3	dfa3	P74373 [563-577]	1xiodoTMT6plex [C3]	0.838197	0.883745	0.898714	0.925795	0.906154	0.935908	0.943726	0.95609	0.285668	-0.162703	3.42168e-06	0.681187
Sll0614 protein	sll0614	Q79F24 [60-88]	2xiodoTMT6plex [C10; C20]	0.42946	0.471916	0.612321	0.818885	0.909339	0.954721	0.969	0.970103	0.424442	-0.237451	0.00104936	0.996306		UDP-N-acetylmuramoylalanine--D-glutamate ligase	murD	P73668 [314-330]	1xiodoTMT6plex [C5]	0.808934	0.866707	0.915413	0.948792	0.96079	0.962623	0.969907	0.977904	0.123233	-0.161789	3.19015e-06	0.738007		IMP dehydrogenase subunit	guaB	P73853 [182-206]	2xiodoTMT6plex [C2; C14]	0.81189	0.853975	0.898674	0.916154	0.947534	0.948383	0.952496	0.96643	0.217805	-0.164175	3.83009e-06	0.662969
Probable glycogen synthase 2	glgA2	P72623 [34-48]	2xiodoTMT6plex [C3; C13]	0.705354	0.767712	0.841517	0.889145	0.909228	0.961003	0.965181	0.952676	0.735817	-0.241434	0.00142369	0.9303		dTDP-glucose 4,6-dehydratase	rfbB	Q55420 [260-284]	1xiodoTMT6plex [C9]	0.855914	0.86654	0.886755	0.938576	0.937964	0.963974	0.962619	0.982101	0.140335	-0.158084	2.40203e-06	0.422209		Slr1853 protein	slr1853	P73604 [25-31]	1xiodoTMT6plex [C5]	0.775512	0.899927	0.898573	0.899957	0.925974	0.939006	0.938993	0.961282	0.868651	-0.28241	0.0328546	0.442475
Sll0625 protein	sll0625	P74574 [109-137]	1xiodoTMT6plex [C17]	0.768498	0.768342	0.803445	0.879629	0.909118	0.957106	0.967318	0.957514	0.77459	-0.255843	0.00429319	0.958494		Slr0445 protein	slr0445	P74385 [178-204]	1xiodoTMT6plex [C15]	0.823738	0.866652	0.900793	0.900931	0.797898	0.936332	0.917605	0.94818	0.107548	-0.160488	2.8876e-06	0.250088		DNA-directed RNA polymerase subunit beta'	rpoC2	P73334 [282-290]	1xiodoTMT6plex [C5]	0.854154	0.832494	0.898416	0.91119	0.850509	0.96726	0.905473	0.961298	0.275755	-0.161663	3.15969e-06	0.179896
GDP-mannose pyrophosphorylase	rfbM	P74172 [137-146]	1xiodoTMT6plex [C3]	0.528867	0.546753	0.708695	0.83184	0.908809	0.891048	0.923908	0.946395	0.526377	-0.238336	0.00112292	0.970329		Ferredoxin-dependent glutamate synthase 1	gltB	P55037 [764-784]	1xiodoTMT6plex [C20]	0.891086	0.866643	0.917108	0.930715	0.928214	0.923381	0.925162	0.970884	0.201794	-0.155182	1.92328e-06	0.211637		3-oxoacyl-[acyl-carrier-protein] synthase 2	fabF	P73283 [257-281]	1xiodoTMT6plex [C12]	0.875098	0.913083	0.898283	0.92506	0.935839	0.965462	0.964089	0.973195	0.224252	-0.156908	2.19514e-06	0.477085
Chorismate synthase	aroC	P23353 [183-191]	2xiodoTMT6plex [C1; C6]	0.653406	0.631868	0.761872	0.881039	0.90851	0.944548	0.935027	0.935923	0.635797	-0.239471	0.00122492	0.960135		Slr1900 protein	slr1900	P73328 [152-162]	1xiodoTMT6plex [C7]	0.839446	0.866564	0.873502	0.915688	0.942504	0.949081	0.951299	0.95006	0.0963825	-0.159041	2.58478e-06	0.506272		Protein DrgA	drgA	Q55233 [141-156]	1xiodoTMT6plex [C7]; 1xOxidation [M]	0.845376	0.858528	0.898267	0.922187	0.955474	0.952456	0.966047	0.95904	0.217854	-0.160765	2.94953e-06	0.507903
Cyanate hydratase	cynS	Q55367 [56-76]	1xiodoTMT6plex [C4]	0.76938	0.775473	0.864562	0.866272	0.908437	0.91132	0.951617	0.954982	0.810435	-0.272405	0.0152668	0.769815		2,3-bisphosphoglycerate-independent phosphoglycerate mutase	gpmI	P74507 [85-106]	1xiodoTMT6plex [C20]	0.855517	0.866294	0.876364	0.920114	0.93105	0.945335	0.946469	0.964636	0.109161	-0.157571	2.30938e-06	0.403038		Sulfate adenylyltransferase	sat	P74241 [326-333]	1xiodoTMT6plex [C7]	0.869658	0.857986	0.898262	0.930354	0.945382	0.944325	0.940393	0.952306	0.322662	-0.160805	2.95872e-06	0.378315
Slr1900 protein	slr1900	P73328 [154-162]	1xiodoTMT6plex [C5]	0.764974	0.793721	0.840103	0.865969	0.90824	0.941491	0.96715	0.955713	0.798393	-0.263453	0.00769032	0.915452		Sll1233 protein	sll1233	P74011 [124-141]	1xiodoTMT6plex [C16]	0.786837	0.866094	0.821063	0.908376	0.943897	0.943827	0.964468	0.965576	0.820913	-0.254794	0.00396159	0.848965		Single-stranded DNA-binding protein 1	ssb	Q55499 [20-36]	1xiodoTMT6plex [C9]	0.917324	0.846114	0.898223	0.921479	0.954165	0.941191	0.952353	0.965813	0.23558	-0.152634	1.58214e-06	0.0314837
Inorganic pyrophosphatase	ppa	P80507 [29-42]	1xOxidation [M7]; 1xiodoTMT6plex [C9]	0.811571	0.813632	0.800733	0.846064	0.908264	0.943642	0.961597	0.969686	0.809604	-0.269714	0.0124232	0.971394		Probable phosphoketolase	slr0453	P74690 [593-602]	1xiodoTMT6plex [C8]	0.831266	0.865965	0.852338	0.894047	0.890708	0.963091	0.965336	0.982117	0.108801	-0.159881	2.75654e-06	0.333292		Cyanate hydratase	cynS	Q55367 [56-76]	1xiodoTMT6plex [C4]	0.858413	0.860172	0.897978	0.926613	0.955811	0.930838	0.962317	0.964199	0.240483	-0.159881	2.75648e-06	0.42949
Methionine synthase	metH	Q55786 [586-602]	1xiodoTMT6plex [C9]	0.480854	0.538946	0.618651	0.809266	0.907927	0.946142	0.945437	0.947786	0.490551	-0.241349	0.00141449	0.991096		S-adenosylmethionine:tRNA ribosyltransferase-isomerase	queA	Q55850 [345-360]	1xiodoTMT6plex [C15]	0.82358	0.865913	0.898802	0.907066	0.924635	0.955991	0.963419	0.971317	0.113755	-0.160687	2.93199e-06	0.599696		Sll0069 protein	sll0069	Q55137 [106-121]	1xiodoTMT6plex [C7]	0.816675	0.872806	0.897883	0.917265	0.933256	0.915536	0.94591	0.963915	0.224877	-0.163444	3.6215e-06	0.723651
Dihydroxy-acid dehydratase	ilvD	P74689 [410-425]	1xiodoTMT6plex [C8]	0.828699	0.870716	0.876995	0.938004	0.907846	0.925411	0.974575	0.967815	0.280723	-0.163891	3.74768e-06	0.522062		Methionine--tRNA ligase	metG	Q55729 [375-395]	1xiodoTMT6plex [C2]	0.785162	0.865743	0.817686	0.919505	0.931176	0.933896	0.942574	0.975433	0.824315	-0.257933	0.00503837	0.766547		Dihydroxy-acid dehydratase	ilvD	P74689 [99-113]	1xiodoTMT6plex [C11]	0.765434	0.795243	0.897627	0.896869	0.947654	0.949643	0.947463	0.962922	0.779923	-0.237846	0.00108155	0.902689
Slr0583 protein	slr0583	Q55412 [3-29]	1xiodoTMT6plex [C15]	0.55942	0.596712	0.709725	0.823353	0.907637	0.94788	0.965969	0.966485	0.570218	-0.241464	0.00142697	0.990112		Aspartate aminotransferase	aspC	Q55128 [302-320]	1xiodoTMT6plex [C15]	0.771264	0.865795	0.7837	0.842208	0.931154	0.962931	0.945164	0.96272	0.131596	-0.165802	4.33832e-06	0.375332		Methionine synthase	metH	Q55786 [1139-1163]	1xiodoTMT6plex [C8]	0.816522	0.863591	0.897117	0.911812	0.953143	0.953373	0.967045	0.965513	0.209207	-0.163373	3.60196e-06	0.645818
Sll1549 protein	sll1549	P74656 [86-102]	1xiodoTMT6plex [C13]	0.16817	0.208272	0.499562	0.809039	0.91366	0.956382	0.968563	0.961986	0.131195	-0.231837	0.00068258	0.994953		Peptide chain release factor 1	prfA	P74707 [329-355]	1xiodoTMT6plex [C19]	0.873805	0.865703	0.929076	0.953788	0.961312	0.974301	0.958467	0.979248	0.11638	-0.155415	1.95786e-06	0.44166		Magnesium-chelatase subunit ChlI	chlI	P51634 [278-291]	1xiodoTMT6plex [C5]	0.794998	0.86459	0.896867	0.921109	0.932691	0.936397	0.939468	0.950199	0.239483	-0.1658	4.33769e-06	0.820907
Dihydrolipoyl dehydrogenase	lpdA	P72740 [262-278]	1xiodoTMT6plex [C11]	0.811621	0.73644	0.864628	0.924197	0.907582	0.958696	0.96553	0.965529	0.78222	-0.243853	0.00171356	0.827553		UPF0367 protein ssl1972	ssl1972	P72925 [21-50]	1xiodoTMT6plex [C28]	0.86903	0.865735	0.913912	0.921584	0.952125	0.963116	0.972514	0.975862	0.117709	-0.156275	2.09123e-06	0.399465		L-threonine dehydratase	ilvA	P73375 [297-313]	1xiodoTMT6plex [C9]	0.816716	0.863301	0.896684	0.936257	0.93709	0.934739	0.946358	0.964005	0.847704	-0.249101	0.00256154	0.776236
Transcription termination/antitermination protein NusA	nusA	P72688 [274-285]	1xiodoTMT6plex [C8]	0.564526	0.57094	0.674973	0.800035	0.907369	0.941106	0.958767	0.962432	0.563152	-0.24497	0.00186663	0.992273		Ornithine carbamoyltransferase	argF	Q55497 [120-143]	1xiodoTMT6plex [C14]	0.844912	0.865031	0.85768	0.883277	0.939209	0.90507	0.95872	0.972815	0.150274	-0.159593	2.69641e-06	0.295176		Ribulose bisphosphate carboxylase large chain	cbbL	P54205 [183-189]	1xiodoTMT6plex [C5]	0.798563	0.858714	0.896667	0.912833	0.926871	0.93292	0.933205	0.944423	0.882709	-0.31231	0.324574	0.288226
2,3-bisphosphoglycerate-independent phosphoglycerate mutase	gpmI	P74507 [85-106]	1xiodoTMT6plex [C20]	0.842263	0.839537	0.860819	0.873481	0.907256	0.939273	0.949532	0.945378	0.278064	-0.163067	3.51834e-06	0.287092		Sll1730 protein	sll1730	P73396 [27-45]	1xiodoTMT6plex [C14]	0.712361	0.864888	0.866217	0.897738	0.927181	0.934564	0.916819	0.957423	0.116554	-0.169053	5.56514e-06	0.883761		Phosphoribosylamine--glycine ligase	purD	P74232 [279-285]	1xiodoTMT6plex [C6]	0.852381	0.868843	0.896613	0.929556	0.977025	0.950509	0.934273	0.947021	0.238114	-0.160292	2.84458e-06	0.497462
Plastocyanin	petE	P21697 [88-115]	1xiodoTMT6plex [C24]	0.813236	0.814432	0.861109	0.883574	0.90709	0.935938	0.957947	0.956401	0.215588	-0.164679	3.98087e-06	0.392438		Rubisco operon transcriptional regulator	rbcR	P73862 [57-76]	1xiodoTMT6plex [C14]	0.821946	0.864803	0.907618	0.926592	0.936281	0.959713	0.957746	0.973147	0.104027	-0.160362	2.85999e-06	0.666002		Threonine synthase	thrC	P74193 [309-331]	1xiodoTMT6plex [C10]	0.804255	0.859873	0.896557	0.910412	0.945021	0.96171	0.968254	0.9656	0.840938	-0.250824	0.00292293	0.870552
Queuine tRNA-ribosyltransferase	tgt	Q55983 [139-161]	1xiodoTMT6plex [C16]	0.699319	0.72856	0.811483	0.858912	0.906854	0.936082	0.958963	0.948686	0.725564	-0.249622	0.00266569	0.940531		Probable glutaredoxin ssr2061	ssr2061	P73492 [56-81]	1xiodoTMT6plex [C15]	0.767317	0.86471	0.892472	0.925387	0.941614	0.969778	0.971349	0.970904	0.802812	-0.234446	0.000833599	0.880408		Carbonic anhydrase	icfA	Q55136 [169-182]	1xiodoTMT6plex [C10]	0.827564	0.84051	0.896202	0.930124	0.950824	0.924209	0.954611	0.965392	0.839872	-0.246504	0.00209943	0.836183
Urease subunit alpha	ureC	P73061 [169-181]	1xiodoTMT6plex [C4]	0.606939	0.667026	0.769514	0.8593	0.906865	0.950134	0.945307	0.95646	0.627425	-0.238971	0.00117891	0.974749		Glycogen phosphorylase	glgP	P73511 [141-162]	1xiodoTMT6plex [C4]	0.868668	0.864681	0.892467	0.888055	0.954758	0.922085	0.943858	0.957599	0.104655	-0.156251	2.08732e-06	0.279398		30S ribosomal protein S9	rpsI	P73293 [93-102]	1xiodoTMT6plex [C3]	0.817294	0.825851	0.896017	0.906136	0.931399	0.931169	0.945673	0.944062	0.2341	-0.164414	3.90093e-06	0.546806
Slr0049 protein	slr0049	Q55131 [20-34]	1xiodoTMT6plex [C1]	0.753436	0.787094	0.82917	0.880222	0.906968	0.949711	0.961519	0.950813	0.784434	-0.257223	0.00477172	0.919428		S-adenosylmethionine:tRNA ribosyltransferase-isomerase	queA	Q55850 [76-102]	1xiodoTMT6plex [C14]	0.788793	0.864345	0.864843	0.901754	0.912029	0.888626	0.911857	0.93796	0.120948	-0.163594	3.66323e-06	0.772776		3-oxoacyl-[acyl-carrier-protein] synthase 2	fabF	P73283 [188-210]	1xOxidation [M2]; 1xiodoTMT6plex [C4]	0.766058	0.852652	0.895854	0.882526	0.905109	0.906309	0.908633	0.938052	0.270554	-0.169411	5.72017e-06	0.869566
Dihydrolipoamide acetyltransferase component of pyruvate dehydrogenase complex	odhB	P74510 [396-406]	1xiodoTMT6plex [C8]	0.789987	0.863454	0.887525	0.918437	0.906757	0.956484	0.967737	0.954188	0.22134	-0.165833	4.34867e-06	0.715965		Ribulose bisphosphate carboxylase large chain	cbbL	P54205 [232-248]	1xiodoTMT6plex [C11]	0.842979	0.864461	0.867842	0.921239	0.92255	0.928845	0.944926	0.950474	0.112272	-0.159098	2.59597e-06	0.470522		Sll0497 protein	sll0497	Q55492 [217-231]	1xiodoTMT6plex [C11]	0.786921	0.855826	0.895784	0.925098	0.921069	0.948195	0.943865	0.96261	0.830588	-0.248303	0.00240953	0.762583
Oxygen-dependent coproporphyrinogen-III oxidase	hemF	P72848 [162-176]	1xiodoTMT6plex [C3]	0.772437	0.822989	0.865811	0.901995	0.906803	0.925241	0.954351	0.949017	0.832387	-0.273617	0.0167525	0.704007		Slr0049 protein	slr0049	Q55131 [20-34]	1xiodoTMT6plex [C1]	0.837418	0.864463	0.869842	0.910936	0.940449	0.95318	0.956687	0.968977	0.120723	-0.159409	2.65857e-06	0.460344		Methionine synthase	metH	Q55786 [586-601]	1xiodoTMT6plex [C9]	0.685172	0.800194	0.895721	0.940945	0.925561	0.963262	0.962049	0.948146	0.68526	-0.218448	0.000244763	0.95967
Phosphoglycerate mutase	gpmB	P72649 [70-85]	1xiodoTMT6plex [C1]	0.757505	0.799424	0.834486	0.869425	0.906766	0.950599	0.957098	0.934937	0.795084	-0.26187	0.00681196	0.886667		Glutamine synthetase	glnA	P77961 [364-387]	2xiodoTMT6plex [C1; C17]	0.849485	0.864321	0.882444	0.916693	0.940951	0.959337	0.962593	0.970786	0.110384	-0.15802	2.39022e-06	0.431777		Sulfate adenylyltransferase	sat	P74241 [243-254]	1xiodoTMT6plex [C1]	0.831025	0.858841	0.895343	0.903166	0.938061	0.934723	0.949347	0.965875	0.870683	-0.278303	0.023986	0.712941
Inorganic pyrophosphatase	ppa	P80507 [153-166]	1xiodoTMT6plex [C12]	0.731471	0.727834	0.776902	0.854568	0.905918	0.939346	0.953203	0.929774	0.737379	-0.255386	0.00414562	0.948576		Uncharacterized ABC transporter ATP-binding protein sll0415	sll0415	P22040 [164-176]	1xiodoTMT6plex [C5]	0.795073	0.864296	0.886155	0.859662	0.887984	0.91687	0.89615	0.961818	0.111682	-0.162866	3.46457e-06	0.603141		Probable succinate-semialdehyde dehydrogenase [NADP(+)]	gabD	Q55585 [255-266]	1xiodoTMT6plex [C8]	0.774223	0.840899	0.895372	0.919097	0.924741	0.946536	0.864606	0.956522	0.292559	-0.169522	5.76862e-06	0.682476
Acetylornithine aminotransferase	argD	P73133 [110-119]	1xiodoTMT6plex [C7]	0.720788	0.738114	0.789613	0.851586	0.905883	0.923992	0.933461	0.929403	0.743391	-0.257417	0.00484328	0.920321		Slr1540 protein	slr1540	P73424 [212-234]	1xiodoTMT6plex [C11]	0.819671	0.864211	0.872075	0.92782	0.935581	0.966826	0.968356	0.975298	0.1121	-0.160805	2.95868e-06	0.549522		CheY subfamily	sll0039	Q55447 [15-23]	1xiodoTMT6plex [C7]	0.862426	0.862054	0.895346	0.899332	0.936182	0.940603	0.912701	0.94516	0.287525	-0.160558	2.90314e-06	0.387065
Triosephosphate isomerase	tpiA	Q59994 [120-132]	1xiodoTMT6plex [C8]	0.775369	0.830218	0.866608	0.881024	0.905841	0.954897	0.946953	0.944766	0.221257	-0.167745	5.03452e-06	0.625091		Putative diflavin flavoprotein A 3	dfa3	P74373 [563-577]	1xiodoTMT6plex [C3]	0.880601	0.864041	0.904883	0.918357	0.933676	0.955077	0.930482	0.971746	0.107006	-0.15483	1.87212e-06	0.274268		Ferredoxin-dependent glutamate synthase 1	gltB	P55037 [74-95]	2xiodoTMT6plex [C3; C5]	0.78152	0.827253	0.895282	0.907521	0.949564	0.946307	0.950676	0.958207	0.226305	-0.167191	4.82551e-06	0.678733
Slr8030 protein	slr8030	Q6ZE62 [171-190]	1xiodoTMT6plex [C7]	0.77575	0.756087	0.860381	0.808755	0.90583	0.957388	0.959057	0.962774	0.787924	-0.265948	0.00930966	0.878076		GMP synthase [glutamine-hydrolyzing]	guaA	P49057 [261-277]	1xiodoTMT6plex [C8]	0.858827	0.863879	0.906533	0.928504	0.956714	0.95378	0.964998	0.970099	0.107052	-0.157207	2.24599e-06	0.467216		Methionine--tRNA ligase	metG	Q55729 [63-77]	1xiodoTMT6plex [C13]	0.760756	0.776061	0.895171	0.932754	0.931097	0.918805	0.944041	0.963147	0.755546	-0.230601	0.000620936	0.899912
Inorganic pyrophosphatase	ppa	P80507 [29-42]	1xiodoTMT6plex [C9]	0.811571	0.813632	0.800733	0.846064	0.908264	0.943642	0.961597	0.969686	0.809604	-0.269714	0.0124232	0.971394		Uncharacterized protein	sll7087	Q6ZEB1 [118-140]	1xiodoTMT6plex [C15]	0.836935	0.863792	0.88986	0.932261	0.934297	0.963032	0.965004	0.969716	0.153556	-0.160193	2.82316e-06	0.540173		Nitrate reductase	narB	P73448 [706-714]	1xiodoTMT6plex [C2]	0.816316	0.845445	0.895004	0.755653	0.877008	0.912396	0.937538	0.938476	0.286319	-0.165647	4.28719e-06	0.149155
Aspartate 1-decarboxylase	panD	Q55382 [69-85]	2xiodoTMT6plex [C3; C12]	0.736583	0.769381	0.804562	0.858771	0.905578	0.94646	0.965358	0.952636	0.764265	-0.257905	0.00502783	0.951088		HlyB family	hlyB	P74176 [338-361]	1xiodoTMT6plex [C9]	0.833904	0.863646	0.892332	0.907578	0.942479	0.964113	0.939523	0.956859	0.136643	-0.160162	2.81646e-06	0.561237		Phosphate acetyltransferase	pta	P73662 [679-697]	1xiodoTMT6plex [C2]	0.71308	0.802706	0.895238	0.854007	0.954808	0.943396	1	1	0.763943	-0.241806	0.00146489	0.831442
Sll0148 protein	sll0148	P74453 [435-464]	1xiodoTMT6plex [C26]	0.785124	0.78546	0.851299	0.872648	0.90523	0.91578	0.919632	0.953577	0.284811	-0.169645	5.82339e-06	0.451381		CDP-glucose-4,6-dehydratase	rfbG	P72886 [163-173]	1xiodoTMT6plex [C3]	0.822482	0.86355	0.883466	0.899838	0.928752	0.94618	0.920951	0.929238	0.117624	-0.160673	2.92888e-06	0.662766		Ribulose bisphosphate carboxylase small subunit	cbbS	P54206 [95-112]	1xiodoTMT6plex [C2]	0.726926	0.790598	0.894821	0.888777	0.935077	0.906798	0.934286	0.944477	0.752643	-0.235135	0.000878765	0.834823
Isocitrate dehydrogenase [NADP]	icd	P80046 [462-475]	1xiodoTMT6plex [C1]	0.773152	0.812011	0.862741	0.862615	0.905177	0.955978	0.964491	0.953323	0.814041	-0.266145	0.00945157	0.878697		UPF0367 protein ssl1972	ssl1972	P72925 [23-50]	1xiodoTMT6plex [C26]	0.888464	0.863603	0.850627	0.914521	0.933105	0.962934	0.960197	0.981116	0.118449	-0.154101	1.77032e-06	0.10877		Carboxysome formation protein	ccmA	P72864 [256-267]	1xiodoTMT6plex [C2]	0.749117	0.756225	0.894761	0.880148	0.91895	0.94182	0.930479	0.952295	0.766038	-0.243128	0.00162098	0.82166
Inorganic pyrophosphatase	ppa	P80507 [145-166]	1xiodoTMT6plex [C20]	0.688785	0.769653	0.801037	0.875625	0.90512	0.944237	0.948525	0.957178	0.732659	-0.248353	0.00241876	0.92254		LL-diaminopimelate aminotransferase	dapL	Q55828 [177-195]	1xiodoTMT6plex [C7]	0.849584	0.863248	0.898531	0.863916	0.938033	0.950366	0.959367	0.954031	0.193549	-0.15981	2.74146e-06	0.348312		Uncharacterized protein	sll7085	Q6ZEB3 [50-59]	1xiodoTMT6plex [C7]	0.797322	0.736135	0.894693	0.873378	0.918803	0.934204	0.940977	0.959593	0.802491	-0.259462	0.00566473	0.708343
Short-chain alcohol dehydrogenase family	slr2124	P73991 [40-55]	2xiodoTMT6plex [C1; C12]	0.458951	0.442184	0.582408	0.776752	0.905025	0.948783	0.960073	0.960579	0.43554	-0.242071	0.00149487	0.993032		Perosamine synthetase	rfbE	P72893 [233-247]	1xiodoTMT6plex [C10]	0.818158	0.863241	0.893523	0.911513	0.934151	0.870465	0.943756	0.96044	0.116061	-0.16098	2.99857e-06	0.548838		Glycogen phosphorylase	glgP	P73511 [69-82]	1xiodoTMT6plex [C11]	0.789725	0.862927	0.89451	0.911611	0.936017	0.946319	0.940164	0.950345	0.228464	-0.166003	4.40562e-06	0.80361
Slr0049 protein	slr0049	Q55131 [286-309]	1xiodoTMT6plex [C21]	0.720129	0.75315	0.807343	0.870275	0.904854	0.959441	0.956537	0.937615	0.744751	-0.251088	0.00298262	0.940137		Cyanate hydratase	cynS	Q55367 [56-76]	1xiodoTMT6plex [C4]	0.857817	0.86325	0.911338	0.917379	0.947811	0.942801	0.961367	0.980024	0.88209	-0.271633	0.0143903	0.774721		Ribulose bisphosphate carboxylase large chain	cbbL	P54205 [446-461]	1xiodoTMT6plex [C9]	0.789121	0.866108	0.894201	0.899869	0.934378	0.952501	0.943947	0.966106	0.846951	-0.261833	0.00679274	0.728814
Transaldolase	tal	P72797 [146-175]	2xiodoTMT6plex [C12; C26]	0.884228	0.88718	0.90459	0.909682	0.904812	0.952602	0.957899	0.924862	0.229969	-0.156245	2.08634e-06	0.27464		Ribulose bisphosphate carboxylase small subunit	cbbS	P54206 [87-112]	1xiodoTMT6plex [C10]	0.760938	0.863396	0.867719	0.896055	0.940771	0.93852	0.945714	0.9209	0.119047	-0.165696	4.30317e-06	0.803855		Ribulose bisphosphate carboxylase large chain	cbbL	P54205 [223-247]	1xiodoTMT6plex [C20]	0.830601	0.865247	0.894172	0.898221	0.92729	0.93373	0.93325	0.948861	0.291812	-0.164046	3.79238e-06	0.646187
Erythroid ankyrin	ank	P72763 [375-389]	1xiodoTMT6plex [C13]	0.810658	0.675466	0.854379	0.906729	0.904402	0.948718	0.958323	0.949342	0.231253	-0.167877	5.08569e-06	0.164325		Glutamine synthetase I beta	glnN	P77970 [682-697]	1xiodoTMT6plex [C4]	0.8381	0.863174	0.892706	0.93658	0.951287	0.966202	0.971816	0.972159	0.1436	-0.159714	2.72147e-06	0.539258		Transketolase	tktA	P73282 [628-653]	1xiodoTMT6plex [C23]	0.802623	0.839798	0.894106	0.905411	0.970371	0.966303	0.971123	0.935966	0.222762	-0.165138	4.12335e-06	0.588869
Phosphoglucomutase (alpha-D-glucose-1,6-bisphosphate-dependent)	pgm	P74643 [301-314]	1xiodoTMT6plex [C3]	0.781395	0.8184	0.851372	0.884632	0.904288	0.946899	0.96758	0.947671	0.82026	-0.267029	0.0101139	0.867052		Slr0049 protein	slr0049	Q55131 [286-309]	1xiodoTMT6plex [C21]	0.89025	0.86304	0.899942	0.937931	0.957575	0.951491	0.952385	0.971838	0.133128	-0.154049	1.76339e-06	0.236539		Two-component response regulator	sll5059	Q6ZES1 [290-302]	1xiodoTMT6plex [C1]	0.779178	0.757046	0.893944	0.890424	0.933197	0.917866	0.924418	0.943789	0.783863	-0.24542	0.00193211	0.770168
IMP dehydrogenase subunit	guaB	P73853 [182-206]	2xiodoTMT6plex [C2; C14]; 1xOxidation [M]	0.779953	0.82131	0.872592	0.897411	0.926361	0.955238	0.964696	0.957973	0.218692	-0.167405	4.90525e-06	0.597416		Ssl2595 protein	ssl2595	P73587 [4-17]	1xiodoTMT6plex [C8]	0.889826	0.862774	0.931179	0.936218	0.958762	0.950752	0.969432	0.963308	0.142276	-0.154184	1.7816e-06	0.305563		Agmatinase 1	speB1	P72703 [265-278]	1xiodoTMT6plex [C5]	0.73098	0.876836	0.893972	0.840766	0.901632	0.961538	0.953928	0.957877	0.827803	-0.271066	0.0137791	0.606929
Phosphoribosylamine--glycine ligase	purD	P74232 [279-285]	1xiodoTMT6plex [C6]	0.766315	0.779417	0.833767	0.842231	0.904097	0.932205	0.91011	0.871138	0.797676	-0.272016	0.0148189	0.61138		Aldo/keto reductase slr0942	slr0942	P74308 [155-172]	1xiodoTMT6plex [C7]	0.852632	0.86251	0.848044	0.908709	0.935003	0.960978	0.961264	0.965604	0.106941	-0.157975	2.38208e-06	0.286486		Gamma-glutamyl phosphate reductase 2	proA2	Q55167 [63-75]	2xiodoTMT6plex [C7; C9]	0.624897	0.792659	0.893756	0.923636	0.944141	0.947301	0.948573	0.964383	0.614313	-0.212978	0.000160971	0.972953
Bifunctional NAD(P)H-hydrate repair enzyme Nnr	nnr	P74217 [292-304]	1xiodoTMT6plex [C7]	0.808984	0.792094	0.839716	0.863532	0.904107	0.936032	0.955096	0.943984	0.818128	-0.272012	0.014814	0.896894		Sulfate adenylyltransferase	sat	P74241 [326-333]	1xiodoTMT6plex [C7]	0.867586	0.86245	0.906927	0.920586	0.928583	0.945004	0.938759	0.959504	0.121171	-0.156332	2.10037e-06	0.410123		1,4-alpha-glucan branching enzyme GlgB	glgB	P52981 [638-661]	1xiodoTMT6plex [C20]	0.869548	0.900606	0.893677	0.933212	0.957429	0.953145	0.962533	0.968596	0.261304	-0.158448	2.46985e-06	0.508975
Ornithine carbamoyltransferase	argF	Q55497 [120-143]	1xiodoTMT6plex [C14]	0.732578	0.745406	0.801053	0.857112	0.904004	0.941369	0.958372	0.953796	0.751995	-0.256492	0.00451187	0.952378		Neopullulanase	nplT	P73757 [397-408]	1xiodoTMT6plex [C7]	0.694715	0.862327	0.876807	0.922332	0.946207	0.962545	0.95563	0.967926	0.716523	-0.218944	0.000254242	0.883337		Protein DrgA	drgA	Q55233 [141-156]	1xiodoTMT6plex [C7]	0.845376	0.858528	0.898267	0.922187	0.955474	0.952456	0.966047	0.95904	0.217854	-0.160765	2.94953e-06	0.507903
Diaminopimelate decarboxylase	lysA	Q55484 [190-203]	1xiodoTMT6plex [C7]	0.610733	0.722418	0.775015	0.840951	0.904012	0.949853	0.960792	0.92562	0.665758	-0.244511	0.00180208	0.923748		LL-diaminopimelate aminotransferase	dapL	Q55828 [39-53]	1xiodoTMT6plex [C14]	0.885272	0.862285	0.891287	0.920582	0.883219	0.935853	0.961148	0.970205	0.0970925	-0.154003	1.75719e-06	0.132048		Ribulose bisphosphate carboxylase large chain	cbbL	P54205 [417-426]	1xiodoTMT6plex [C6]	0.798286	0.864469	0.89356	0.912694	0.941613	0.94182	0.944118	0.955352	0.846528	-0.256822	0.00462745	0.737061
6-phosphogluconate dehydrogenase, decarboxylating	gnd	P52208 [333-341]	1xiodoTMT6plex [C7]	0.759059	0.806739	0.792044	0.834198	0.903968	0.914104	0.96294	0.956625	0.789647	-0.271089	0.0138032	0.923245		Slr1342 protein	slr1342	P74079 [394-406]	1xiodoTMT6plex [C9]	0.770622	0.862312	0.763415	0.810041	0.948609	0.965487	0.870764	0.957664	0.102501	-0.165085	4.10655e-06	0.256813		Ribonuclease HI	rnhA	Q55801 [105-118]	1xiodoTMT6plex [C12]	0.75399	0.641823	0.893275	0.91727	0.91419	0.946801	0.961514	0.961692	0.697006	-0.23146	0.000663144	0.795864
L-aspartate oxidase	nadB	P74562 [524-530]	1xiodoTMT6plex [C3]	0.593838	0.699545	0.744048	0.802885	0.904037	0.956594	0.951477	0.957778	0.650515	-0.249145	0.00257003	0.948918		Acetylornithine aminotransferase	argD	P73133 [61-83]	1xiodoTMT6plex [C12]	0.759261	0.861566	0.893032	0.930195	0.941313	0.953556	0.966902	0.973322	0.79027	-0.230717	0.000626469	0.884485		Slr1767 protein	slr1767	P73045 [56-65]	1xiodoTMT6plex [C9]	0.773817	0.859958	0.89326	0.903997	0.932736	0.948952	0.943797	0.965151	0.833323	-0.255104	0.00405691	0.735976
Magnesium-chelatase subunit ChlI	chlI	P51634 [234-257]	1xiodoTMT6plex [C11]	0.266518	0.284607	0.523251	0.81923	0.903856	0.923264	0.936495	0.950862	0.232126	-0.233944	0.000802145	0.988915		Putative diflavin flavoprotein A 3	dfa3	P74373 [119-141]	1xiodoTMT6plex [C13]	0.808725	0.860974	0.824858	0.887003	0.911395	0.933807	0.97271	0.967211	0.116778	-0.16209	3.26469e-06	0.387219		Chorismate synthase	aroC	P23353 [326-335]	1xiodoTMT6plex [C6]	0.740352	0.822647	0.893108	0.916017	0.946696	0.947659	0.937451	0.939142	0.224678	-0.17049	6.21271e-06	0.809852
Alpha-1,4 glucan phosphorylase	glgP	P73546 [535-544]	1xiodoTMT6plex [C8]	0.637862	0.602892	0.62527	0.855436	0.903763	0.915338	0.896211	0.931775	0.602943	-0.247219	0.00221759	0.910981		Photosystem I P700 chlorophyll a apoprotein A2	psaB	P29255 [548-561]	1xiodoTMT6plex [C9]	0.854529	0.860801	0.847466	0.859126	0.9189	0.902282	0.919536	0.963617	0.112583	-0.157768	2.3445e-06	0.163702		Ssr6048 protein	ssr6048	Q6YRV6 [57-71]	1xiodoTMT6plex [C3]	0.752559	0.848842	0.893101	0.895478	0.928523	0.934718	0.944062	0.960451	0.223371	-0.169098	5.58425e-06	0.82341
Acetolactate synthase	ilvB	P73918 [515-532]	1xiodoTMT6plex [C13]	0.407789	0.463385	0.624077	0.812263	0.903835	0.956025	0.962829	0.960316	0.408339	-0.236444	0.000971433	0.995904		Slr0151 protein	slr0151	P74450 [198-213]	1xiodoTMT6plex [C11]	0.802868	0.860658	0.842219	0.942733	0.942128	0.967652	0.959023	0.962135	0.822798	-0.245004	0.00187143	0.880759		Probable ketose 3-epimerase	sll1304	P73599 [98-125]	2xiodoTMT6plex [C2; C5]	0.775441	0.816245	0.893058	0.891833	0.936423	0.945715	0.949371	0.956107	0.810845	-0.249971	0.00273791	0.838723
Glutamate-1-semialdehyde 2,1-aminomutase	hemL	Q55665 [146-160]	1xiodoTMT6plex [C4]	0.614092	0.641343	0.783919	0.752577	0.903589	0.934687	0.946112	0.936782	0.65418	-0.25439	0.00384107	0.905931		Asparagine--tRNA ligase	asnS	P52276 [239-259]	1xiodoTMT6plex [C15]	0.831552	0.86052	0.900828	0.923712	0.94789	0.944753	0.970382	0.95735	0.104908	-0.159821	2.74389e-06	0.598378		Chorismate synthase	aroC	P23353 [59-74]	1xiodoTMT6plex [C6]	0.856459	0.890745	0.893028	0.912968	0.966234	0.946319	0.957972	0.961564	0.226746	-0.159516	2.68052e-06	0.519225
30S ribosomal protein S9	rpsI	P73293 [93-102]	1xiodoTMT6plex [C3]	0.755398	0.762996	0.819355	0.886427	0.903588	0.93819	0.934178	0.933339	0.77447	-0.256393	0.00447807	0.882164		Glycine dehydrogenase (decarboxylating)	gcvP	P74416 [642-656]	1xiodoTMT6plex [C1]	0.795049	0.860353	0.867361	0.865856	0.934571	0.959684	0.946755	0.953693	0.118574	-0.163085	3.52335e-06	0.566637		Slr1940 protein	slr1940	P74500 [96-119]	1xiodoTMT6plex [C16]	0.837756	0.799637	0.892501	0.895307	0.806818	0.783712	0.812615	0.919508	0.831984	-0.333889	1.69505	0.22983
50S ribosomal protein L2	rplB	P73317 [222-238]	1xOxidation [M4]; 1xiodoTMT6plex [C7]	0.497371	0.607502	0.650271	0.789491	0.903001	0.934185	0.905737	0.886678	0.541957	-0.244921	0.00185964	0.947191		Slr0912 protein	slr0912	Q55376 [181-190]	1xOxidation [M3]; 1xiodoTMT6plex [C6]	0.817193	0.860075	0.878948	0.905949	0.937401	0.970541	0.955484	0.963163	0.847702	-0.258281	0.00517465	0.888464		4-hydroxy-tetrahydrodipicolinate synthase	dapA	Q55513 [79-91]	1xiodoTMT6plex [C11]	0.783376	0.88953	0.89237	0.87721	0.969787	0.965959	0.962025	0.955836	0.221841	-0.16592	4.37769e-06	0.706115
Probable ketose 3-epimerase	sll1304	P73599 [199-215]	2xiodoTMT6plex [C9; C15]	0.765181	0.77044	0.851535	0.865347	0.902492	0.958931	0.95975	0.947634	0.790825	-0.260572	0.00616746	0.888669		3-dehydroquinate dehydratase	aroQ	P73367 [22-39]	1xiodoTMT6plex [C16]	0.863458	0.859634	0.898503	0.926772	0.931322	0.965478	0.960087	0.971916	0.114158	-0.156919	2.19684e-06	0.378967		Ferredoxin--NADP reductase	petH	Q55318 [209-215]	1xiodoTMT6plex [C5]	0.891593	0.81679	0.892293	0.892308	0.958728	0.947021	0.948805	0.971602	0.865103	-0.264992	0.00865227	0.714477
Methionine--tRNA ligase	metG	Q55729 [375-395]	1xiodoTMT6plex [C2]	0.643646	0.691022	0.832497	0.876481	0.902447	0.931916	0.885278	0.895119	0.656195	-0.234733	0.000852131	0.891042		Carboxylic ester hydrolase	slr8023	Q6ZE69 [352-364]	1xiodoTMT6plex [C11]	0.809745	0.8596	0.885813	0.877101	0.945973	0.962137	0.962614	0.92302	0.107701	-0.161799	3.19281e-06	0.561501		Ornithine carbamoyltransferase	argF	Q55497 [120-143]	1xiodoTMT6plex [C14]	0.779782	0.820179	0.89224	0.899338	0.917499	0.931672	0.935275	0.964068	0.279701	-0.169046	5.56203e-06	0.662833
Methionyl-tRNA formyltransferase	fmt	Q55163 [229-244]	1xiodoTMT6plex [C6]	0.693539	0.75999	0.847463	0.851852	0.902469	0.931101	0.950383	0.940716	0.752653	-0.254959	0.00401214	0.835419		Squalene-hopene-cyclase	shc	P73914 [526-549]	2xiodoTMT6plex [C9; C20]	0.836975	0.859063	0.894423	0.921603	0.946947	0.954633	0.961738	0.966904	0.110938	-0.159335	2.64354e-06	0.540606		Inorganic pyrophosphatase	ppa	P80507 [34-42]	1xOxidation [M2]; 1xiodoTMT6plex [C4]	0.813468	0.857012	0.892273	0.881796	0.948159	0.952786	0.949406	0.965735	0.214723	-0.163843	3.73384e-06	0.573043
Ferredoxin-dependent glutamate synthase 1	gltB	P55037 [1248-1276]	2xiodoTMT6plex [C2; C23]	0.6806	0.728357	0.82053	0.867939	0.902402	0.947003	0.956912	0.953366	0.709611	-0.244144	0.00175213	0.938521		Alpha-1,4 glucan phosphorylase	glgP	P73546 [153-174]	1xiodoTMT6plex [C4]	0.815062	0.858912	0.887155	0.885095	0.904841	0.959341	0.965254	0.973634	0.136507	-0.161952	3.23045e-06	0.507454		Isocitrate dehydrogenase [NADP]	icd	P80046 [462-475]	1xiodoTMT6plex [C1]	0.818434	0.879242	0.89209	0.911577	0.939159	0.927391	0.934518	0.938668	0.279063	-0.164505	3.92813e-06	0.801366
Ribosomal protein L11 methyltransferase	prmA	P73820 [157-181]	1xiodoTMT6plex [C9]	0.787833	0.678418	0.839306	0.870601	0.90236	0.961269	0.962038	0.965175	0.753878	-0.252011	0.00320116	0.827093		Sll0185 protein	sll0185	Q55770 [20-28]	1xiodoTMT6plex [C5]	0.871189	0.858389	0.889197	0.892299	0.919159	0.95975	0.919902	0.948254	0.100538	-0.156084	2.06074e-06	0.235207		Sll1640 protein	sll1640	P73046 [97-108]	1xiodoTMT6plex [C7]	0.804182	0.824472	0.892002	0.864307	0.942381	0.947557	0.925759	0.952305	0.834871	-0.264289	0.0081987	0.747586
Sulfolipid biosynthesis protein SqdB	sqdB	P73128 [3-23]	1xiodoTMT6plex [C10]	0.76361	0.765697	0.818831	0.847345	0.902275	0.954399	0.951274	0.953927	0.779457	-0.262527	0.00716355	0.946958		Sulfate adenylyltransferase	sat	P74241 [283-293]	1xiodoTMT6plex [C4]	0.877765	0.85818	0.836648	0.897557	0.924007	0.933638	0.955682	0.970367	0.185031	-0.156848	2.18498e-06	0.100058		Slr0299 protein	slr0299	Q55903 [195-202]	1xiodoTMT6plex [C6]	0.804325	0.764547	0.892007	0.919855	0.951495	0.943602	0.952145	0.954735	0.785446	-0.237555	0.00105778	0.880699
Methionine synthase	metH	Q55786 [586-601]	1xiodoTMT6plex [C9]	0.476713	0.519694	0.54291	0.797709	0.902029	0.947697	0.955797	0.949447	0.472093	-0.244181	0.00175722	0.980951		Isoleucine--tRNA ligase	ileS	P73505 [91-107]	1xiodoTMT6plex [C9]	0.84614	0.85811	0.830527	0.946425	0.943202	0.970986	0.968639	0.965418	0.131545	-0.159121	2.60065e-06	0.289587		Ferredoxin--NADP reductase	petH	Q55318 [216-239]	2xiodoTMT6plex [C16; C21]	0.782429	0.853464	0.89204	0.91338	0.948592	0.954924	0.939817	0.964702	0.818425	-0.242733	0.00157268	0.850069
Uncharacterized HIT-like protein slr1234	slr1234	P73481 [14-30]	1xiodoTMT6plex [C13]	0.849063	0.816085	0.872516	0.899436	0.902036	0.949362	0.942161	0.947357	0.281868	-0.162806	3.44885e-06	0.24745		Probable glycogen synthase 2	glgA2	P72623 [292-308]	1xiodoTMT6plex [C13]	0.858048	0.858084	0.890978	0.936783	0.949947	0.964884	0.969114	0.977335	0.10278	-0.157507	2.29808e-06	0.401394		UDP-N-acetylglucosamine 1-carboxyvinyltransferase	murA	Q55673 [205-216]	1xiodoTMT6plex [C11]	0.781658	0.853199	0.891955	0.901621	0.894142	0.950657	0.942286	0.963749	0.241817	-0.167829	5.06724e-06	0.7152
Phosphomannose isomerase	rfbM	Q55183 [75-93]	1xiodoTMT6plex [C15]	0.447955	0.495439	0.672113	0.868542	0.90197	0.939989	0.935335	0.958589	0.437251	-0.23286	0.000738244	0.987616		Slr1342 protein	slr1342	P74079 [196-213]	1xiodoTMT6plex [C9]	0.831311	0.858	0.899631	0.93643	0.933819	0.969445	0.967645	0.984498	0.109521	-0.159837	2.74729e-06	0.547859		NAD(P)H-quinone oxidoreductase subunit J	ndhJ	P19125 [134-150]	1xiodoTMT6plex [C2]	0.843918	0.841154	0.891811	0.895053	0.954006	0.966492	0.949955	0.963774	0.225008	-0.161594	3.14305e-06	0.38482
CTP synthase	pyrG	P74208 [201-212]	1xiodoTMT6plex [C11]	0.695144	0.771804	0.810261	0.840953	0.901878	0.927866	0.93608	0.930937	0.753814	-0.260352	0.00606419	0.859289		Two-component response regulator	sll5059	Q6ZES1 [290-302]	1xiodoTMT6plex [C1]	0.767963	0.858025	0.822354	0.875726	0.867416	0.928064	0.944047	0.971746	0.827912	-0.283974	0.0370354	0.783112		Probable glutaredoxin ssr2061	ssr2061	P73492 [56-81]	1xiodoTMT6plex [C15]	0.775458	0.848263	0.891454	0.916016	0.958289	0.948093	0.947806	0.959199	0.805494	-0.237833	0.00108051	0.884657
Anthranilate synthase component 1	trpE	P20170 [61-75]	1xiodoTMT6plex [C6]	0.735088	0.798794	0.858571	0.870339	0.901877	0.931453	0.945954	0.945763	0.79889	-0.265659	0.00910593	0.775157		L-threonine dehydratase	ilvA	P73375 [345-351]	1xiodoTMT6plex [C2]	0.804359	0.858034	0.876013	0.885398	0.918086	0.941043	0.944848	0.968384	0.0997944	-0.161961	3.23253e-06	0.591467		Ribosomal protein L11 methyltransferase	prmA	P73820 [54-79]	1xiodoTMT6plex [C13]	0.831338	0.864836	0.891354	0.919535	0.944601	0.94823	0.941718	0.968774	0.242114	-0.162668	3.41255e-06	0.600328
Cyanophycinase	cphB	P73832 [86-103]	1xiodoTMT6plex [C6]	0.813978	0.834283	0.831482	0.851431	0.901434	0.929664	0.960987	0.94306	0.226031	-0.164769	4.00841e-06	0.30843		Aspartate aminotransferase	aspC	Q55128 [301-320]	1xiodoTMT6plex [C16]	0.758609	0.857727	0.848431	0.913169	0.910847	0.923947	0.933844	0.929007	0.843344	-0.281892	0.0315771	0.460757		Uncharacterized RNA methyltransferase sll1967	sll1967	P73374 [165-186]	1xiodoTMT6plex [C7]	0.829559	0.859083	0.891378	0.889516	0.927907	0.941914	0.947843	0.964713	0.224413	-0.162425	3.34957e-06	0.530856
Ferredoxin--nitrite reductase	nirA	Q55366 [113-129]	1xiodoTMT6plex [C4]; 1xOxidation [M13]	0.877307	0.849292	0.884201	0.930775	0.953625	0.972578	0.97623	0.97708	0.865865	-0.253737	0.00365356	0.939399		Cysteine synthase	cysK	P73410 [22-31]	1xiodoTMT6plex [C7]	0.7937	0.857763	0.878389	0.918619	0.927558	0.939257	0.940548	0.961081	0.847436	-0.264598	0.00839544	0.69991		HlyB family	hlyB	P74176 [338-361]	1xiodoTMT6plex [C9]	0.800728	0.856013	0.891346	0.901789	0.951498	0.94913	0.956295	0.969892	0.24668	-0.165905	4.37267e-06	0.663212
Putative diflavin flavoprotein A 3	dfa3	P74373 [412-425]	1xiodoTMT6plex [C2]	0.744	0.811905	0.851651	0.828243	0.901158	0.954073	0.957599	0.914645	0.797361	-0.267582	0.0105515	0.787229		Carbonic anhydrase	icfA	Q55136 [169-182]	1xiodoTMT6plex [C10]	0.780924	0.857577	0.897184	0.92444	0.932711	0.960292	0.968412	0.971815	0.104103	-0.164003	3.77999e-06	0.749959		Slr1853 protein	slr1853	P73604 [80-97]	1xiodoTMT6plex [C11]	0.85972	0.874449	0.891198	0.900237	0.955098	0.956778	0.959203	0.970005	0.204869	-0.158947	2.56606e-06	0.397617
Sll0735 protein	sll0735	P74630 [393-410]	1xiodoTMT6plex [C8]	0.790552	0.773084	0.862977	0.862377	0.901326	0.947062	0.957686	0.945841	0.809125	-0.267444	0.01044	0.849319		Glycogen phosphorylase	glgP	P73511 [69-82]	1xiodoTMT6plex [C11]	0.83803	0.857331	0.87499	0.890178	0.925594	0.943878	0.951395	0.962565	0.107055	-0.159435	2.6639e-06	0.424968		Protein adenylyltransferase SelO	selO	P73436 [152-164]	1xiodoTMT6plex [C1]	0.817994	0.721366	0.891226	0.721563	0.957826	0.912288	0.955387	0.971151	0.78701	-0.268773	0.0115593	0.583893
Sll1771 protein	sll1771	P73626 [167-175]	1xiodoTMT6plex [C6]	0.301761	0.396287	0.533407	0.735426	0.901221	0.912958	0.924149	0.943511	0.325124	-0.240041	0.00127959	0.990976		Slr0001 protein	slr0001	Q55660 [14-24]	1xiodoTMT6plex [C8]	0.8567	0.856794	0.817315	0.81229	0.858985	0.859137	0.94646	0.971666	0.130228	-0.158308	2.44363e-06	0.0193534		Ferredoxin--nitrite reductase	nirA	Q55366 [113-129]	1xiodoTMT6plex [C4]; 1xOxidation [M13]	0.832676	0.927541	0.942728	0.908315	0.961763	0.967922	0.972299	0.977115	0.211034	-0.160599	2.91237e-06	0.794911
Sll2002 protein	sll2002	P73680 [90-102]	1xiodoTMT6plex [C2]	0.572064	0.720231	0.771973	0.860978	0.901345	0.920992	0.92861	0.906915	0.630018	-0.237994	0.00109389	0.899366		Heat shock protein	htpG	P74702 [442-459]	1xiodoTMT6plex [C4]	0.938699	0.856838	0.958665	0.968006	0.957019	0.955318	0.955285	0.990568	0.189414	-0.147611	1.07689e-06	0.0365644		Allophycocyanin beta chain	apcB	Q01952 [135-161]	1xiodoTMT6plex [C23]	0.8497	0.860023	0.915628	0.929547	0.951899	0.963694	0.960631	0.971572	0.863535	-0.249253	0.00259139	0.884746
Putative diflavin flavoprotein A 3	dfa3	P74373 [222-241]	1xiodoTMT6plex [C5]	0.604964	0.632177	0.747856	0.811721	0.901142	0.929036	0.932802	0.939741	0.625919	-0.246513	0.00210091	0.962937		Probable succinate-semialdehyde dehydrogenase [NADP(+)]	gabD	Q55585 [255-266]	1xiodoTMT6plex [C8]	0.858792	0.856559	0.91865	0.916584	0.937682	0.952319	0.940763	0.970041	0.0916322	-0.156766	2.17128e-06	0.445213		Sll1913 protein	sll1913	P73250 [448-457]	1xiodoTMT6plex [C2]	0.74173	0.759118	0.891044	0.863218	0.941653	0.943207	0.941947	0.880668	0.764277	-0.244362	0.00178171	0.724802
Slr0147 protein	slr0147	P74446 [267-289]	1xiodoTMT6plex [C22]	0.685691	0.721782	0.814656	0.873595	0.901124	0.941591	0.945478	0.819168	0.708696	-0.244325	0.00177662	0.726332		UDP-N-acetylglucosamine 1-carboxyvinyltransferase	murA	Q55673 [205-216]	1xiodoTMT6plex [C11]	0.664979	0.856535	0.871386	0.905089	0.885213	0.953924	0.953948	0.965632	0.696025	-0.2199	0.000273562	0.794858		Probable branched-chain-amino-acid aminotransferase	ilvE	P54691 [119-139]	1xiodoTMT6plex [C20]	0.821809	0.868731	0.89095	0.903254	0.946239	0.941041	0.947	0.958414	0.86194	-0.266687	0.00985178	0.751981
Malic enzyme	me	P72661 [405-418]	1xiodoTMT6plex [C9]	0.644342	0.705919	0.752039	0.787727	0.901089	0.925161	0.941512	0.943197	0.687643	-0.257297	0.00479909	0.948007		Ferredoxin-dependent glutamate synthase 2	gltS	P55038 [906-918]	1xiodoTMT6plex [C2]	0.843315	0.856433	0.839773	0.93385	0.925352	0.94186	0.982418	0.985176	0.106456	-0.158825	2.54233e-06	0.294762		Slr1342 protein	slr1342	P74079 [196-213]	1xiodoTMT6plex [C9]	0.792093	0.842581	0.890739	0.917119	0.95001	0.952753	0.96329	0.973499	0.220848	-0.165904	4.37235e-06	0.662152
Type I site-specific deoxyribonuclease	slr6097	Q6YRQ7 [306-312]	1xiodoTMT6plex [C5]	0.789014	0.793653	0.822673	0.868582	0.901124	0.939459	0.945617	0.930457	0.807083	-0.269284	0.0120204	0.879001		Uncharacterized protein sll0103	sll0103	Q55874 [39-63]	1xiodoTMT6plex [C7]	0.833521	0.856395	0.879496	0.883781	0.941057	0.895678	0.942222	0.959006	0.0964797	-0.159748	2.72861e-06	0.427451		Slr0667 protein	slr0667	P74584 [99-106]	1xiodoTMT6plex [C5]	0.793085	0.88264	0.890499	0.863534	0.90953	0.927655	0.942034	0.880462	0.279633	-0.1668	4.68317e-06	0.706806
Slr1334 protein	slr1334	P74027 [456-465]	1xiodoTMT6plex [C3]	0.738791	0.743632	0.806907	0.859597	0.90094	0.94207	0.935961	0.936446	0.757628	-0.257956	0.00504737	0.916495		DNA topoisomerase 1	topA	P73810 [338-346]	1xiodoTMT6plex [C2]	0.820984	0.85587	0.893256	0.928031	0.938756	0.952415	0.952795	0.969228	0.133483	-0.161327	3.07926e-06	0.619245		Methionine--tRNA ligase	metG	Q55729 [142-155]	1xiodoTMT6plex [C8]	0.854813	0.810984	0.890107	0.859569	0.896472	0.93233	0.917703	0.900918	0.281529	-0.162188	3.28938e-06	0.15239
Adenylosuccinate lyase	purB	P74384 [311-325]	2xiodoTMT6plex [C6; C7]	0.833181	0.865526	0.878775	0.876634	0.900919	0.965687	0.976352	0.934237	0.209716	-0.161954	3.23076e-06	0.386392		Slr1438 protein	slr1438	P73504 [157-170]	1xiodoTMT6plex [C13]	0.841615	0.855735	0.894502	0.934645	0.941704	0.945408	0.957743	0.967941	0.0997227	-0.158957	2.5681e-06	0.519238		Cyanophycin synthetase	cphA	P73833 [50-64]	1xiodoTMT6plex [C10]	0.774761	0.790301	0.889999	0.903812	0.932766	0.926842	0.935726	0.949217	0.789739	-0.242669	0.00156502	0.85145
CDP-glucose-4,6-dehydratase	rfbG	P72886 [36-57]	1xiodoTMT6plex [C15]	0.722045	0.710722	0.790418	0.814428	0.900767	0.931071	0.973375	0.959389	0.733352	-0.260053	0.00592713	0.957727		1,4-alpha-glucan branching enzyme GlgB	glgB	P52981 [61-83]	1xiodoTMT6plex [C15]	0.82625	0.855492	0.861579	0.895785	0.954759	0.957967	0.965436	0.975112	0.10034	-0.16048	2.88581e-06	0.428141		GTP cyclohydrolase 1	folE	Q55759 [113-130]	1xiodoTMT6plex [C8]; 1xOxidation [M]	0.853903	0.884546	0.899262	0.926238	0.96136	0.968684	0.961002	0.9731	0.24929	-0.160292	2.84464e-06	0.545865
Sll0185 protein	sll0185	Q55770 [19-28]	1xiodoTMT6plex [C6]	0.776256	0.79682	0.803873	0.858983	0.900868	0.919488	0.937692	0.942594	0.801529	-0.273128	0.0161371	0.87579		Slr2084 protein	slr2084	P73909 [146-164]	1xiodoTMT6plex [C14]	0.825028	0.855406	0.904185	0.926169	0.934762	0.962097	0.96052	0.97021	0.10952	-0.160403	2.86885e-06	0.605085		Aconitate hydratase B	acnB	P74582 [417-445]	2xiodoTMT6plex [C4; C17]	0.716136	0.802453	0.889605	0.920804	0.947612	0.941921	0.94093	0.961614	0.727891	-0.225713	0.000427002	0.947336
OmpR subfamily	slr0115	Q55890 [158-172]	1xiodoTMT6plex [C11]	0.73094	0.588768	0.766932	0.859198	0.900268	0.949895	0.949359	0.941076	0.669216	-0.246353	0.00207525	0.859736		Sll0596 protein	sll0596	Q55852 [137-146]	1xiodoTMT6plex [C1]	0.874378	0.855249	0.903711	0.922604	0.938	0.950034	0.9341	0.938999	0.116957	-0.156054	2.05614e-06	0.327147		2-methyl-6-phytyl-1,4-hydroquinone methyltransferase	sll0418	P74388 [296-304]	1xiodoTMT6plex [C8]	0.733456	0.755821	0.889566	0.910991	0.826547	0.921061	0.920411	0.864921	0.843398	-0.334834	1.82226	0.0460093
Methionine synthase	metH	Q55786 [1046-1055]	1xiodoTMT6plex [C2]	0.577761	0.792818	0.802966	0.865387	0.900161	0.937389	0.94749	0.949249	0.662421	-0.23597	0.000936816	0.815853		Ribonuclease HI	rnhA	Q55801 [103-118]	1xiodoTMT6plex [C14]	0.789409	0.855115	0.873446	0.844914	0.726362	0.901252	0.932183	0.958281	0.119569	-0.163726	3.70047e-06	0.1504		Sll5075 protein	sll5075	Q6ZEQ5 [52-80]	1xiodoTMT6plex [C28]	0.720376	0.780152	0.889516	0.897921	0.928323	0.932038	0.934068	0.960799	0.736551	-0.23195	0.000688506	0.904995
Peptidyl-prolyl cis-trans isomerase slr1251	slr1251	P73789 [160-171]	1xiodoTMT6plex [C8]	0.847844	0.836449	0.86376	0.87974	0.900239	0.873832	0.9423	0.924735	0.265611	-0.162424	3.34937e-06	0.224918		L-threonine dehydratase	ilvA	P73375 [444-460]	1xiodoTMT6plex [C4]	0.841118	0.855043	0.915899	0.927057	0.946784	0.919779	0.964076	0.966508	0.108963	-0.158816	2.54055e-06	0.537199		1,4-dihydroxy-2-naphthoyl-CoA synthase	menB	P73495 [71-82]	1xiodoTMT6plex [C4]	0.785205	0.822467	0.889461	0.922275	0.949289	0.960415	0.945679	0.96524	0.219152	-0.166899	4.71879e-06	0.639019
6-phosphogluconate dehydrogenase, decarboxylating	gnd	P52208 [342-354]	1xiodoTMT6plex [C2]	0.839692	0.822762	0.81553	0.888976	0.899771	0.944594	0.951276	0.962227	0.230903	-0.163165	3.54485e-06	0.182667		Peptidyl-prolyl cis-trans isomerase slr1251	slr1251	P73789 [37-43]	1xiodoTMT6plex [C3]	0.816608	0.855047	0.850524	0.939116	0.931545	0.944796	0.94373	0.959895	0.131863	-0.161723	3.17426e-06	0.512613		Slr0697 protein	slr0697	Q55959 [354-371]	1xiodoTMT6plex [C16]	0.81313	0.879082	0.889456	0.938673	0.956773	0.943902	0.973232	0.972173	0.244924	-0.164513	3.93039e-06	0.701058
Oxygen-dependent coproporphyrinogen-III oxidase	hemF	P72848 [177-186]	1xiodoTMT6plex [C3]	0.785492	0.805757	0.85948	0.904903	0.899619	0.941582	0.963742	0.951367	0.823944	-0.26738	0.0103891	0.801435		Putative diflavin flavoprotein A 2	dfa2	P72723 [513-542]	1xiodoTMT6plex [C25]	0.83963	0.855046	0.866018	0.871345	0.894332	0.903664	0.873837	0.936222	0.121502	-0.159436	2.66409e-06	0.349121		3-phosphoshikimate 1-carboxyvinyltransferase	aroA	Q59975 [188-210]	1xiodoTMT6plex [C2]	0.756526	0.836029	0.889095	0.881373	0.935967	0.939394	0.948882	0.966366	0.234367	-0.169399	5.71475e-06	0.734802
4-alpha-glucanotransferase	malQ	P72785 [6-19]	1xiodoTMT6plex [C1]	0.828423	0.694915	0.897464	0.919907	0.899529	0.935579	0.869772	0.944444	0.283601	-0.16713	4.80308e-06	0.123352		Slr0299 protein	slr0299	Q55903 [195-202]	1xiodoTMT6plex [C6]	0.80676	0.855052	0.881448	0.912879	0.951076	0.971685	0.960116	0.973131	0.833441	-0.248178	0.0023867	0.928224		Photosystem I P700 chlorophyll a apoprotein A1	psaA	P29254 [572-579]	1xiodoTMT6plex [C3]	0.842681	0.864311	0.888935	0.894063	0.921043	0.915687	0.945257	0.950213	0.279311	-0.162435	3.35215e-06	0.509594
Slr1334 protein	slr1334	P74027 [203-229]	1xiodoTMT6plex [C4]	0.704219	0.684589	0.79975	0.827637	0.899486	0.955552	0.952475	0.964211	0.22606	-0.177486	1.06179e-05	0.417226		Putative diflavin flavoprotein A 2	dfa2	P72723 [33-48]	1xiodoTMT6plex [C1]	0.844141	0.85483	0.888465	0.912045	0.949675	0.954461	0.950567	0.964214	0.146193	-0.159508	2.67881e-06	0.461711		Erythroid ankyrin	ank	P72763 [375-389]	1xiodoTMT6plex [C13]	0.80278	0.880241	0.888939	0.919416	0.948478	0.923968	0.950565	0.963697	0.859657	-0.263558	0.00775256	0.633356
Gamma-glutamyl phosphate reductase 2	proA2	Q55167 [63-75]	2xiodoTMT6plex [C7; C9]	0.537201	0.714223	0.823769	0.872995	0.899516	0.952463	0.962376	0.954247	0.564095	-0.223947	0.000372982	0.942086		OmpR subfamily	slr0115	Q55890 [158-172]	1xiodoTMT6plex [C11]	0.814938	0.854725	0.869227	0.919713	0.939408	0.961507	0.942838	0.968439	0.11287	-0.161477	3.11485e-06	0.558005		Aspartate 1-decarboxylase	panD	Q55382 [69-85]	2xiodoTMT6plex [C3; C12]	0.755837	0.826164	0.888903	0.90625	0.938297	0.942942	0.943949	0.97032	0.788069	-0.23876	0.00116006	0.877835
S-adenosylmethionine synthase	metK	P72871 [226-247]	1xiodoTMT6plex [C11]	0.525128	0.851442	0.679049	0.820019	0.899095	0.929722	0.980925	0.955318	0.670517	-0.252776	0.00339423	0.680887		Slr0667 protein	slr0667	P74584 [99-106]	1xiodoTMT6plex [C5]	0.834504	0.854317	0.8581	0.89346	0.930332	0.926392	0.837861	0.950722	0.137597	-0.160609	2.91452e-06	0.25092		Sll0735 protein	sll0735	P74630 [169-180]	1xiodoTMT6plex [C3]	0.704332	0.803501	0.888871	0.908425	0.926238	0.936799	0.937491	0.966077	0.224571	-0.173673	7.92813e-06	0.818851
Slr0848 protein	slr0848	Q55436 [126-137]	1xiodoTMT6plex [C7]	0.641737	0.695795	0.776822	0.854354	0.89892	0.951281	0.941325	0.944742	0.669493	-0.244233	0.00176415	0.958655		Ribulose bisphosphate carboxylase large chain	cbbL	P54205 [183-189]	1xiodoTMT6plex [C5]	0.835618	0.854305	0.872525	0.911685	0.930372	0.946885	0.943524	0.950249	0.0953246	-0.159243	2.62497e-06	0.485925		Ferredoxin--NADP reductase	petH	Q55318 [366-374]	1xiodoTMT6plex [C6]	0.805236	0.921371	0.888759	0.930331	0.947935	0.951598	0.959562	0.978588	0.213564	-0.163535	3.64683e-06	0.793028
Glycine--tRNA ligase alpha subunit	glyQ	Q55716 [12-31]	1xiodoTMT6plex [C10]	0.677734	0.661511	0.725535	0.834326	0.898782	0.943044	0.953082	0.947504	0.671446	-0.251015	0.00296592	0.97553		Cation-transporting ATPase E1-E2 ATPase	sll0672	Q59999 [509-523]	1xiodoTMT6plex [C1]	0.801921	0.853629	0.904355	0.906709	0.901754	0.935688	0.918567	0.892625	0.886399	-0.348778	5.30274	0.0180546		Flavin-dependent thymidylate synthase	thyX	P73053 [5-31]	1xiodoTMT6plex [C25]	0.835024	0.885	0.888819	0.923598	0.95358	0.951977	0.944576	0.968289	0.250457	-0.16229	3.31499e-06	0.642402
CTP synthase	pyrG	P74208 [225-254]	2xiodoTMT6plex [C5; C15]	0.749141	0.773964	0.802324	0.85468	0.898655	0.938144	0.957711	0.947148	0.775376	-0.263401	0.00765977	0.938498		Activator of photopigment and puc expression	slr1694	P74295 [113-138]	1xiodoTMT6plex [C17]	0.852732	0.854028	0.868955	0.909546	0.954247	0.952747	0.949798	0.972233	0.2007	-0.160002	2.78223e-06	0.337436		Aconitate hydratase B	acnB	P74582 [683-708]	2xiodoTMT6plex [C5; C18]	0.722078	0.780587	0.888476	0.926069	0.948546	0.945779	0.951151	0.965596	0.72456	-0.226579	0.000456283	0.966892
Sll0887 protein	sll0887	Q55361 [199-213]	1xiodoTMT6plex [C10]	0.665857	0.694137	0.77301	0.868939	0.898584	0.930785	0.938896	0.954215	0.680952	-0.244986	0.00186897	0.958912		Slr0825 protein	slr0825	Q55413 [555-576]	1xiodoTMT6plex [C11]	0.855906	0.853981	0.90111	0.909506	0.945663	0.975106	0.958982	0.967311	0.131315	-0.158042	2.39425e-06	0.390128		Slr0806 protein	slr0806	P74033 [65-76]	2xiodoTMT6plex [C1; C2]	0.76351	0.836636	0.888219	0.907228	0.936016	0.920506	0.950364	0.961205	0.806304	-0.245027	0.00187485	0.800808
Sll2002 protein	sll2002	P73680 [44-59]	1xiodoTMT6plex [C5]	0.700797	0.702389	0.746949	0.845617	0.89847	0.940161	0.954934	0.954387	0.705569	-0.253446	0.0035731	0.972297		Slr0287 protein	slr0287	P74411 [26-32]	1xiodoTMT6plex [C3]	0.821273	0.853817	0.877099	0.915223	0.917704	0.945955	0.93976	0.951018	0.862802	-0.2777	0.0229043	0.677385		Ferredoxin--NADP reductase	petH	Q55318 [366-374]	1xOxidation [M5]; 1xiodoTMT6plex [C6]	0.805236	0.921371	0.888759	0.930331	0.947935	0.951598	0.959562	0.978588	0.213564	-0.163535	3.64683e-06	0.793028
Gamma-glutamyl phosphate reductase 2	proA2	Q55167 [292-310]	1xiodoTMT6plex [C8]	0.629419	0.698283	0.704482	0.822544	0.89842	0.925467	0.911047	0.932926	0.662572	-0.252471	0.003316	0.941943		Anthranilate synthase component 1	trpE	P20170 [39-60]	1xiodoTMT6plex [C2]	0.827509	0.853645	0.890702	0.909196	0.935257	0.943471	0.940826	0.966066	0.114767	-0.160316	2.8499e-06	0.564631		Sll1775 protein	sll1775	P73619 [691-698]	1xiodoTMT6plex [C5]	0.761881	0.832409	0.88789	0.90598	0.937538	0.913924	0.933061	0.938804	0.804098	-0.245149	0.00189243	0.755159
Sll0625 protein	sll0625	P74574 [89-108]	1xiodoTMT6plex [C3]	0.671689	0.787271	0.826509	0.867494	0.898091	0.940334	0.850168	0.937384	0.746259	-0.252553	0.00333683	0.654326		Glucosylglycerol-phosphate synthase	ggpS	P74258 [187-205]	2xiodoTMT6plex [C10; C13]	0.870316	0.8536	0.894976	0.914973	0.919818	0.964362	0.963644	0.966473	0.0984457	-0.155947	2.03934e-06	0.276824		Urease subunit alpha	ureC	P73061 [369-375]	1xiodoTMT6plex [C6]	0.800477	0.842102	0.887408	0.9116	0.945542	0.946507	0.953473	0.959118	0.224541	-0.165357	4.1929e-06	0.646683
Cell division protein FtsZ	ftsZ	P73456 [178-196]	1xiodoTMT6plex [C4]	0.524159	0.430716	0.718448	0.729077	0.897685	0.911267	0.945604	0.954895	0.498133	-0.244644	0.0018206	0.913637		Uncharacterized protein	sll7089	Q6ZEA9 [269-282]	1xiodoTMT6plex [C6]	0.773609	0.853261	0.865411	0.853628	0.868031	0.876006	0.942422	0.943684	0.103054	-0.164792	4.01539e-06	0.588666		Cysteine desulfurase	nifS	Q55602 [93-109]	1xiodoTMT6plex [C16]	0.804887	0.840737	0.886701	0.877393	0.941852	0.914225	0.939721	0.944836	0.867936	-0.30166	0.143548	0.441231
Methionine--tRNA ligase	metG	Q55729 [119-138]	2xiodoTMT6plex [C13; C16]	0.778723	0.81096	0.83911	0.869484	0.897379	0.945868	0.947487	0.939058	0.223061	-0.167835	5.06953e-06	0.490734		Ribulose bisphosphate carboxylase large chain	cbbL	P54205 [417-426]	1xiodoTMT6plex [C6]	0.837522	0.853112	0.874096	0.912894	0.936733	0.955332	0.951716	0.955926	0.116185	-0.159448	2.66648e-06	0.459045		dTDP-6-deoxy-L-mannose-dehydrogenase	rfbC	P72887 [35-42]	1xiodoTMT6plex [C3]	0.768682	0.836063	0.886694	0.918044	0.941279	0.946962	0.937359	0.949011	0.797352	-0.238334	0.00112274	0.877953
Glycogen operon protein GlgX	glgX	P73608 [621-629]	1xiodoTMT6plex [C7]	0.556777	0.574539	0.686896	0.749821	0.897358	0.82532	0.963341	0.947178	0.584919	-0.254006	0.00372951	0.904859		Alpha-1,4 glucan phosphorylase	glgP	P73546 [535-543]	1xiodoTMT6plex [C8]	0.899453	0.852933	0.862113	0.896701	0.959048	0.960444	0.962767	0.95397	0.118335	-0.152909	1.61589e-06	0.0610112		Cyanophycin synthetase	cphA	P73833 [201-220]	1xiodoTMT6plex [C18]	0.701869	0.775692	0.88663	0.85986	0.934523	0.936845	0.952574	0.969859	0.226532	-0.17489	8.70289e-06	0.701336
Phosphoglycerate mutase	gpmB	P72649 [259-266]	1xiodoTMT6plex [C4]	0.735761	0.788961	0.793598	0.848484	0.897303	0.934066	0.941392	0.956431	0.77447	-0.265199	0.00879107	0.918932		Glutamine synthetase	glnA	P77961 [85-95]	1xiodoTMT6plex [C8]	0.833308	0.852841	0.887517	0.92623	0.949146	0.956362	0.958554	0.972037	0.105459	-0.15958	2.69353e-06	0.516527		Slr1970 protein	slr1970	P74113 [27-44]	1xiodoTMT6plex [C2]	0.725916	0.901347	0.886443	0.852977	0.93411	0.952958	0.957186	0.959366	0.829889	-0.264221	0.00815641	0.564341
Aspartyl/glutamyl-tRNA(Asn/Gln) amidotransferase subunit B	gatB	P74215 [211-223]	1xiodoTMT6plex [C1]	0.475567	0.548188	0.74411	0.828641	0.897335	0.918944	0.963982	0.952699	0.485441	-0.23285	0.000737638	0.975175		C-phycocyanin beta subunit	cpcB	Q54714 [109-133]	1xiodoTMT6plex [C1]	0.620052	0.852743	0.894282	0.789276	0.878703	0.956492	0.966427	0.96496	0.775853	-0.267873	0.0107892	0.552444		Dihydroxy-acid dehydratase	ilvD	P74689 [114-125]	1xiodoTMT6plex [C10]	0.801628	0.778724	0.886278	0.905629	0.949273	0.938532	0.918344	0.965746	0.797327	-0.243433	0.00165927	0.833699
Probable adenylyl-sulfate kinase	cysC	P72940 [97-117]	1xiodoTMT6plex [C18]	0.342022	0.442086	0.6203	0.771916	0.897113	0.944427	0.946164	0.958174	0.364348	-0.236282	0.000959434	0.990598		Cysteine desulfurase	nifS	Q55602 [93-109]	1xiodoTMT6plex [C16]	0.830169	0.852649	0.912088	0.918373	0.940427	0.938026	0.928941	0.967149	0.110114	-0.159904	2.76128e-06	0.604767		Isocitrate dehydrogenase [NADP]	icd	P80046 [120-132]	2xiodoTMT6plex [C8; C12]	0.727673	0.80284	0.886192	0.911347	0.940547	0.93964	0.948511	0.963463	0.746014	-0.230409	0.000611872	0.932746
Glyceraldehyde-3-phosphate dehydrogenase 1	gap1	P49433 [253-264]	1xiodoTMT6plex [C8]	0.606814	0.765429	0.826251	0.845303	0.896932	0.927053	0.958887	0.951005	0.687708	-0.242386	0.00153147	0.830829		Sll1289 protein	sll1289	P73178 [158-182]	1xiodoTMT6plex [C22]	0.817604	0.852451	0.899769	0.920383	0.934403	0.937971	0.922626	0.940183	0.104783	-0.161	3.00316e-06	0.704122		Methionine synthase	metH	Q55786 [819-829]	1xiodoTMT6plex [C6]	0.672559	0.790585	0.885873	0.932364	0.943664	0.962422	0.908384	0.942776	0.675657	-0.21965	0.000268355	0.936217
Aconitate hydratase B	acnB	P74582 [753-767]	2xiodoTMT6plex [C6; C9]	0.526486	0.564521	0.725304	0.842638	0.896932	0.925556	0.940529	0.954568	0.529723	-0.236533	0.000978066	0.980784		Sll1049 protein	sll1049	P72653 [159-177]	2xiodoTMT6plex [C7; C16]	0.830777	0.852273	0.881262	0.915884	0.933594	0.951586	0.958529	0.968958	0.128855	-0.160521	2.8949e-06	0.502525		Inorganic pyrophosphatase	ppa	P80507 [29-42]	1xOxidation [M7]; 1xiodoTMT6plex [C9]	0.88361	0.878478	0.910289	0.931678	0.952903	0.962123	0.947211	0.959924	0.234073	-0.156518	2.13038e-06	0.385892
Glutamine synthetase	glnA	P77961 [364-387]	2xiodoTMT6plex [C1; C17]	0.646474	0.636441	0.702058	0.803289	0.896746	0.943838	0.961866	0.957177	0.643265	-0.251882	0.0031697	0.987912		Phosphoenolpyruvate synthase	ppsA	Q55905 [305-317]	1xiodoTMT6plex [C2]	0.853173	0.852291	0.857456	0.936045	0.937749	0.9393	0.963912	0.963959	0.154314	-0.158785	2.53443e-06	0.317515		Sulfate adenylyltransferase	sat	P74241 [243-254]	1xiodoTMT6plex [C1]; 1xOxidation [M5]	0.831025	0.858841	0.895343	0.903166	0.938061	0.934723	0.949347	0.965875	0.870683	-0.278303	0.023986	0.712941
Nitrate/nitrite binding protein NrtA	nrtA	P73452 [306-314]	1xiodoTMT6plex [C4]	0.734915	0.741597	0.780553	0.851166	0.896519	0.942347	0.906257	0.949551	0.75053	-0.260178	0.00598397	0.904114		Slr0106 protein	slr0106	Q55877 [32-42]	1xiodoTMT6plex [C8]	0.839623	0.85222	0.892806	0.922782	0.950331	0.958624	0.953505	0.957519	0.122421	-0.159364	2.64951e-06	0.508051		Ssl1707 protein	ssl1707	P74781 [14-23]	1xiodoTMT6plex [C4]	0.732574	0.803751	0.885625	0.896514	0.94742	0.945583	0.940903	0.953113	0.757897	-0.2345	0.000837044	0.907206
Leucine--tRNA ligase	leuS	P73274 [431-452]	3xiodoTMT6plex [C4; C11; C14]	0.774455	0.81337	0.853411	0.875778	0.896437	0.9376	0.925285	0.929717	0.279128	-0.169897	5.93683e-06	0.603543		Inorganic pyrophosphatase	ppa	P80507 [34-42]	1xiodoTMT6plex [C4]	0.831425	0.852203	0.898981	0.911055	0.930121	0.941357	0.955819	0.965022	0.105411	-0.15996	2.77314e-06	0.550569		1,4-dihydroxy-2-naphthoyl-CoA synthase	menB	P73495 [32-50]	1xiodoTMT6plex [C16]	0.781022	0.84217	0.885617	0.914132	0.941306	0.940935	0.953395	0.96204	0.814686	-0.244502	0.00180085	0.870327
Uncharacterized protein sll0936	sll0936	P72861 [69-86]	1xiodoTMT6plex [C2]	0.65619	0.728224	0.744675	0.827308	0.896149	0.926971	0.955091	0.93641	0.698665	-0.25516	0.00407442	0.943666		Slr0238 protein	slr0238	P72692 [94-103]	1xiodoTMT6plex [C9]	0.7861	0.851834	0.804005	0.902267	0.950792	0.958876	0.961312	0.967815	0.110194	-0.164048	3.79305e-06	0.439352		Cysteine--tRNA ligase	cysS	P74330 [207-220]	1xiodoTMT6plex [C9]	0.845701	0.875781	0.885385	0.909618	0.932183	0.923523	0.944508	0.939724	0.278568	-0.161909	3.2197e-06	0.595411
1,4-alpha-glucan branching enzyme GlgB	glgB	P52981 [673-693]	1xiodoTMT6plex [C10]	0.685347	0.770788	0.746526	0.800693	0.895959	0.786932	0.905151	0.923293	0.258664	-0.178868	1.18033e-05	0.458776		LL-diaminopimelate aminotransferase	dapL	Q55828 [110-121]	1xiodoTMT6plex [C1]	0.841204	0.851309	0.901677	0.911316	0.941037	0.962575	0.951437	0.929422	0.118832	-0.159099	2.5962e-06	0.504492		3-oxoacyl-[acyl-carrier-protein] synthase 2	fabF	P73283 [366-389]	1xiodoTMT6plex [C14]	0.835247	0.905062	0.885358	0.89625	0.938609	0.95605	0.938286	0.966597	0.244317	-0.161843	3.20355e-06	0.604822
Lipid-A-disaccharide synthase	lpxB	Q57310 [367-377]	1xiodoTMT6plex [C9]	0.610481	0.658796	0.720928	0.830838	0.896016	0.942895	0.963984	0.9266	0.633151	-0.246694	0.00213008	0.971583		Isoaspartyl peptidase/L-asparaginase	sll0422	P74383 [216-236]	2xiodoTMT6plex [C6; C17]	0.796361	0.8512	0.883092	0.915012	0.93232	0.94763	0.954055	0.954913	0.122757	-0.163141	3.5385e-06	0.690256		LL-diaminopimelate aminotransferase	dapL	Q55828 [39-53]	1xiodoTMT6plex [C14]	0.818262	0.804244	0.885284	0.886557	0.913845	0.933538	0.938892	0.921715	0.240986	-0.165047	4.09455e-06	0.420391
1-deoxy-D-xylulose-5-phosphate synthase	dxs	P73067 [412-420]	1xiodoTMT6plex [C6]	0.724145	0.743044	0.780716	0.844278	0.895852	0.940307	0.960504	0.959351	0.744938	-0.259206	0.0055546	0.963942		Nitrate/nitrite binding protein NrtA	nrtA	P73452 [287-305]	1xiodoTMT6plex [C13]	0.829504	0.851215	0.872777	0.925075	0.942436	0.962811	0.964325	0.970537	0.109521	-0.160212	2.82721e-06	0.479507		Chorismate synthase	aroC	P23353 [336-354]	1xiodoTMT6plex [C14]	0.802582	0.875098	0.885147	0.924999	0.951953	0.953344	0.943648	0.965925	0.223212	-0.164629	3.96567e-06	0.73993
Dihydrolipoyl dehydrogenase	lpdA	P72740 [142-162]	1xiodoTMT6plex [C5]	0.685465	0.675039	0.810494	0.85523	0.895604	0.920611	0.954267	0.963016	0.694245	-0.246754	0.00213995	0.92013		4-hydroxy-tetrahydrodipicolinate synthase	dapA	Q55513 [79-91]	1xiodoTMT6plex [C11]	0.807024	0.851179	0.86072	0.932659	0.949677	0.96468	0.967969	0.971696	0.824093	-0.244455	0.00179449	0.947357		Slr0208 protein	slr0208	Q55780 [189-203]	1xiodoTMT6plex [C2]	0.794418	0.813024	0.885036	0.842798	0.900289	0.906548	0.92766	0.938334	0.284012	-0.168135	5.18736e-06	0.487827
DNA topoisomerase 1	topA	P73810 [399-409]	1xiodoTMT6plex [C5]	0.764998	0.734549	0.782966	0.87014	0.895546	0.873867	0.926954	0.914028	0.798606	-0.292132	0.0691891	0.55123		Putative diflavin flavoprotein A 3	dfa3	P74373 [533-558]	1xiodoTMT6plex [C25]	0.852628	0.850955	0.8613	0.882123	0.904795	0.922406	0.89894	0.947783	0.110573	-0.158373	2.45581e-06	0.256202		Probable phosphoketolase	slr0453	P74690 [779-802]	1xOxidation [M2]; 1xiodoTMT6plex [C6]	0.894639	0.905019	0.912955	0.912942	0.952908	0.951417	0.9665	0.968426	0.229025	-0.15455	1.83233e-06	0.341068
Two-component response regulator	sll5059	Q6ZES1 [56-80]	1xOxidation [M11]; 2xiodoTMT6plex [C20; C21]	0.725873	0.761443	0.808296	0.841227	0.895396	0.942714	0.944976	0.946231	0.762055	-0.262158	0.00696425	0.923437		Inositol-1-monophosphatase	suhB	P74158 [176-195]	1xiodoTMT6plex [C10]	0.773071	0.850898	0.847567	0.894299	0.911819	0.909655	0.927496	0.946017	0.116148	-0.164934	4.05944e-06	0.705478		Slr1557 protein	slr1557	P74588 [282-289]	1xiodoTMT6plex [C2]	0.822355	0.888211	0.884554	0.907353	0.920889	0.928767	0.92641	0.945667	0.282647	-0.164119	3.81375e-06	0.780479
Metalloprotease slr1322	slr1322	P74002 [198-214]	1xiodoTMT6plex [C11]	0.771403	0.823308	0.839998	0.869954	0.895385	0.942805	0.95917	0.944011	0.226662	-0.168388	5.28897e-06	0.534911		Sll0735 protein	sll0735	P74630 [393-410]	1xiodoTMT6plex [C8]	0.863461	0.850469	0.89747	0.929102	0.951522	0.963189	0.971682	0.978398	0.106137	-0.15669	2.15868e-06	0.350444		Imidazole glycerol phosphate synthase subunit HisF	hisF	P74106 [7-17]	1xiodoTMT6plex [C4]	0.691558	0.740581	0.884382	0.783688	0.890438	0.891378	0.897358	0.863745	0.814055	-0.32708	1.00618	0.108716
Sll1308 protein	sll1308	P73591 [146-157]	1xiodoTMT6plex [C3]	0.566245	0.64884	0.768121	0.851536	0.895231	0.921305	0.946033	0.944728	0.594369	-0.237096	0.00102119	0.961383		Sll1537 protein	sll1537	P74341 [67-93]	1xiodoTMT6plex [C15]	0.82687	0.850063	0.890445	0.931288	0.950925	0.961667	0.969329	0.97639	0.106017	-0.160232	2.83169e-06	0.536591		Sll1537 protein	sll1537	P74341 [67-93]	1xiodoTMT6plex [C15]	0.789735	0.85706	0.884292	0.908564	0.949913	0.946621	0.951209	0.964196	0.829025	-0.249064	0.00255421	0.849186
Translation initiation factor IF-2	infB	P72689 [920-931]	1xiodoTMT6plex [C6]	0.723026	0.738812	0.792315	0.858659	0.895022	0.950429	0.960591	0.942557	0.220754	-0.173963	8.10639e-06	0.45206		Ferredoxin-dependent glutamate synthase 1	gltB	P55037 [363-383]	1xiodoTMT6plex [C4]	0.875199	0.850079	0.888312	0.900896	0.935877	0.946279	0.953341	0.965327	0.201196	-0.15733	2.26713e-06	0.220205		Ferredoxin-dependent glutamate synthase 1	gltB	P55037 [1248-1276]	2xiodoTMT6plex [C2; C23]	0.730242	0.79054	0.884188	0.918901	0.952401	0.953582	0.957395	0.969918	0.73888	-0.229046	0.000551205	0.967638
Anthranilate synthase component 1	trpE	P20170 [408-420]	1xiodoTMT6plex [C2]	0.765059	0.787452	0.825241	0.864944	0.894909	0.926626	0.920745	0.90858	0.280241	-0.171684	6.80796e-06	0.520572		Chorismate synthase	aroC	P23353 [336-354]	1xiodoTMT6plex [C14]	0.828659	0.850073	0.887982	0.928471	0.941339	0.960108	0.950067	0.965259	0.845457	-0.249991	0.0027422	0.897336		Chromophore lyase CpcS/CpeS 2	cpcS2	P73092 [174-192]	1xiodoTMT6plex [C17]	0.559667	0.744227	0.883867	0.922201	0.965103	0.962671	0.957935	0.967248	0.540507	-0.212418	0.000154219	0.988733
Ycf53-like protein	sll0558	P72583 [116-127]	1xiodoTMT6plex [C2]	0.452305	0.56324	0.713393	0.758043	0.894781	0.892613	0.898686	0.913299	0.509442	-0.24214	0.00150278	0.929213		Sll1634 protein	sll1634	P73453 [233-244]	1xiodoTMT6plex [C6]	0.853465	0.849871	0.817845	0.862478	0.906569	0.959192	0.958814	0.966735	0.0991665	-0.158236	2.4302e-06	0.127717		Adenosylhomocysteinase	ahcY	P74008 [216-227]	1xiodoTMT6plex [C10]	0.866427	0.926591	0.883837	0.949933	0.966307	0.940793	0.919576	0.976292	0.231918	-0.157772	2.34522e-06	0.462706
Sll0585 protein	sll0585	Q55865 [129-155]	2xiodoTMT6plex [C10; C24]	0.665376	0.71143	0.747965	0.837349	0.894845	0.925983	0.952214	0.946662	0.695379	-0.253512	0.00359126	0.95796		Peptide chain release factor 1	prfA	P74707 [259-265]	1xiodoTMT6plex [C3]	0.815263	0.849758	0.870512	0.918956	0.934017	0.954487	0.942202	0.950291	0.842324	-0.257055	0.00471072	0.839763		Inorganic pyrophosphatase	ppa	P80507 [153-166]	1xiodoTMT6plex [C12]	0.877696	0.831448	0.883844	0.93174	0.956388	0.959911	0.952871	0.971214	0.227302	-0.158056	2.39686e-06	0.19789
Succinate dehydrogenase flavoprotein subunit	frdA	P73479 [321-330]	1xiodoTMT6plex [C4]	0.595426	0.674796	0.749424	0.829818	0.894457	0.926146	0.937897	0.947772	0.637631	-0.245731	0.00197872	0.952786		Putative diflavin flavoprotein A 3	dfa3	P74373 [502-520]	1xiodoTMT6plex [C3]	0.876892	0.849619	0.887962	0.900086	0.904431	0.942991	0.949124	0.960239	0.104949	-0.155306	1.94163e-06	0.17522		Probable glycogen synthase 2	glgA2	P72623 [61-83]	2xiodoTMT6plex [C13; C17]	0.745291	0.816568	0.883672	0.910188	0.930867	0.935679	0.929051	0.939006	0.281717	-0.172159	7.06021e-06	0.794321
Probable succinate-semialdehyde dehydrogenase [NADP(+)]	gabD	Q55585 [255-266]	1xiodoTMT6plex [C8]	0.749863	0.72983	0.780388	0.845771	0.89431	0.941772	0.953205	0.9391	0.751651	-0.260936	0.00634182	0.944023		General secretion pathway protein E	gspE	Q55155 [107-114]	1xiodoTMT6plex [C7]	0.832133	0.849544	0.876587	0.922685	0.926623	0.929792	0.944001	0.952877	0.120076	-0.160078	2.79832e-06	0.517478		6,7-dimethyl-8-ribityllumazine synthase	ribH	P73527 [32-41]	2xiodoTMT6plex [C5; C8]	0.753141	0.827227	0.883631	0.909013	0.935905	0.946634	0.922695	0.948658	0.786474	-0.238895	0.0011721	0.848855
Slr1342 protein	slr1342	P74079 [53-71]	1xiodoTMT6plex [C15]	0.715491	0.772318	0.77925	0.848805	0.894236	0.935304	0.956201	0.950002	0.754467	-0.261269	0.00650566	0.931783		Glutamine synthetase	glnA	P77961 [85-95]	1xOxidation [M6]; 1xiodoTMT6plex [C8]	0.833308	0.852841	0.887517	0.92623	0.949146	0.956362	0.958554	0.972037	0.105459	-0.15958	2.69353e-06	0.516527		Sll1233 protein	sll1233	P74011 [124-141]	1xiodoTMT6plex [C16]	0.808553	0.862386	0.883556	0.880278	0.936233	0.911287	0.969074	0.959321	0.277734	-0.165728	4.31382e-06	0.570823
2-isopropylmalate synthase	leuA	P48576 [64-81]	1xiodoTMT6plex [C14]	0.405541	0.452696	0.566152	0.773516	0.894202	0.932822	0.953482	0.957851	0.409692	-0.241448	0.00142524	0.995032		Slr1852 protein	slr1852	P73603 [138-149]	1xiodoTMT6plex [C1]	0.783277	0.849059	0.770334	0.885022	0.905303	0.905864	0.92165	0.930964	0.838544	-0.303378	0.163741	0.430595		Ribulose bisphosphate carboxylase large chain	cbbL	P54205 [232-248]	1xiodoTMT6plex [C11]	0.818513	0.868788	0.883438	0.883542	0.937695	0.917672	0.928914	0.945039	0.277971	-0.164774	4.00988e-06	0.651312
Geranylgeranyl diphosphate reductase	chlP	Q55087 [302-316]	1xiodoTMT6plex [C2]	0.686749	0.691252	0.77261	0.817838	0.89413	0.912432	0.929869	0.923408	0.709755	-0.258831	0.00539727	0.917447		Slr7094 protein	slr7094	Q6ZEA4 [102-119]	1xiodoTMT6plex [C4]	0.833252	0.848955	0.86393	0.90783	0.929267	0.941622	0.945464	0.951156	0.857013	-0.272327	0.0151759	0.797109		Glutamate--tRNA ligase	gltX	Q55778 [98-109]	2xiodoTMT6plex [C1; C3]; 1xOxidation [M11]	0.873715	0.89983	0.926501	0.942664	0.963074	0.963067	0.970582	0.974298	0.215769	-0.156872	2.18907e-06	0.623872
Chaperonin GroEL 1	groEL1	Q05972 [342-348]	1xiodoTMT6plex [C3]	0.497657	0.543083	0.635916	0.797123	0.893867	0.943563	0.94951	0.890157	0.508956	-0.243141	0.00162255	0.975053		Glucose-6-phosphate 1-dehydrogenase	zwf	P73411 [182-188]	1xiodoTMT6plex [C6]	0.856644	0.848927	0.62981	0.930178	0.912946	0.789997	0.837281	0.948011	0.187971	-0.159923	2.7654e-06	0.00109487		Sll0441 protein	sll0441	P74688 [44-53]	1xiodoTMT6plex [C9]	0.748208	0.831662	0.883266	0.935763	0.925875	0.930069	0.949463	0.973187	0.225333	-0.169882	5.93022e-06	0.773444
HrEpiB	sll0576	P74729 [95-113]	1xiodoTMT6plex [C11]	0.663285	0.65963	0.726248	0.801903	0.893773	0.957071	0.969406	0.945696	0.66694	-0.253621	0.0036211	0.982943		Slr1753 protein	slr1753	P73032 [1607-1631]	1xiodoTMT6plex [C24]	0.846886	0.84858	0.825016	0.905081	0.949831	0.956331	0.954909	0.97721	0.100334	-0.158492	2.47815e-06	0.230913		Diflavin flavoprotein A 1	dfa1	Q55393 [197-214]	1xiodoTMT6plex [C11]	0.760952	0.842834	0.883298	0.905707	0.943181	0.953192	0.953445	0.974127	0.801373	-0.242061	0.00149382	0.874348
Slr0806 protein	slr0806	P74033 [65-76]	2xiodoTMT6plex [C1; C2]	0.734388	0.774884	0.779022	0.8514	0.893452	0.945408	0.953434	0.948301	0.762586	-0.262116	0.00694185	0.94262		Phosphoribosylamine--glycine ligase	purD	P74232 [22-42]	2xiodoTMT6plex [C7; C9]	0.838152	0.848666	0.869476	0.907975	0.936575	0.95587	0.966612	0.975865	0.852258	-0.262422	0.00710606	0.94101		Sll1239 protein	sll1239	P74001 [28-34]	1xiodoTMT6plex [C4]	0.717654	0.820575	0.882974	0.898153	0.939048	0.944669	0.94976	0.955414	0.753026	-0.232897	0.000740325	0.887337
Glucose-6-phosphate 1-dehydrogenase	zwf	P73411 [254-281]	1xiodoTMT6plex [C12]	0.783525	0.895324	0.903849	0.859844	0.893294	0.947354	0.948074	0.96554	0.280835	-0.1675	4.94108e-06	0.668759		6-phosphogluconolactonase	pgl	P74618 [18-25]	1xiodoTMT6plex [C4]	0.832081	0.848446	0.857581	0.90698	0.918498	0.941742	0.9349	0.952184	0.101028	-0.159786	2.73643e-06	0.428619		6-phosphogluconate dehydrogenase, decarboxylating	gnd	P52208 [333-341]	1xiodoTMT6plex [C7]	0.765979	0.806312	0.882911	0.856479	0.918324	0.933072	0.932868	0.929962	0.224433	-0.16882	5.46678e-06	0.623607
Sll0781 protein	sll0781	Q55953 [33-44]	1xiodoTMT6plex [C2]; 1xOxidation [M3]	0.892452	0.89732	0.939929	0.95442	0.962894	0.96286	0.967548	0.974175	0.244236	-0.155184	1.92354e-06	0.534913		Threonine synthase	thrC	P74193 [309-331]	1xiodoTMT6plex [C10]	0.823861	0.848314	0.908579	0.937586	0.934204	0.963525	0.975134	0.977016	0.121224	-0.160771	2.95099e-06	0.576154		Sulfate adenylyltransferase	sat	P74241 [213-231]	1xiodoTMT6plex [C1]	0.753459	0.888543	0.882895	0.937762	0.961856	0.95519	0.950952	0.951616	0.792203	-0.228476	0.000527651	0.804496
Ribulose bisphosphate carboxylase large chain	cbbL	P54205 [417-426]	1xiodoTMT6plex [C6]	0.768876	0.796852	0.838742	0.87069	0.89297	0.927551	0.94764	0.934317	0.810603	-0.273796	0.0169837	0.813445		Probable glutaredoxin slr1562	slr1562	P74593 [72-95]	1xiodoTMT6plex [C15]	0.811646	0.848129	0.869742	0.934155	0.936195	0.970327	0.96711	0.975902	0.828585	-0.245559	0.00195274	0.935851		Probable ketose 3-epimerase	sll1304	P73599 [199-215]	2xiodoTMT6plex [C9; C15]	0.787188	0.837624	0.882882	0.90008	0.932213	0.937489	0.946871	0.958019	0.228165	-0.166659	4.63285e-06	0.676242
Phenylalanine--tRNA ligase beta subunit	pheT	P74296 [443-453]	1xiodoTMT6plex [C7]	0.652958	0.544011	0.653551	0.817958	0.892972	0.867302	0.966578	0.952074	0.599582	-0.250522	0.00285607	0.902441		L-threonine dehydratase	ilvA	P73375 [297-313]	1xiodoTMT6plex [C9]	0.700239	0.848106	0.896774	0.931001	0.945624	0.955422	0.952723	0.968894	0.703997	-0.21531	0.000192467	0.938951		Methionine--tRNA ligase	metG	Q55729 [375-395]	1xiodoTMT6plex [C2]	0.780715	0.894029	0.882918	0.875616	0.913063	0.928687	0.905719	0.945243	0.284335	-0.167818	5.06296e-06	0.812748
Methionine--tRNA ligase	metG	Q55729 [412-426]	1xiodoTMT6plex [C7]	0.838952	0.83984	0.819407	0.928532	0.892658	0.94621	0.96091	0.946888	0.225973	-0.162129	3.27454e-06	0.232406		Methionyl-tRNA formyltransferase	fmt	Q55163 [229-244]	1xiodoTMT6plex [C6]	0.829295	0.847884	0.878063	0.938272	0.952681	0.976723	0.923658	0.950844	0.111582	-0.160221	2.82926e-06	0.486839		Slr0912 protein	slr0912	Q55376 [181-190]	1xiodoTMT6plex [C6]	0.850762	0.883192	0.882758	0.894246	0.962103	0.933851	0.920613	0.950864	0.284794	-0.161591	3.14214e-06	0.457267
Bifunctional protein FolD	folD	Q55626 [145-165]	1xiodoTMT6plex [C2]	0.597304	0.680547	0.757072	0.839412	0.892667	0.941125	0.925971	0.940808	0.638352	-0.243934	0.00172421	0.947819		Sll0625 protein	sll0625	P74574 [149-162]	1xiodoTMT6plex [C4]	0.843557	0.847707	0.875557	0.916732	0.926739	0.9673	0.944747	0.952198	0.114979	-0.159082	2.59286e-06	0.402214		GMP synthase [glutamine-hydrolyzing]	guaA	P49057 [261-277]	1xiodoTMT6plex [C8]	0.805314	0.848195	0.882801	0.902713	0.947846	0.95057	0.954224	0.972736	0.836346	-0.254008	0.00373005	0.888709
Acetylornithine aminotransferase	argD	P73133 [296-324]	2xiodoTMT6plex [C2; C21]	0.698629	0.775347	0.811488	0.85407	0.892567	0.939013	0.957527	0.95198	0.756489	-0.259201	0.00555255	0.887727		Glutamate-1-semialdehyde 2,1-aminomutase	hemL	Q55665 [146-160]	1xiodoTMT6plex [C4]; 1xOxidation [M11]	0.828037	0.847795	0.741924	0.874214	0.921211	0.948555	0.944164	0.946596	0.130292	-0.161583	3.14041e-06	0.117845		Sll8002 protein	sll8002	Q6ZE90 [137-159]	1xiodoTMT6plex [C22]	0.815346	0.833182	0.88247	0.870973	0.931361	0.945586	0.934093	0.914808	0.22566	-0.164343	3.87967e-06	0.498123
Sll1530 protein	sll1530	P74357 [296-316]	1xiodoTMT6plex [C18]	0.604223	0.744193	0.782311	0.897546	0.892486	0.940755	0.935844	0.948243	0.651002	-0.235375	0.000895057	0.910176		Ribosomal protein L11 methyltransferase	prmA	P73820 [54-79]	1xiodoTMT6plex [C13]	0.855839	0.84773	0.886064	0.919596	0.933778	0.946279	0.957668	0.971356	0.0982396	-0.1574	2.27939e-06	0.354206		50S ribosomal protein L15	rplO	P73303 [22-36]	1xiodoTMT6plex [C10]	0.674405	0.777602	0.882274	0.921652	0.932876	0.955471	0.946208	0.947007	0.68091	-0.222566	0.000335538	0.963037
6-phosphogluconate dehydrogenase, decarboxylating	gnd	P52208 [335-341]	1xiodoTMT6plex [C5]	0.816395	0.817913	0.843644	0.909359	0.892388	0.930374	0.948972	0.937285	0.844447	-0.283127	0.0347084	0.697257		Carboxynorspermidine/carboxyspermidine decarboxylase	napC	P73562 [14-38]	1xiodoTMT6plex [C8]	0.492739	0.84747	0.871748	0.914038	0.942888	0.958761	0.954679	0.978913	0.387813	-0.196549	4.57318e-05	0.959534		Slr0848 protein	slr0848	Q55436 [181-192]	1xiodoTMT6plex [C7]	0.75527	0.803421	0.88219	0.91849	0.955483	0.944301	0.946901	0.979745	0.767152	-0.233392	0.000768923	0.94505
Ferredoxin-dependent glutamate synthase 1	gltB	P55037 [363-383]	1xiodoTMT6plex [C4]	0.70674	0.729768	0.782346	0.803644	0.892287	0.946201	0.955789	0.955368	0.732247	-0.261552	0.00664813	0.965598		Threonine synthase	thrC	P74193 [111-129]	1xiodoTMT6plex [C4]	0.77475	0.847469	0.916485	0.941044	0.941243	0.97682	0.965039	0.975065	0.116486	-0.164662	3.97552e-06	0.76468		Ribulose bisphosphate carboxylase large chain	cbbL	P54205 [446-458]	1xiodoTMT6plex [C9]	0.778261	0.799791	0.882106	0.900097	0.923342	0.9333	0.936169	0.944794	0.808986	-0.253307	0.00353528	0.798791
Thymidylate kinase	tmk	Q55593 [180-190]	1xiodoTMT6plex [C10]	0.601199	0.553731	0.648232	0.810015	0.892259	0.94811	0.922525	0.929322	0.571971	-0.247177	0.00221039	0.965287		Cyanophycinase	cphB	P73832 [104-116]	1xiodoTMT6plex [C2]	0.78968	0.847202	0.870834	0.902718	0.917963	0.957329	0.943956	0.960502	0.115782	-0.163742	3.70522e-06	0.641251		Isoleucine--tRNA ligase	ileS	P73505 [91-107]	1xiodoTMT6plex [C9]	0.756174	0.866601	0.88193	0.916423	0.944182	0.913945	0.776988	0.956115	0.815802	-0.246347	0.00207431	0.167466
Chromophore lyase CpcS/CpeS 2	cpcS2	P73092 [47-60]	2xiodoTMT6plex [C5; C10]; 1xOxidation [M7]	0.552429	0.612573	0.700167	0.846106	0.927348	0.9656	0.961786	0.961439	0.56387	-0.238772	0.00116113	0.993562		Protein DrgA	drgA	Q55233 [141-156]	1xiodoTMT6plex [C7]	0.854528	0.886395	0.893473	0.948068	0.949842	0.969486	0.98384	0.962036	0.12117	-0.157378	2.27546e-06	0.530513		Cysteine synthase	cysK	P73410 [22-31]	1xiodoTMT6plex [C7]	0.807992	0.877664	0.881843	0.907149	0.927677	0.92727	0.942577	0.948327	0.880974	-0.305282	0.189455	0.414212
Ribulose bisphosphate carboxylase large chain	cbbL	P54205 [446-458]	1xiodoTMT6plex [C9]	0.718344	0.846752	0.871054	0.844338	0.891994	0.93688	0.952283	0.944146	0.812756	-0.27371	0.0168726	0.65656		Inorganic pyrophosphatase	ppa	P80507 [29-42]	1xOxidation [M7]; 1xiodoTMT6plex [C9]	0.886374	0.91188	0.894421	0.943394	0.946218	0.972005	0.967085	0.970232	0.112686	-0.153295	1.66436e-06	0.407315		Glycogen operon protein GlgX	glgX	P72691 [126-139]	1xiodoTMT6plex [C9]	0.924579	0.937241	0.881737	0.913893	0.961164	0.970018	0.968482	0.970971	0.23897	-0.149778	1.2713e-06	0.0530111
Ssr2962 protein	ssr2962	P73044 [8-22]	2xiodoTMT6plex [C8; C13]	0.743938	0.814864	0.762311	0.863821	0.891835	0.928851	0.944724	0.924484	0.782396	-0.268402	0.0112354	0.816595		Lipid II isoglutaminyl synthase (glutamine-hydrolyzing) subunit MurT	murT	P74303 [337-351]	1xiodoTMT6plex [C5]	0.840072	0.846652	0.906274	0.929421	0.937216	0.943661	0.955536	0.944429	0.106136	-0.159037	2.58386e-06	0.538093		Slr0912 protein	slr0912	Q55376 [76-83]	1xiodoTMT6plex [C6]	0.78477	0.83423	0.881698	0.882889	0.931409	0.922202	0.955641	0.93633	0.281547	-0.168458	5.31718e-06	0.663961
Uncharacterized protein sll1526	sll1526	P74360 [43-53]	2xiodoTMT6plex [C5; C9]	0.678441	0.703838	0.711367	0.806068	0.891809	0.937286	0.95845	0.946052	0.69101	-0.257913	0.00503083	0.978755		Slr0907 protein	slr0907	Q55374 [704-729]	1xiodoTMT6plex [C7]	0.796086	0.846477	0.80708	0.884019	0.954471	0.945447	0.956265	0.964581	0.812438	-0.256502	0.00451555	0.901702		Probable branched-chain-amino-acid aminotransferase	ilvE	P54691 [119-139]	1xOxidation [M9]; 1xiodoTMT6plex [C20]	0.821809	0.868731	0.89095	0.903254	0.946239	0.941041	0.947	0.958414	0.86194	-0.266687	0.00985178	0.751981
CheY subfamily	sll0039	Q55447 [59-65]	1xiodoTMT6plex [C6]	0.621044	0.73033	0.74982	0.814451	0.89165	0.896216	0.941224	0.921388	0.691378	-0.257465	0.00486107	0.873287		Slr0907 protein	slr0907	Q55374 [592-601]	1xiodoTMT6plex [C6]	0.854751	0.846552	0.899956	0.92425	0.939105	0.965116	0.949302	0.975207	0.0989692	-0.157777	2.34623e-06	0.390752		UPF0051 protein slr0076	slr0076	Q55792 [392-410]	1xiodoTMT6plex [C1]	0.661148	0.710717	0.881559	0.851727	0.898465	0.920689	0.940649	0.941615	0.681398	-0.234611	0.000844197	0.856646
Ferredoxin--nitrite reductase	nirA	Q55366 [424-447]	2xiodoTMT6plex [C6; C10]	0.48876	0.568868	0.668359	0.80844	0.891409	0.935111	0.956294	0.954769	0.516235	-0.241073	0.0013849	0.984998		Ribonuclease D	rnd	Q55641 [142-156]	1xiodoTMT6plex [C4]	0.793645	0.846223	0.836862	0.872283	0.933911	0.944685	0.940181	0.972881	0.824697	-0.26434	0.00823102	0.89013		Valine--tRNA ligase	valS	Q55522 [365-388]	1xiodoTMT6plex [C11]	0.811309	0.901558	0.881494	0.933695	0.949084	0.958969	0.964504	0.97705	0.855592	-0.249698	0.00268138	0.785277
Inorganic pyrophosphatase	ppa	P80507 [104-110]	1xiodoTMT6plex [C3]	0.572824	0.611283	0.6542	0.817304	0.89141	0.925873	0.953701	0.949898	0.583608	-0.247079	0.00219391	0.981674		Aldehyde reductase AdhA	adhA	P74721 [186-199]	1xiodoTMT6plex [C4]	0.799969	0.846114	0.864577	0.889777	0.913985	0.91933	0.905018	0.939433	0.868726	-0.320099	0.589401	0.355061		Uncharacterized protein sll1178	sll1178	P74178 [546-564]	1xiodoTMT6plex [C8]	0.771712	0.811502	0.88133	0.899598	0.937716	0.928509	0.947912	0.950346	0.801407	-0.247215	0.00221687	0.856863
50S ribosomal protein L10	rplJ	P23350 [45-53]	1xiodoTMT6plex [C8]	0.402746	0.474198	0.661406	0.79018	0.891245	0.938563	0.940262	0.93327	0.416811	-0.236394	0.000967747	0.986189		Chaperone protein DnaJ 1	dnaJ1	Q55505 [274-288]	1xiodoTMT6plex [C14]	0.894558	0.846058	0.920396	0.918602	0.874652	0.933874	0.946534	0.932532	0.112126	-0.153502	1.69101e-06	0.0618689		Dihydrolipoyl dehydrogenase	lpdA	P72740 [262-278]	1xiodoTMT6plex [C11]	0.835772	0.821259	0.881327	0.888878	0.941702	0.926446	0.946108	0.964749	0.850683	-0.271017	0.0137271	0.776647
Diaminopimelate epimerase	dapF	P74667 [243-262]	1xiodoTMT6plex [C1]	0.549195	0.581203	0.686429	0.812577	0.890959	0.940498	0.922161	0.936772	0.560804	-0.24378	0.00170399	0.979911		3-isopropylmalate dehydrogenase	leuB	P73960 [335-349]	1xiodoTMT6plex [C14]	0.791237	0.846089	0.896445	0.921842	0.937803	0.962619	0.969584	0.967894	0.0971438	-0.163178	3.5483e-06	0.681691		Uridylate kinase	pyrH	P74457 [246-260]	1xiodoTMT6plex [C12]	0.765443	0.829385	0.881227	0.916453	0.967669	0.963425	0.933343	0.973134	0.786462	-0.235321	0.000891391	0.916602
Sll8002 protein	sll8002	Q6ZE90 [55-77]	2xiodoTMT6plex [C15; C21]	0.687592	0.746903	0.807386	0.799487	0.890853	0.946536	0.930645	0.923971	0.739309	-0.262949	0.0073992	0.872467		Sll2002 protein	sll2002	P73680 [90-103]	1xiodoTMT6plex [C2]	0.824002	0.846057	0.88039	0.928145	0.914394	0.952909	0.943076	0.965551	0.116071	-0.16093	2.98709e-06	0.52328		dTDP-glucose 4,6-dehydratase	rfbB	Q55420 [174-200]	1xiodoTMT6plex [C15]	0.792132	0.853249	0.880928	0.896054	0.914262	0.937826	0.935099	0	0.776346	-0.45176	14140.4	0.883464
Slr0001 protein	slr0001	Q55660 [14-24]	1xiodoTMT6plex [C8]	0.817376	0.877605	0.90714	0.88353	0.890756	0.9495	0.960932	0.946215	0.280033	-0.164673	3.97885e-06	0.606262		Leucine--tRNA ligase	leuS	P73274 [124-134]	1xiodoTMT6plex [C5]	0.861095	0.845913	0.88203	0.913154	0.945892	0.957848	0.937136	0.966215	0.177978	-0.158499	2.47958e-06	0.304435		Polyphosphate kinase	ppk	Q55898 [598-614]	2xiodoTMT6plex [C3; C4]	0.745405	0.812565	0.880933	0.904639	0.940665	0.947483	0.952071	0.961724	0.772645	-0.237084	0.00102026	0.917517
Methionine--tRNA ligase	metG	Q55729 [63-77]	1xiodoTMT6plex [C13]	0.691005	0.713226	0.758485	0.760148	0.890669	0.95322	0.931799	0.927958	0.710175	-0.262766	0.00729612	0.941555		Uncharacterized protein	sll7085	Q6ZEB3 [441-460]	1xiodoTMT6plex [C14]	0.879437	0.845736	0.895636	0.914353	0.93792	0.962855	0.951335	0.95785	0.151948	-0.155991	2.04612e-06	0.217921		CDP-glucose-4,6-dehydratase	rfbG	P72886 [139-147]	1xiodoTMT6plex [C5]	0.756813	0.831511	0.880826	0.904061	0.926855	0.930484	0.906111	0.95373	0.235552	-0.169436	5.73113e-06	0.78077
Uncharacterized protein	sll7087	Q6ZEB1 [176-194]	1xiodoTMT6plex [C9]	0.757594	0.779115	0.82098	0.852809	0.890708	0.940961	0.959726	0.947315	0.787853	-0.267208	0.0102534	0.920924		Slr0001 protein	slr0001	Q55660 [13-24]	1xiodoTMT6plex [C9]	0.757905	0.845569	0.826043	0.919764	0.916397	0.95654	0.937399	0.956516	0.106469	-0.166053	4.42259e-06	0.632073		Carboxynorspermidine/carboxyspermidine decarboxylase	napC	P73562 [53-64]	1xiodoTMT6plex [C7]	0.763264	0.833373	0.880749	0.913644	0.940595	0.948348	0.946177	0.956522	0.794799	-0.239806	0.00125677	0.892754
Cation-transporting ATPase E1-E2 ATPase	sll0672	Q59999 [414-428]	2xiodoTMT6plex [C5; C8]	0.719766	0.775416	0.81827	0.842902	0.890582	0.917965	0.938714	0.918319	0.776092	-0.269461	0.0121844	0.807506		Site-specific DNA-methyltransferase (adenine-specific)	slr6050	Q6YRV4 [365-372]	1xiodoTMT6plex [C3]	0.768961	0.845626	0.830947	0.856779	0.884994	0.91829	0.919032	0.925018	0.841863	-0.307513	0.224764	0.476125		Aspartate aminotransferase	aspC	Q55128 [302-320]	1xiodoTMT6plex [C15]	0.752832	0.716883	0.880729	0.917422	0.898514	0.914793	0.942255	0.962572	0.734323	-0.235386	0.000895815	0.830826
Protein slr1894	slr1894	P73321 [110-119]	1xiodoTMT6plex [C9]	0.722161	0.755214	0.824206	0.86174	0.89051	0.945331	0.938058	0.950113	0.762442	-0.259224	0.00556231	0.882766		Glutamine-dependent NAD(+) synthetase	nadE	P74292 [167-196]	1xOxidation [M8]; 1xiodoTMT6plex [C28]	0.830696	0.844854	0.935043	0.91875	0.958159	0.924942	1	1	0.119222	-0.160086	2.80009e-06	0.474913		Sirohydrochlorin cobaltochelatase	cbiX	Q55451 [181-202]	1xiodoTMT6plex [C14]	0.80043	0.848974	0.880407	0.902684	0.940879	0.946805	0.954856	0.964665	0.837266	-0.256874	0.00464582	0.860555
Two-component response regulator	sll5059	Q6ZES1 [56-80]	2xiodoTMT6plex [C20; C21]	0.725873	0.761443	0.808296	0.841227	0.895396	0.942714	0.944976	0.946231	0.762055	-0.262158	0.00696425	0.923437		Sll1239 protein	sll1239	P74001 [28-34]	1xiodoTMT6plex [C4]	0.795304	0.845381	0.878232	0.908412	0.937645	0.951724	0.959677	0.966371	0.108349	-0.163073	3.51988e-06	0.629384		L-aspartate oxidase	nadB	P74562 [321-330]	1xiodoTMT6plex [C1]	0.804705	0.828772	0.880327	0.930025	0.931948	0.869655	0.929532	0.980812	0.272615	-0.166596	4.6105e-06	0.471896
Glutamate decarboxylase	gad	P73043 [104-110]	1xiodoTMT6plex [C1]	0.760389	0.854567	0.874207	0.889505	0.890281	0.948524	0.905225	0.878871	0.283594	-0.170241	6.09566e-06	0.806731		Shikimate dehydrogenase (NADP(+))	aroE	P74591 [139-157]	1xiodoTMT6plex [C11]	0.780014	0.845116	0.864256	0.926287	0.946941	0.961822	0.970817	0.972648	0.122092	-0.164496	3.92532e-06	0.639678		Translation initiation factor IF-2	infB	P72689 [920-931]	1xiodoTMT6plex [C6]	0.833516	0.824266	0.880018	0.909405	0.932603	0.936258	0.947712	0.955763	0.213143	-0.16239	3.34064e-06	0.406047
DNA-binding protein HU	hup	P73418 [25-47]	1xiodoTMT6plex [C13]; 1xOxidation [M15]	0.898856	0.895504	0.927828	0.932883	0.939347	0.957371	0.97527	0.964286	0.24426	-0.154469	1.82097e-06	0.360437		Flavin-dependent thymidylate synthase	thyX	P73053 [45-51]	1xiodoTMT6plex [C5]	0.825542	0.844919	0.870115	0.924166	0.925678	0.951409	0.960801	0.958095	0.849807	-0.262308	0.00704446	0.842997		Agmatinase 1	speB1	P72703 [182-192]	1xiodoTMT6plex [C3]	0.801165	0.826701	0.879927	0.901138	0.942006	0.951197	0.955874	0.974834	0.23466	-0.165931	4.38144e-06	0.540176
Chaperonin GroEL 1	groEL1	Q05972 [502-527]	1xOxidation [M12]; 1xiodoTMT6plex [C18]	0.476248	0.5309	0.6566	0.816096	0.890076	0.920253	0.929045	0.938594	0.488393	-0.239693	0.00124594	0.985095		Aspartate 1-decarboxylase	panD	Q55382 [86-96]	1xiodoTMT6plex [C9]	0.803217	0.844955	0.86271	0	0.948167	0	0.956624	0.963855	0.722081	#NUM!	-0.0576927	0.484808		Uridylate kinase	pyrH	P74457 [213-223]	1xiodoTMT6plex [C10]	0.759692	0.86347	0.879921	0.934539	0.947761	0.971551	0.972337	0.978253	0.220558	-0.16823	5.22524e-06	0.774005
Rubisco operon transcriptional regulator	rbcR	P73862 [57-76]	1xiodoTMT6plex [C14]	0.587512	0.769137	0.82589	0.802463	0.889931	0.947954	0.961829	0.945174	0.703659	-0.253701	0.00364342	0.768535		Sll1489 protein	sll1489	P74601 [119-130]	1xiodoTMT6plex [C2]	0.639778	0.844681	0.874803	0.87036	0.934641	0.864921	0.955485	0.978045	0.66291	-0.217338	0.000224809	0.754898		Putative diflavin flavoprotein A 2	dfa2	P72723 [388-399]	1xiodoTMT6plex [C11]	0.755753	0.811307	0.879546	0.895614	0.948382	0.951349	0.954457	0.955557	0.783838	-0.241167	0.00139485	0.913419
Bifunctional NAD(P)H-hydrate repair enzyme Nnr	nnr	P74217 [488-506]	1xiodoTMT6plex [C18]	0.769582	0.690487	0.687201	0.821152	0.889996	0.913471	0.929376	0.935729	0.72197	-0.26456	0.00837068	0.858463		Slr0001 protein	slr0001	Q55660 [94-111]	1xiodoTMT6plex [C14]	0.759444	0.844706	0.864286	0.859577	0.91419	0.947926	0.95617	0.959113	0.118638	-0.16616	4.45906e-06	0.642862		Uncharacterized protein	slr7061	Q6ZED7 [60-76]	1xiodoTMT6plex [C13]	0.830879	0.886857	0.879421	0.921594	0.953855	0.944204	0.959331	0.965186	0.864337	-0.259107	0.00551265	0.809523
Slr0907 protein	slr0907	Q55374 [592-601]	1xiodoTMT6plex [C6]	0.729694	0.807461	0.827254	0.850818	0.889665	0.909353	0.951821	0.936815	0.798004	-0.276101	0.0202632	0.777798		3-isopropylmalate dehydrogenase	leuB	P73960 [187-194]	1xiodoTMT6plex [C4]	0.682192	0.844604	0.829576	0.903167	0.912268	0.873518	0.907672	0.924836	0.126695	-0.171655	6.79262e-06	0.87454		Carbamoyl-phosphate synthase small chain	carA	P74587 [266-288]	1xiodoTMT6plex [C7]	0.781023	0.748931	0.879283	0.929664	0.9375	0.92906	0.944713	0.962617	0.761338	-0.235233	0.000885405	0.888738
4-hydroxy-tetrahydrodipicolinate synthase	dapA	Q55513 [79-91]	1xiodoTMT6plex [C11]	0.621498	0.678363	0.696219	0.828729	0.889392	0.939876	0.952388	0.939006	0.646428	-0.250304	0.0028087	0.968288		Slr0666 protein	slr0666	P74583 [177-190]	1xiodoTMT6plex [C1]	0.804294	0.844298	0.835787	0.85163	0.901017	0.925123	0.924061	0.931633	0.849114	-0.303104	0.160341	0.570687		Chaperone protein ClpB 1	clpB1	P74459 [314-324]	1xiodoTMT6plex [C1]	0.812631	0.832554	0.878958	0.906937	0.927569	0.942808	0.955997	0.963396	0.222155	-0.164581	3.95098e-06	0.526989
Slr1097 protein	slr1097	P72741 [75-95]	1xiodoTMT6plex [C11]	0.677201	0.708898	0.739657	0.805314	0.889229	0.933095	0.963648	0.958493	0.701201	-0.25887	0.00541358	0.978515		Phosphoglycerate mutase	gpmB	P72649 [259-266]	1xiodoTMT6plex [C4]	0.848367	0.844318	0.885717	0.910896	0.924847	0.941767	0.948103	0.946575	0.115485	-0.158585	2.49598e-06	0.406347		Site-specific DNA-methyltransferase (adenine-specific)	slr6050	Q6YRV4 [365-372]	1xiodoTMT6plex [C3]	0.81995	0.852812	0.87891	0.889924	0.922274	0	0.924843	0.897782	0.748946	-0.327437	1.03406	0.0264462
HrEpiB	sll0576	P74729 [70-88]	1xiodoTMT6plex [C17]	0.613259	0.610317	0.678229	0.784849	0.889095	0.950452	0.960234	0.948429	0.612855	-0.251567	0.00309413	0.989204		Sll0887 protein	sll0887	Q55361 [417-446]	1xiodoTMT6plex [C17]	0.757521	0.844108	0.85791	0.921589	0.889535	0.943681	0.94992	0.965541	0.121344	-0.166236	4.4849e-06	0.692846		Dihydrolipoyl dehydrogenase	lpdA	P72740 [142-162]	1xiodoTMT6plex [C5]	0.777228	0.874861	0.878856	0.905381	0.948418	0.946875	0.93688	0.97172	0.21965	-0.166721	4.65485e-06	0.769331
Metalloprotease slr1322	slr1322	P74002 [85-100]	1xiodoTMT6plex [C3]	0.711151	0.714415	0.793194	0.839501	0.888963	0.907965	0.940908	0.939426	0.7398	-0.262694	0.00725607	0.889624		Slr0912 protein	slr0912	Q55376 [181-190]	1xiodoTMT6plex [C6]	0.817193	0.860075	0.878948	0.905949	0.937401	0.970541	0.955484	0.963163	0.847702	-0.258281	0.00517465	0.888464		Sll0395 protein	sll0395	Q55734 [157-169]	1xiodoTMT6plex [C4]	0.779445	0.791221	0.878806	0.880627	0.955799	0.927185	0.952993	0.940639	0.797191	-0.248886	0.00251957	0.853453
Hydrogenase large subunit	hoxH	P74018 [362-377]	1xiodoTMT6plex [C5]	0.476898	0.602956	0.691794	0.80442	0.888889	0.924678	0.959236	0.946241	0.527916	-0.240658	0.00134156	0.964229		Deoxyribodipyrimidine photo-lyase	phrA	Q55081 [321-342]	1xiodoTMT6plex [C19]	0.868641	0.843952	0.893567	0.941702	0.949561	0.96929	0.96157	0.968272	0.152202	-0.157117	2.23057e-06	0.30725		30S ribosomal protein S1 homolog B	rps1b	P74142 [36-51]	1xiodoTMT6plex [C2]	0.718784	0.845726	0.878504	0.858506	0.930295	0.914808	0.92904	0.946123	0.281644	-0.173962	8.10567e-06	0.838567
Carbonic anhydrase	icfA	Q55136 [127-144]	1xiodoTMT6plex [C17]	0.615751	0.719823	0.757593	0.794701	0.888691	0.929169	0.959298	0.928713	0.220101	-0.18643	2.10657e-05	0.650723		Sll0647 protein	sll0647	P72950 [35-44]	1xiodoTMT6plex [C5]	0.719783	0.843775	0.873248	0.905322	0.929492	0.942922	0.949596	0.953712	0.770841	-0.236854	0.00100248	0.825975		1,4-dihydroxy-2-naphthoyl-CoA synthase	menB	P73495 [172-178]	1xiodoTMT6plex [C6]	0.724814	0.76573	0.878468	0.911008	0.911722	0.953277	0.953696	0.965333	0.733202	-0.232719	0.0007303	0.93103
Photosystem I iron-sulfur center	psaC	P32422 [20-35]	2xiodoTMT6plex [C2; C15]; 1xOxidation [M9]	0.857356	0.727725	0.907292	0.917666	0.924026	0.954832	0.966238	0.958062	0.810413	-0.245374	0.00192526	0.642108		GDP-mannose 4,6-dehydratase	rfbD	P72586 [159-165]	1xiodoTMT6plex [C5]	0.8185	0.84333	0.81014	0.882674	0.917016	0.909612	0.856365	0.913465	0.860015	-0.334783	1.81516	0.16946		Methionine synthase	metH	Q55786 [1045-1055]	1xiodoTMT6plex [C3]	0.803853	0.811529	0.878402	0.925389	0.939245	0.940154	0.93612	0.934223	0.223349	-0.16563	4.28148e-06	0.539474
Orange carotenoid-binding protein	slr1963	P74102 [90-96]	1xiodoTMT6plex [C6]	0.637524	0.663981	0.705922	0.801555	0.888445	0.939934	0.953059	0.943507	0.654398	-0.253895	0.00369813	0.981453		2,3-bisphosphoglycerate-independent phosphoglycerate mutase	gpmI	P74507 [141-156]	1xiodoTMT6plex [C8]	0.87597	0.843201	0.91318	0.899713	0.947512	0.948032	0.957055	0.962407	0.119275	-0.155703	2.00154e-06	0.239943		Methionine--tRNA ligase	metG	Q55729 [119-138]	2xiodoTMT6plex [C13; C16]	0.741977	0.807064	0.878328	0.899997	0.933539	0.938105	0.940432	0.958935	0.772997	-0.23958	0.00123521	0.889505
Geranylgeranyl diphosphate reductase	chlP	Q55087 [85-93]	1xiodoTMT6plex [C8]	0.665837	0.646249	0.752989	0.848531	0.888389	0.947294	0.953072	0.954132	0.66165	-0.247214	0.00221665	0.962375		Ribulose bisphosphate carboxylase large chain	cbbL	P54205 [446-458]	1xiodoTMT6plex [C9]	0.789693	0.843168	0.866012	0.891198	0.92931	0.942491	0.936989	0.958184	0.123016	-0.163873	3.74251e-06	0.626749		Slr0151 protein	slr0151	P74450 [171-191]	1xiodoTMT6plex [C5]	0.79417	0.676436	0.878178	0.902877	0.936005	0.922217	0.967742	0.956485	0.74425	-0.238966	0.00117846	0.768713
Glutamine--fructose-6-phosphate aminotransferase [isomerizing]	glmS	P72720 [156-181]	1xiodoTMT6plex [C18]	0.692894	0.706628	0.801623	0.894198	0.888565	0.970779	0.943856	0.938373	0.697689	-0.24147	0.0014277	0.93375		Probable phosphoketolase	slr0453	P74690 [91-120]	1xOxidation [M5]; 1xiodoTMT6plex [C22]	0.895891	0.892749	0.914119	0.953741	0.965842	0.977742	0.975045	0.976173	0.099271	-0.152671	1.58665e-06	0.365572		Slr7012 protein	slr7012	Q6ZEI6 [94-105]	2xiodoTMT6plex [C3; C11]	0.742318	0.810935	0.878003	0.879911	0.921942	0.921239	0.9336	0.950785	0.80674	-0.261014	0.00637965	0.711758
DNA ligase	lig	P73196 [512-526]	1xiodoTMT6plex [C8]	0.714468	0.799385	0.757109	0.829152	0.888436	0.916813	0.935635	0.938035	0.762829	-0.269534	0.0122527	0.863792		Polyribonucleotide nucleotidyltransferase	pnp	P72659 [330-345]	1xiodoTMT6plex [C9]	0.871665	0.842752	0.917757	0.949216	0.963259	0.975174	0.968218	0.974793	0.115997	-0.156032	2.05256e-06	0.337926		Sll0497 protein	sll0497	Q55492 [148-167]	1xiodoTMT6plex [C10]	0	0.797937	0.877232	0.899156	0.861261	0.92297	0.902655	0.958281	-0.570385	-0.183941	1.74091e-05	0.981543
PatA subfamily	sll0038	Q55448 [128-148]	1xiodoTMT6plex [C18]	0.585144	0.639004	0.684796	0.826019	0.888097	0.926976	0.937574	0.938739	0.607631	-0.247237	0.00222069	0.972634		CheY subfamily	sll0039	Q55447 [15-23]	1xiodoTMT6plex [C7]	0.852988	0.842741	0.922231	0.948184	0.948431	0.968541	0.966299	0.965654	0.128278	-0.158246	2.43189e-06	0.455394		Coenzyme A biosynthesis bifunctional protein CoaBC	coaBC	P73881 [20-35]	1xiodoTMT6plex [C2]	0.790772	0.78267	0.877121	0.854919	0.923436	0.908101	0.930574	0.944102	0.240724	-0.167807	5.05872e-06	0.425403
Cas_APE2256 domain-containing protein	sll7062	Q6ZED6 [334-351]	1xiodoTMT6plex [C9]	0.579905	0.647787	0.673954	0.80091	0.888276	0.929809	0.950308	0.94882	0.611287	-0.250327	0.00281366	0.976127		Sll0860 protein	sll0860	P73586 [96-122]	2xiodoTMT6plex [C6; C13]	0.821832	0.842622	0.908123	0.931534	0.925412	0.948742	0.93903	0.962176	0.0989477	-0.160686	2.93175e-06	0.606051		Triosephosphate isomerase	tpiA	Q59994 [38-59]	1xiodoTMT6plex [C5]	0.867967	0.723724	0.877064	0.911757	0.936821	0.917398	0.964665	0.945259	0.81551	-0.253231	0.00351462	0.581133
Valine--tRNA ligase	valS	Q55522 [255-274]	1xiodoTMT6plex [C18]	0.757476	0.814404	0.872774	0.885995	0.888249	0.963957	0.963138	0.974405	0.815942	-0.265778	0.00918972	0.809688		Isopentenyl-diphosphate delta-isomerase	fni	P74287 [316-340]	2xiodoTMT6plex [C8; C9]	0.856979	0.842448	0.850705	0.912798	0.941651	0.958818	0.951935	0.965167	0.117674	-0.157853	2.35983e-06	0.242108		Inorganic pyrophosphatase	ppa	P80507 [145-166]	1xiodoTMT6plex [C20]	0.836079	0.832538	0.876951	0.923892	0.935445	0.940961	0.959036	0.95321	0.218485	-0.162155	3.28087e-06	0.421084
Pyruvate kinase 1	pyk1	Q55863 [147-166]	1xiodoTMT6plex [C11]	0.734843	0.772696	0.827151	0.862946	0.888187	0.928615	0.961235	0.948314	0.781777	-0.266255	0.00953155	0.867053		Slr0208 protein	slr0208	Q55780 [189-203]	1xiodoTMT6plex [C2]	0.784488	0.842604	0.850394	0.894256	0.928	0.948166	0.953558	0.968119	0.115475	-0.164156	3.8245e-06	0.573863		Slr1670 protein	slr1670	P74259 [458-479]	1xiodoTMT6plex [C21]	0.81146	0.849907	0.876847	0.895456	0.90588	0.927381	0.940833	0.957575	0.863039	-0.292969	0.0737697	0.671815
Agmatinase 1	speB1	P72703 [182-192]	1xiodoTMT6plex [C3]	0.566569	0.588805	0.660932	0.815836	0.888138	0.931342	0.942498	0.951108	0.571408	-0.246002	0.00202015	0.984377		Probable phosphoketolase	slr0453	P74690 [572-592]	1xiodoTMT6plex [C17]	0.808869	0.842171	0.890362	0.917854	0.931136	0.937951	0.955557	0.959871	0.117352	-0.162156	3.28135e-06	0.622042		Slr0001 protein	slr0001	Q55660 [25-52]	1xiodoTMT6plex [C26]	0.773227	0.809824	0.876886	0.88544	0.937939	0.933522	0.941107	0.950664	0.808267	-0.253937	0.00370986	0.836708
Sll0614 protein	sll0614	Q79F24 [60-88]	2xiodoTMT6plex [C10; C20]; 1xOxidation [M27]	0.42946	0.471916	0.612321	0.818885	0.909339	0.954721	0.969	0.970103	0.424442	-0.237451	0.00104936	0.996306		Porphobilinogen deaminase	hemC	P73660 [88-104]	1xiodoTMT6plex [C14]	0.851631	0.842125	0.905467	0.922349	0.939508	0.926023	0.957503	0.966109	0.11121	-0.158075	2.40025e-06	0.406744		Ferredoxin-dependent glutamate synthase 2	gltS	P55038 [906-918]	1xiodoTMT6plex [C2]; 1xOxidation [M6]	0.917502	0.968417	0.933795	0.932656	0.952198	0.96184	0.966066	0.95931	0.282417	-0.151236	1.42152e-06	0.425605
Acetate kinase	ackA	P73162 [349-361]	1xiodoTMT6plex [C4]	0.697614	0.806376	0.794284	0.818579	0.888078	0.932309	0.949429	0.951626	0.765238	-0.267656	0.0106109	0.864841		Biosynthetic arginine decarboxylase 1	speA1	P74576 [653-662]	1xiodoTMT6plex [C3]	0.860825	0.841962	0.882437	0.850872	0.933387	0.96164	0.922414	0.904631	0.123704	-0.157718	2.33566e-06	0.152758		Slr1540 protein	slr1540	P73424 [11-18]	1xiodoTMT6plex [C7]	0.752957	0.826832	0.876858	0.909333	0.921806	0.928823	0.94154	0.950221	0.225374	-0.169498	5.75807e-06	0.773032
UDP-N-acetylmuramoyl-tripeptide--D-alanyl-D-alanine ligase	murF	P45450 [12-29]	1xiodoTMT6plex [C6]	0.713264	0.782882	0.667496	0.852284	0.887389	0.931513	0.943893	0.943997	0.728051	-0.261528	0.00663613	0.825201		Ferredoxin--NADP reductase	petH	Q55318 [216-239]	2xiodoTMT6plex [C16; C21]	0.844349	0.841245	0.839042	0.89712	0.92412	0.947432	0.93979	0.952067	0.105612	-0.159069	2.59024e-06	0.262515		Carboxysome formation protein	ccmA	P72864 [216-244]	1xOxidation [M]; 1xiodoTMT6plex [C27]	0.779891	0.842618	0.87695	0.919571	0.94275	0.954787	1	1	0.808495	-0.241769	0.00146076	0.916753
3-isopropylmalate dehydratase large subunit	leuC	P54384 [404-417]	2xiodoTMT6plex [C4; C7]	0.683582	0.774332	0.82155	0.859584	0.887202	0.942496	0.948994	0.942782	0.751289	-0.257034	0.00470316	0.843127		Sll0529 protein	sll0529	Q55517 [468-495]	1xiodoTMT6plex [C4]	0.849857	0.841223	0.837231	0.87732	0.947115	0.962739	0.962147	1	0.119127	-0.158662	2.51081e-06	0.195229		Sll0735 protein	sll0735	P74630 [393-410]	1xiodoTMT6plex [C8]	0.831431	0.854466	0.876904	0.923785	0.943586	0.933106	0.942939	0.945063	0.858788	-0.264376	0.00825368	0.718002
Slr1098 protein	slr1098	P72742 [67-83]	1xiodoTMT6plex [C13]	0.59844	0.746688	0.738517	0.831604	0.886958	0.90701	0.952353	0.955904	0.6791	-0.253004	0.00345397	0.872358		4-diphosphocytidyl-2-C-methyl-D-erythritol kinase	ispE	P72663 [54-71]	1xiodoTMT6plex [C3]	0.734805	0.840893	0.887053	0.926119	0.908457	0.960006	0.926996	0.958241	0.766592	-0.2305	0.00061615	0.830208		Acetylornithine aminotransferase	argD	P73133 [61-83]	1xiodoTMT6plex [C12]	0.804385	0.846937	0.87678	0.915689	0.940052	0.937313	0.95112	0.977371	0.210833	-0.164653	3.97301e-06	0.599239
Magnesium-chelatase subunit ChlI	chlI	P51634 [320-326]	1xiodoTMT6plex [C5]	0.73238	0.749627	0.799401	0.857136	0.88658	0.93213	0.925668	0.952751	0.763299	-0.264087	0.00807276	0.889287		Sll1530 protein	sll1530	P74357 [88-98]	1xiodoTMT6plex [C4]	0.819616	0.840626	0.850383	0.901036	0.930089	0.945299	0.945046	0.965255	0.118536	-0.16134	3.08243e-06	0.428104		Glutamine synthetase	glnA	P77961 [364-387]	2xiodoTMT6plex [C1; C17]	0.746582	0.808453	0.876779	0.908594	0.93906	0.950161	0.959004	0.97156	0.770376	-0.236845	0.00100172	0.935284
Glycogen phosphorylase	glgP	P73511 [141-162]	1xiodoTMT6plex [C4]	0.849548	0.7309	0.822654	0.893921	0.886302	0.925392	0.956797	0.947518	0.221094	-0.162894	3.47206e-06	0.0676045		Triosephosphate isomerase	tpiA	Q59994 [38-59]	1xiodoTMT6plex [C5]	0.895579	0.840164	0.88133	0.914202	0.959774	0.967022	0.952976	0.964095	0.112365	-0.153383	1.67564e-06	0.103222		Uncharacterized protein	sll7085	Q6ZEB3 [512-519]	1xiodoTMT6plex [C3]	0.793633	0.780667	0.876511	0.897454	0.94131	0.941063	0.944633	0.946917	0.797535	-0.24728	0.00222803	0.883872
Glucose-1-phosphate adenylyltransferase	glgC	P52415 [311-328]	1xiodoTMT6plex [C15]	0.450991	0.625195	0.672902	0.799672	0.88604	0.918971	0.952853	0.9417	0.523548	-0.241524	0.00143355	0.941429		Short-chain alcohol dehydrogenase family	slr1208	P73359 [522-528]	1xiodoTMT6plex [C2]	0.837371	0.840036	0.881443	0.907729	0.951535	0.942791	0.939953	0.949756	0.104613	-0.159583	2.69425e-06	0.440169		Malonyl CoA-acyl carrier protein transacylase	fabD	P73242 [275-282]	1xiodoTMT6plex [C2]	0.772768	0.848755	0.876647	0.928969	0.94571	0.933198	0.940115	0.938454	0.803462	-0.238789	0.00116263	0.843271
NAD(P)H-quinone oxidoreductase subunit J	ndhJ	P19125 [134-150]	1xiodoTMT6plex [C2]	0.736624	0.741821	0.788214	0.848947	0.885993	0.952752	0.950393	0.969381	0.753353	-0.260848	0.00629906	0.953562		Slr0912 protein	slr0912	Q55376 [76-83]	1xiodoTMT6plex [C6]	0.813842	0.839837	0.870456	0.891649	0.918653	0.934369	0.911205	0.942892	0.873736	-0.317747	0.492227	0.349045		UDP-N-acetylglucosamine 1-carboxyvinyltransferase	murA	Q55673 [123-141]	1xiodoTMT6plex [C7]	0.821279	0.838474	0.876378	0.90166	0.925407	0.934454	0.924737	0.94905	0.236664	-0.163864	3.73984e-06	0.535067
30S ribosomal protein S2	rpsB	P74071 [168-178]	1xiodoTMT6plex [C9]	0.265455	0.33244	0.467532	0.676259	0.886228	0.925164	0.959551	0.954245	0.280816	-0.24326	0.00163746	0.996684		3-hydroxyacyl-[acyl-carrier-protein] dehydratase FabZ	fabZ	P73848 [148-164]	1xiodoTMT6plex [C7]	0.813869	0.839801	0.874672	0.88855	0.870005	0.900272	0.935688	0.934387	0.116656	-0.162057	3.25644e-06	0.509869		Gamma-glutamyl phosphate reductase 2	proA2	Q55167 [228-240]	1xiodoTMT6plex [C6]	0.739078	0.823377	0.876276	0.893406	0.899673	0.921004	0.878611	0.955359	0.852489	-0.316958	0.463363	0.293419
Methionine synthase	metH	Q55786 [433-446]	1xiodoTMT6plex [C1]	0.367037	0.405239	0.512422	0.70327	0.885842	0.924142	0.962797	0.912537	0.373283	-0.245394	0.00192827	0.991303		Phosphomethylpyrimidine synthase	thiC	Q55894 [228-256]	1xiodoTMT6plex [C15]	0.741894	0.839664	0.906933	0.94313	0.953362	0.956683	0.962054	0.970602	0.748014	-0.220427	0.00028482	0.961826		6-phosphogluconolactonase	pgl	P74618 [18-25]	1xiodoTMT6plex [C4]	0.811641	0.861462	0.876109	0.90087	0.942832	0.9503	0.934277	0.951286	0.229028	-0.164172	3.82912e-06	0.635377
50S ribosomal protein L24	rplX	P73309 [93-102]	1xiodoTMT6plex [C2]	0.693417	0.757116	0.809839	0.844281	0.885842	0.923483	0.940455	0.939175	0.753151	-0.263367	0.00763975	0.855291		1,4-dihydroxy-2-naphthoyl-CoA synthase	menB	P73495 [32-50]	1xiodoTMT6plex [C16]	0.799733	0.839547	0.860771	0.915132	0.930681	0.956129	0.958166	0.971857	0.101552	-0.162644	3.40614e-06	0.544193		Slr1852 protein	slr1852	P73603 [138-156]	1xiodoTMT6plex [C1]	0.818943	0.842135	0.875819	0.899947	0.925825	0.875588	0.955487	0.920695	0.277404	-0.165243	4.15652e-06	0.487635
Sll1775 protein	sll1775	P73619 [246-268]	1xiodoTMT6plex [C7]	0.733424	0.748898	0.757935	0.840463	0.885842	0.915998	0.935527	0.910355	0.753681	-0.267299	0.010325	0.879836		Slr1855 protein	slr1855	P73606 [432-440]	1xiodoTMT6plex [C1]	0.790167	0.839399	0.861234	0.897724	0.805037	0.904634	0.919301	0.934608	0.118451	-0.163835	3.73148e-06	0.401433		Slr0771 protein	slr0771	Q55606 [65-81]	1xiodoTMT6plex [C14]	0.742913	0.807335	0.875599	0.903831	0.924888	0.910817	0.929661	0.959723	0.778786	-0.242504	0.00154537	0.819365
Rehydrin	slr1198	P73348 [177-189]	1xiodoTMT6plex [C1]	0.516774	0.580968	0.736679	0.836697	0.885748	0.944842	0.944183	0.953907	0.532237	-0.236141	0.000949125	0.976019		Slr1095 protein	slr1095	P72739 [34-41]	1xiodoTMT6plex [C5]	0.839394	0.839379	0.819294	0.891018	0.925502	0.951581	0.90344	0.929067	0.840788	-0.27149	0.0142341	0.642739		HrEpiB	sll0576	P74729 [243-251]	1xiodoTMT6plex [C4]	0.753611	0.806639	0.875365	0.910985	0.907522	0.933166	0.940123	0.941929	0.788801	-0.245433	0.00193408	0.821919
Sulfate adenylyltransferase	sat	P74241 [243-254]	1xiodoTMT6plex [C1]	0.760951	0.848367	0.878826	0.89846	0.885762	0.952414	0.95185	0.940127	0.838028	-0.275138	0.0188225	0.621522		50S ribosomal protein L24	rplX	P73309 [93-102]	1xiodoTMT6plex [C2]	0.791991	0.839222	0.862551	0.908775	0.914199	0.937553	0.907713	0.953036	0.108989	-0.16347	3.62864e-06	0.631075		Sll0185 protein	sll0185	Q55770 [20-28]	1xiodoTMT6plex [C5]	0.856122	0.876555	0.875224	0.915132	0.97485	0.915915	0.944933	0.759315	0.32938	-0.162673	3.41374e-06	0.0491337
Orotidine 5'-phosphate decarboxylase	pyrF	P73761 [62-78]	1xiodoTMT6plex [C12]	0.801036	0.823217	0.846264	0.864754	0.88558	0.945894	0.944237	0.936742	0.225374	-0.166158	4.45824e-06	0.414793		Acetate kinase	ackA	P73162 [349-361]	1xiodoTMT6plex [C4]	0.762854	0.839216	0.881449	0.896226	0.920637	0.946145	0.93972	0.965449	0.144557	-0.167142	4.80731e-06	0.737653		Glycine dehydrogenase (decarboxylating)	gcvP	P74416 [642-656]	1xiodoTMT6plex [C1]	0.806575	0.881745	0.87517	0.906869	0.93348	0.931628	0.92775	0.96839	0.881492	-0.305772	0.196701	0.440839
Phosphoheptose isomerase	gmhA	Q55797 [15-34]	2xiodoTMT6plex [C7; C18]	0.771161	0.769463	0.806132	0.786325	0.885551	0.925934	0.951251	0.952261	0.778086	-0.273744	0.0169155	0.948715		50S ribosomal protein L2	rplB	P73317 [187-194]	1xiodoTMT6plex [C2]	0.810072	0.839087	0.900922	0.928714	0.94717	0.966441	0.947185	0.973377	0.822847	-0.239187	0.00119863	0.921187		Glycolate oxidase subunit GlcE	glcE	P72842 [246-275]	1xiodoTMT6plex [C11]	0.637877	0.749347	0.875171	0.840864	0.918868	0.8	0.880196	0.913165	0.800605	-0.318187	0.509115	0.215335
Ribulose bisphosphate carboxylase large chain	cbbL	P54205 [160-172]	1xiodoTMT6plex [C8]	0.788476	0.83036	0.860535	0.882058	0.885484	0.922693	0.94108	0.931459	0.843383	-0.291108	0.0639659	0.647802		Sll1130 protein	sll1130	P73488 [81-98]	1xiodoTMT6plex [C12]	0.866646	0.839014	0.872345	0.8979	0.920877	0.937445	0.93026	0.95776	0.111736	-0.156731	2.16551e-06	0.200154		dTDP-glucose 4,6-dehydratase	rfbB	Q55420 [260-284]	1xiodoTMT6plex [C9]	0.842798	0.851905	0.875067	0.89454	0.928108	0.940979	0.987134	0.975856	0.246636	-0.162039	3.25201e-06	0.343563
5-oxo-1,2,5-tricarboxilic-3-penten acid decarboxilase/isomer	hpcE	P73637 [51-59]	1xiodoTMT6plex [C5]	0.511397	0.542388	0.654992	0.824428	0.885513	0.912737	0.917413	0.939186	0.515377	-0.241491	0.00142992	0.978659		Sulfate adenylyltransferase	sat	P74241 [243-254]	1xiodoTMT6plex [C1]; 1xOxidation [M5]	0.824536	0.838837	0.863382	0.896113	0.922335	0.954099	0.947827	0.962068	0.11347	-0.160807	2.95905e-06	0.422627		Glutamine synthetase	glnA	P77961 [85-98]	1xiodoTMT6plex [C8]	0.701594	0.791048	0.874988	0.897891	0.930217	0.935272	0.943366	0.955863	0.728345	-0.231898	0.000685777	0.915558
Pleiotropic regulatory protein	degT	P74668 [154-182]	4xiodoTMT6plex [C5; C17; C20; C24]	0.671316	0.712212	0.746718	0.829754	0.8853	0.934821	0.942802	0.935017	0.701927	-0.256574	0.00454057	0.950235		Probable phosphoketolase	slr0453	P74690 [121-133]	1xiodoTMT6plex [C5]	0.811686	0.838806	0.904127	0.896393	0.937147	0.966868	0.953481	0.95088	0.102331	-0.161824	3.19885e-06	0.575123		Glutamine synthetase I beta	glnN	P77970 [682-697]	1xiodoTMT6plex [C4]	0.814854	0.777484	0.875036	0.898078	0.947612	0.958829	0.963773	0.977339	0.220654	-0.165038	4.09163e-06	0.331927
Glyceraldehyde-3-phosphate dehydrogenase 1	gap1	P49433 [253-264]	1xiodoTMT6plex [C8]; 1xOxidation [M11]	0.606814	0.765429	0.826251	0.845303	0.896932	0.927053	0.958887	0.951005	0.687708	-0.242386	0.00153147	0.830829		Diflavin flavoprotein A 1	dfa1	Q55393 [197-214]	1xiodoTMT6plex [C11]	0.806955	0.838462	0.858458	0.912786	0.944451	0.965999	0.969804	0.972528	0.100904	-0.16216	3.28228e-06	0.489673		Sll0647 protein	sll0647	P72950 [35-44]	1xiodoTMT6plex [C5]	0.809797	0.85697	0.874965	0.886421	0.948136	0.922813	0.932866	0.930022	0.871148	-0.292661	0.0720492	0.392416
Translation initiation factor IF-2	infB	P72689 [964-977]	2xiodoTMT6plex [C8; C12]	0.581561	0.630796	0.686952	0.82643	0.884903	0.94226	0.953738	0.941123	0.601254	-0.246314	0.0020691	0.978155		Probable branched-chain-amino-acid aminotransferase	ilvE	P54691 [119-139]	1xiodoTMT6plex [C20]	0.858066	0.838416	0.873065	0.926666	0.936617	0.961326	0.949678	0.968404	0.117762	-0.157907	2.36965e-06	0.290373		Methionine synthase	metH	Q55786 [609-616]	1xiodoTMT6plex [C1]	0.755162	0.681188	0.874645	0.817005	0.931693	0.883438	0.934379	0.94679	0.225401	-0.172605	7.30568e-06	0.291583
Cyanophycin synthetase	cphA	P73833 [50-64]	1xiodoTMT6plex [C10]	0.577381	0.689238	0.778687	0.861399	0.884828	0.855664	0.938723	0.925859	0.624947	-0.23902	0.00118339	0.875475		30S ribosomal protein S9	rpsI	P73293 [93-102]	1xiodoTMT6plex [C3]	0.824568	0.838163	0.868668	0.888761	0.922307	0.938556	0.928366	0.948302	0.134256	-0.161412	3.09938e-06	0.462028		Uncharacterized protein	sll7085	Q6ZEB3 [37-43]	1xiodoTMT6plex [C4]	0.821653	0.852962	0.874568	0.924691	0.925517	0.934508	0.857229	0.943355	0.883489	-0.332937	1.57582	0.144139
Putative diflavin flavoprotein A 3	dfa3	P74373 [198-221]	1xiodoTMT6plex [C7]	0.623188	0.671735	0.718589	0.827641	0.884791	0.939086	0.96152	0.95929	0.649843	-0.250035	0.00275137	0.973788		Slr1571 protein	slr1571	P74604 [184-208]	1xiodoTMT6plex [C19]	0.707164	0.837797	0.839404	0.884871	0.906385	0.944358	0.94126	0.945246	0.787412	-0.256319	0.0044526	0.740269		Sll1687 protein	sll1687	P73713 [146-157]	1xiodoTMT6plex [C1]	0.763493	0.675722	0.874599	0.909114	0.906339	0.919216	0.943952	0.950082	0.724873	-0.237005	0.00101412	0.792824
Long-chain-fatty-acid CoA ligase	slr1609	P73004 [304-313]	1xiodoTMT6plex [C2]	0.611059	0.704599	0.720898	0.736116	0.884641	0.909215	0.853185	0.918445	0.671652	-0.264348	0.00823584	0.828584		Sll0524 protein	sll0524	Q55521 [367-391]	1xiodoTMT6plex [C22]	0.79145	0.837805	0.865439	0.904227	0.897443	0.950915	0.928285	0.94603	0.118141	-0.163652	3.67956e-06	0.615613		DNA-binding protein HU	hup	P73418 [26-47]	1xiodoTMT6plex [C12]; 1xOxidation [M14]	0.890359	0.918299	0.948048	0.937354	0.964394	0.956738	0.959752	0.970905	0.933417	-0.314074	0.371509	0.317933
Ferredoxin-dependent glutamate synthase 1	gltB	P55037 [74-95]	2xiodoTMT6plex [C3; C5]	0.533297	0.670929	0.813465	0.85484	0.884488	0.938925	0.946104	0.946899	0.561638	-0.228436	0.000526029	0.942512		Sll1830 protein	sll1830	P73120 [65-92]	1xiodoTMT6plex [C16]	0.76931	0.837364	0.849816	0.859382	0.91449	0.939296	0.945029	0.952392	0.120408	-0.165501	4.23936e-06	0.589943		Slr0907 protein	slr0907	Q55374 [592-601]	1xiodoTMT6plex [C6]	0.801816	0.844812	0.874263	0.904249	0.933183	0.94154	0.939103	0.965851	0.22151	-0.165237	4.15471e-06	0.612811
General secretion pathway protein G	hofG	P73704 [136-143]	1xiodoTMT6plex [C7]	0.285446	0.313071	0.586477	0.826653	0.884349	0.901282	0.930036	0.922665	0.256131	-0.232292	0.000706811	0.984633		Acetylornithine aminotransferase	argD	P73133 [120-135]	1xiodoTMT6plex [C4]	0.777987	0.837327	0.852768	0.916555	0.911613	0.952091	0.964022	0.96632	0.200827	-0.167525	4.95062e-06	0.60292		Probable glycogen synthase 2	glgA2	P72623 [231-248]	1xiodoTMT6plex [C6]	0.79369	0.814494	0.874231	0.892005	0.935055	0.955408	0.952453	0.948439	0.81764	-0.254404	0.00384517	0.892047
Sll0147 protein	sll0147	P74454 [309-322]	1xiodoTMT6plex [C5]	0.717737	0.679971	0.77851	0.804795	0.884277	0.887581	0.871287	0.883572	0.738782	-0.274555	0.018	0.659113		Aminopeptidase N	ape2	P74527 [150-167]	1xiodoTMT6plex [C5]	0.868824	0.837254	0.906376	0.877744	0.927491	0.962499	0.975705	0.974448	0.11696	-0.156546	2.13511e-06	0.200767		Uncharacterized HIT-like protein slr1234	slr1234	P73481 [14-30]	1xiodoTMT6plex [C13]	0.83085	0.834844	0.874066	0.894986	0.929327	0.921527	0.932873	0.957977	0.2274	-0.162969	3.49213e-06	0.428944
Slr1425 protein	slr1425	P74530 [24-34]	1xiodoTMT6plex [C6]	0.721433	0.654272	0.788475	0.845919	0.884338	0.933979	0.93271	0.920378	0.709923	-0.254577	0.00389631	0.868851		UDP-3-O-acylglucosamine N-acyltransferase	lpxD	Q55612 [71-89]	1xiodoTMT6plex [C13]	0.822183	0.837003	0.876807	0.926703	0.935044	0.954472	0.960032	0.968809	0.111895	-0.160941	2.98955e-06	0.491187		Ssr2047 protein	ssr2047	P73478 [36-46]	1xiodoTMT6plex [C9]	0.750447	0.822311	0.873906	0.908278	0.93927	0.93618	0.953872	0.964199	0.783068	-0.23997	0.00127267	0.898261
Ferredoxin--NADP reductase	petH	Q55318 [209-215]	1xiodoTMT6plex [C5]	0.608059	0.705581	0.790239	0.844867	0.884334	0.931789	0.928508	0.932268	0.661452	-0.24415	0.00175298	0.906332		Chaperone protein DnaK2	dnaK2	P22358 [101-108]	1xiodoTMT6plex [C3]	0.746185	0.83678	0.800139	0.89653	0.780594	0.914806	0.900695	0.908408	0.12306	-0.167413	4.90822e-06	0.422276		dTDP-4-dehydrorhamnose reductase	rfbD	P72621 [118-135]	1xiodoTMT6plex [C12]	0.772154	0.815552	0.873828	0.897624	0.943093	0.934477	0.941338	0.968036	0.801615	-0.247658	0.00229335	0.8807
Perosamine synthetase	rfbE	P72893 [233-247]	1xiodoTMT6plex [C10]	0.749428	0.638578	0.816086	0.847464	0.884039	0.915138	0.94857	0.929253	0.728843	-0.258339	0.00519791	0.772553		Slr1855 protein	slr1855	P73606 [432-441]	1xiodoTMT6plex [C1]	0.816543	0.836689	0.805608	0.84648	0.930177	0.885347	0.952145	0.95114	0.112744	-0.161935	3.22604e-06	0.220239		Sll1289 protein	sll1289	P73178 [158-182]	1xiodoTMT6plex [C22]	0.798149	0.797529	0.873845	0.86932	0.932785	0.938429	0.898442	0.913549	0.287021	-0.168167	5.19992e-06	0.462452
2-isopropylmalate synthase	leuA	P48576 [230-241]	1xiodoTMT6plex [C4]	0.439879	0.452794	0.576155	0.759483	0.884028	0.944114	0.969893	0.963493	0.434585	-0.243625	0.00168393	0.995411		Probable phosphoketolase	slr0453	P74690 [779-802]	1xiodoTMT6plex [C6]; 1xOxidation [M]	0.900395	0.894073	0.938669	0.946644	0.961664	0.966097	0.9671	0.973483	0.962948	#NUM!	-0.000147812	0.638597		Putative diflavin flavoprotein A 3	dfa3	P74373 [179-189]	1xiodoTMT6plex [C6]	0.756791	0.829358	0.873572	0.902443	0.947651	0.936708	0.946512	0.967033	0.793208	-0.242857	0.00158766	0.880342
Phycocyanobilin:ferredoxin oxidoreductase	pcyA	Q55891 [64-71]	1xiodoTMT6plex [C1]	0.665233	0.723957	0.751311	0.812706	0.883995	0.925805	0.935124	0.94154	0.708658	-0.260308	0.00604377	0.937986		Sll1640 protein	sll1640	P73046 [97-108]	1xiodoTMT6plex [C7]	0.80041	0.836401	0.85769	0.886667	0.930854	0.945979	0.949213	0.977154	0.120221	-0.163029	3.50813e-06	0.491781		Magnesium-chelatase subunit ChlI	chlI	P51634 [320-326]	1xiodoTMT6plex [C5]	0.749206	0.805498	0.873534	0.894973	0.941108	0.930379	0.929711	0.950684	0.225201	-0.17065	6.28953e-06	0.703693
Arsenate reductase ArsI2	arsI2	Q6YRW7 [103-124]	1xiodoTMT6plex [C2]	0.620705	0.664311	0.778843	0.81678	0.884037	0.923593	0.959316	0.947387	0.660454	-0.249825	0.00270744	0.931042		Phycobilisome rod-core linker polypeptide CpcG	cpcG	P73093 [103-114]	1xiodoTMT6plex [C5]	0.755255	0.836337	0.825	0.878054	0.916569	0.95044	0.920848	0.946371	0.805296	-0.262268	0.00702299	0.800371		Slr0287 protein	slr0287	P74411 [26-32]	1xiodoTMT6plex [C3]	0.715722	0.871981	0.87348	0.900778	0.925884	0.930507	0.916558	0.9521	0.798062	-0.246496	0.00209812	0.609072
Phosphoenolpyruvate synthase	ppsA	Q55905 [318-330]	1xiodoTMT6plex [C3]	0.727126	0.675365	0.752514	0.813707	0.883914	0.823048	0.859543	0.905922	0.772828	-0.315782	0.423442	0.424468		Bifunctional protein GlmU	glmU	Q55504 [35-46]	1xiodoTMT6plex [C5]	0.759945	0.836271	0.888248	0.926823	0.938887	0.952054	0.95945	0.957746	0.783874	-0.233049	0.000748999	0.91971		Probable phosphoketolase	slr0453	P74690 [121-133]	1xiodoTMT6plex [C5]	0.779858	0.825395	0.873478	0.914107	0.929244	0.921958	0.937527	0.949578	0.814469	-0.250952	0.0029517	0.801562
Elongation factor Ts	tsf	P74070 [16-24]	1xiodoTMT6plex [C8]	0.681034	0.613062	0.688031	0.777778	0.883764	0.856369	0.813142	0.846527	0.674394	-0.269322	0.0120558	0.613962		Glycine dehydrogenase (decarboxylating)	gcvP	P74416 [664-691]	1xiodoTMT6plex [C23]	0.819162	0.836227	0.866408	0.898374	0.755503	0.914919	0.932417	0.967742	0.123137	-0.161539	3.12976e-06	0.127062		General secretion pathway protein E	gspE	Q55155 [107-114]	1xiodoTMT6plex [C7]	0.794029	0.835601	0.873375	0.883058	0.917205	0.927652	0.927827	0.935648	0.857524	-0.295005	0.0862199	0.487923
NADH-glutamate synthase small subunit	gltD	P72762 [238-252]	1xiodoTMT6plex [C8]	0.555735	0.503393	0.746402	0.806496	0.883409	0.933076	0.951545	0.96531	0.533074	-0.239569	0.00123417	0.941327		Glycogen operon protein GlgX	glgX	P73608 [330-337]	1xOxidation [M2]; 1xiodoTMT6plex [C6]	0.843871	0.86725	0.887019	0.919882	0.941533	0.945228	0.953387	0.956986	0.137173	-0.159153	2.60687e-06	0.536352		Sll1455 protein	sll1455	P73447 [45-64]	1xiodoTMT6plex [C8]	0.739242	0.812331	0.873165	0.854158	0.933542	0.705685	0.951597	0.963167	0.820909	-0.310285	0.277924	0.339214
Ribosomal protein L11 methyltransferase	prmA	P73820 [54-79]	1xiodoTMT6plex [C13]	0.697479	0.721271	0.762258	0.801063	0.883373	0.912533	0.932146	0.945251	0.726987	-0.265866	0.00925154	0.940166		Slr0771 protein	slr0771	Q55606 [65-81]	1xiodoTMT6plex [C14]	0.788015	0.835872	0.867083	0.911816	0.933293	0.945897	0.95071	0.94558	0.819653	-0.251366	0.00304674	0.870228		Arginine biosynthesis bifunctional protein ArgJ	argJ	P74122 [275-297]	1xiodoTMT6plex [C7]	0.738343	0.729566	0.873127	0.905621	0.901314	0.930246	0.92471	0.955221	0.225447	-0.172624	7.31586e-06	0.52417
NifU protein	ssl2667	P74558 [40-55]	2xiodoTMT6plex [C5; C8]	0.373676	0.371547	0.728285	0.859005	0.883349	0.946686	0.951927	0.94592	0.325098	-0.227345	0.000483859	0.96729		Sulfite reductase [ferredoxin]	sir	P72854 [614-635]	1xiodoTMT6plex [C6]	0.832407	0.835789	0.889801	0.907442	0.915377	0.943207	0.952829	0.965994	0.117939	-0.160162	2.8164e-06	0.443124		S-(hydroxymethyl)glutathione dehydrogenase	frmA	P73138 [155-183]	2xiodoTMT6plex [C11; C15]	0.715693	0.812137	0.872958	0.890464	0.93265	0.932523	0.941845	0.955382	0.226089	-0.172782	7.40524e-06	0.795856
Sll0236 protein	sll0236	P73902 [300-314]	1xiodoTMT6plex [C7]	0.82052	0.888212	0.813454	0.926174	0.883185	0.726067	0.950729	0.927682	0.299407	-0.165276	4.16719e-06	0.0592654		Sll1130 protein	sll1130	P73488 [88-98]	1xiodoTMT6plex [C5]	0.771389	0.835277	0.845413	0.854853	0.896971	0.930515	0.921125	0.934779	0.826758	-0.281876	0.031537	0.704974		Ribulose bisphosphate carboxylase large chain	cbbL	P54205 [17-36]	1xiodoTMT6plex [C18]	0.886763	0.88804	0.872943	0.931892	0.901288	0.966162	0.956702	0.984211	0.223021	-0.155868	2.02704e-06	0.16908
Orange carotenoid-binding protein	slr1963	P74102 [70-89]	1xiodoTMT6plex [C15]	0.668055	0.689007	0.744198	0.830561	0.882975	0.925465	0.952956	0.946449	0.690392	-0.255349	0.00413362	0.957963		Methionine synthase	metH	Q55786 [1046-1055]	1xiodoTMT6plex [C2]	0.833248	0.835214	0.801634	0.832699	0.932259	0.913574	0.952345	0.954244	0.826113	-0.276522	0.0209282	0.830327		Putative amidase	sll0828	Q55424 [240-260]	1xiodoTMT6plex [C15]	0.846784	0.815271	0.872883	0.888779	0.900435	0.921096	0.923538	0.962011	0.282074	-0.163002	3.50081e-06	0.235773
Glycogen synthase 1	glgA1	P74521 [357-369]	1xiodoTMT6plex [C4]	0.546167	0.583441	0.605582	0.720652	0.882958	0.913837	0.879544	0.95556	0.561721	-0.255454	0.00416703	0.961823		GDP-mannose pyrophosphorylase	rfbM	P74172 [94-103]	1xiodoTMT6plex [C3]	0.751965	0.834499	0.805066	0.865771	0.881445	0.893251	0.88255	0.882168	0.124274	-0.167062	4.77796e-06	0.703798		Ribonuclease E	rne	P72656 [243-253]	1xiodoTMT6plex [C9]	0.698813	0.826746	0.872798	0.877101	0.940567	0	0.946807	0.950678	0.725812	-0.320191	0.593604	0.0603384
Glutamine synthetase	glnA	P77961 [85-98]	1xiodoTMT6plex [C8]	0.570771	0.564735	0.681577	0.817894	0.882917	0.938531	0.926319	0.9553	0.56559	-0.244674	0.00182485	0.97699		Aconitate hydratase B	acnB	P74582 [789-808]	1xiodoTMT6plex [C15]	0.739556	0.834434	0.852494	0.908321	0.940527	0.930008	0.956617	0.961153	0.119272	-0.167649	4.9979e-06	0.732777		3-dehydroquinate dehydratase	aroQ	P73367 [22-39]	1xiodoTMT6plex [C16]	0.830388	0.869401	0.872594	0.923999	0.95047	0.936501	0.949174	0.967209	0.245305	-0.162823	3.45328e-06	0.555052
DNA-directed RNA polymerase subunit beta'	rpoC2	P73334 [1004-1021]	1xiodoTMT6plex [C5]	0.444239	0.457949	0.695337	0.831807	0.882834	0.931476	0.940165	0.952764	0.426691	-0.233693	0.000786872	0.979128		GTP cyclohydrolase 1	folE	Q55759 [167-195]	1xiodoTMT6plex [C25]	0.840256	0.834155	0.891734	0.912856	0.942464	0.941614	0.954159	0.956515	0.855249	-0.262043	0.00690308	0.813599		GDP-mannose 4,6-dehydratase	rfbD	P72586 [177-195]	1xiodoTMT6plex [C8]	0.839767	0.860833	0.872494	0.902876	0.94203	0.947069	0.936052	0.954337	0.218097	-0.161499	3.12016e-06	0.467236
Slr1616 protein	slr1616	P72894 [233-253]	1xiodoTMT6plex [C20]	0.483688	0.475505	0.5744	0.712555	0.882474	0.897436	0.963424	0.948661	0.478816	-0.250247	0.00279654	0.987724		Photosystem I biogenesis protein BtpA	btpA	P72966 [99-114]	1xiodoTMT6plex [C12]	0.817126	0.834161	0.900034	0.91157	0.917559	0.943493	0.927969	0.959219	0.115746	-0.161441	3.1063e-06	0.569304		Slr0380 protein	slr0380	Q55594 [185-198]	1xiodoTMT6plex [C10]	0.850019	0.859579	0.872439	0.912981	0.930616	0.960132	0.933271	0.955383	0.866453	-0.270517	0.0132111	0.778174
50S ribosomal protein L15	rplO	P73303 [22-36]	1xiodoTMT6plex [C10]; 1xOxidation [M14]	0.463079	0.538021	0.76737	0.865648	0.882713	0.956127	0.974437	0.970209	0.455513	-0.227782	0.000500311	0.976658		Phytoene dehydrogenase	pds	P29273 [3-17]	1xiodoTMT6plex [C13]	0.768564	0.83376	0.855849	0.898075	0.888284	0.927803	0.905159	0.956778	0.126329	-0.165808	4.34024e-06	0.669138		Putative diflavin flavoprotein A 3	dfa3	P74373 [198-221]	1xiodoTMT6plex [C7]	0.735184	0.780966	0.872146	0.88299	0.934881	0.940767	0.927104	0.962534	0.763238	-0.242601	0.00155681	0.883267
Activator of photopigment and puc expression	slr1694	P74295 [113-138]	1xiodoTMT6plex [C17]	0.710319	0.589238	0.80956	0.780501	0.882648	0.907382	0.960938	0.925812	0.69229	-0.26061	0.00618556	0.785394		Diaminopimelate decarboxylase	lysA	Q55484 [190-203]	1xiodoTMT6plex [C7]	0.77973	0.8335	0.862543	0.897765	0.940605	0.928884	0.935791	0.960396	0.817942	-0.255255	0.00410421	0.830389		Phosphate acyltransferase	plsX	P73950 [44-52]	1xiodoTMT6plex [C6]	0.716555	0.864612	0.872261	0.921785	0.94686	0.951066	0.947163	0.950244	0.759488	-0.228692	0.00053644	0.829458
Slr0106 protein	slr0106	Q55877 [77-97]	1xiodoTMT6plex [C3]	0.34382	0.738745	0.673739	0.832944	0.882485	0.579041	0.945431	0.918953	0.504168	-0.237295	0.00103686	0.432543		Sll1530 protein	sll1530	P74357 [296-316]	1xiodoTMT6plex [C18]	0.81948	0.833451	0.870829	0.90058	0.923213	0.940524	0.927174	0.958438	0.850535	-0.2742	0.017518	0.732505		UDP-N-acetyl-D-mannosaminuronic acid transferase	rffM	P74183 [20-36]	1xiodoTMT6plex [C14]	0.751797	0.791808	0.872132	0.853411	0.916689	0.910804	0.934381	0.956104	0.809792	-0.272167	0.0149913	0.717479
dTDP-6-deoxy-L-mannose-dehydrogenase	rfbC	P72887 [35-42]	1xiodoTMT6plex [C3]	0.582144	0.629199	0.721694	0.801343	0.882475	0.836068	0.942441	0.886194	0.627865	-0.253938	0.00371014	0.855035		Ribulose bisphosphate carboxylase large chain	cbbL	P54205 [308-314]	1xiodoTMT6plex [C5]	0.715116	0.833467	0	0.801011	0.924322	0.849651	0.837049	0.950108	0.559646	-0.261679	0.00671322	0.256381		Probable glutaredoxin slr1562	slr1562	P74593 [72-95]	1xiodoTMT6plex [C15]	0.814983	0.846002	0.872006	0.91591	0.947787	0.945341	0.939782	0.959893	0.223603	-0.164056	3.79522e-06	0.563185
Metalloprotease slr1322	slr1322	P74002 [53-71]	1xiodoTMT6plex [C6]	0.717073	0.752117	0.801021	0.84267	0.882274	0.935099	0.952679	0.913165	0.757491	-0.264444	0.00829659	0.871633		Photosystem I reaction center subunit II	psaD	P19569 [62-73]	1xiodoTMT6plex [C4]	0.875688	0.833292	0.888009	0.872244	0.90225	0.917788	0.938871	0.941762	0.105651	-0.155817	2.01907e-06	0.100043		Cas_APE2256 domain-containing protein	sll7062	Q6ZED6 [142-157]	1xiodoTMT6plex [C2]	0.754241	0.792541	0.871853	0.901354	0.923279	0.955716	0.958893	0.969709	0.776567	-0.242339	0.00152592	0.923899
Slr0806 protein	slr0806	P74033 [365-378]	1xiodoTMT6plex [C6]	0.716633	0.724713	0.824635	0.851634	0.882336	0.934912	0.931773	0.926784	0.753132	-0.261617	0.00668121	0.834564		Sll1455 protein	sll1455	P73447 [45-64]	1xiodoTMT6plex [C8]	0.809301	0.83286	0.873939	0.917208	0.931376	0.951008	0.968457	0.969325	0.154698	-0.163091	3.52478e-06	0.518386		6,7-dimethyl-8-ribityllumazine synthase	ribH	P73527 [72-89]	1xiodoTMT6plex [C12]	0.819653	0.815798	0.871707	0.883759	0.943994	0.934462	0.923965	0.946005	0.834759	-0.263741	0.00786205	0.778693
Slr1301 protein	slr1301	P72839 [24-52]	1xiodoTMT6plex [C4]	0.799624	0.794258	0.858699	0.883766	0.88206	0.91954	0.940446	0.953256	0.274895	-0.167779	5.04787e-06	0.402193		Methionine--tRNA ligase	metG	Q55729 [142-155]	1xiodoTMT6plex [C8]	0.75962	0.832674	0.828253	0.886352	0.917781	0.892071	0.92135	0.913577	0.111792	-0.166285	4.50192e-06	0.686222		Inorganic pyrophosphatase	ppa	P80507 [34-42]	1xiodoTMT6plex [C4]	0.813468	0.857012	0.892273	0.881796	0.948159	0.952786	0.949406	0.965735	0.214723	-0.163843	3.73384e-06	0.573043
Ribulose bisphosphate carboxylase small subunit	cbbS	P54206 [78-86]	1xiodoTMT6plex [C6]	0.729012	0.755826	0.813119	0.845976	0.88194	0.924321	0.929204	0.923753	0.772124	-0.269515	0.0122355	0.831861		S-adenosylmethionine synthase	metK	P72871 [322-347]	1xiodoTMT6plex [C1]	0.774695	0.832533	0.81048	0.884883	0.887556	0.90896	0.939281	0.944486	0.12414	-0.165436	4.21836e-06	0.496454		3-phosphoshikimate 1-carboxyvinyltransferase	aroA	Q59975 [315-330]	1xiodoTMT6plex [C7]	0.791575	0.786147	0.871515	0.925923	0.915906	0.898109	0.9429	0.961949	0.800734	-0.247659	0.00229354	0.762318
Probable glycogen synthase 2	glgA2	P72623 [161-169]	1xiodoTMT6plex [C2]	0.680962	0.71466	0.802113	0.850124	0.881945	0.851302	0.90025	0.903838	0.785958	-0.307266	0.220539	0.388123		Sll1516 protein	sll1516	P72974 [594-604]	1xiodoTMT6plex [C4]	0.76265	0.832407	0.784078	0.861968	0.909638	0.89778	0.894707	0.91384	0.837754	-0.32015	0.591715	0.293945		Photosystem I P700 chlorophyll a apoprotein A2	psaB	P29255 [549-561]	1xiodoTMT6plex [C8]	0.807049	0.837135	0.871286	0.877035	0.944374	0.932289	0.931554	0.956772	0.237531	-0.165311	4.17811e-06	0.520997
ATP-dependent zinc metalloprotease FtsH 2	ftsH2	Q55700 [262-278]	1xiodoTMT6plex [C5]	0.582002	0.654811	0.721638	0.795362	0.881637	0.929541	0.947483	0.956377	0.628266	-0.251079	0.00298046	0.960749		UDP-N-acetylmuramoyl-tripeptide--D-alanyl-D-alanine ligase	murF	P45450 [12-29]	1xiodoTMT6plex [C6]	0.689176	0.832344	0.878793	0.912834	0.942537	0.933632	0.947156	0.969806	0.715215	-0.223389	0.000357351	0.896242		Sll0822 protein	sll0822	Q55432 [33-42]	1xiodoTMT6plex [C2]	0.766169	0.831661	0.871186	0.884248	0.892758	0.89056	0.925274	0.878613	0.277927	-0.170493	6.21423e-06	0.814692
4-hydroxy-tetrahydrodipicolinate reductase	dapB	P72642 [248-259]	1xiodoTMT6plex [C2]	0.577449	0.584872	0.674282	0.765703	0.881652	0.926111	0.92223	0.925661	0.589208	-0.252153	0.00323605	0.973996		Ferredoxin-dependent glutamate synthase 2	gltS	P55038 [906-918]	1xiodoTMT6plex [C2]; 1xOxidation [M6]	0.843315	0.856433	0.839773	0.93385	0.925352	0.94186	0.982418	0.985176	0.106456	-0.158825	2.54233e-06	0.294762		Nitrate/nitrite binding protein NrtA	nrtA	P73452 [306-314]	1xiodoTMT6plex [C4]	0.802846	0.879507	0.871147	0.890071	0.916027	0.959405	0.956724	0.966733	0.853468	-0.271356	0.0140886	0.803135
Chromophore lyase CpcS/CpeS 2	cpcS2	P73092 [158-171]	1xiodoTMT6plex [C10]	0.470989	0.552488	0.746445	0.871147	0.88157	0.943832	0.954612	0.918564	0.471496	-0.22957	0.000573769	0.976023		Ribosomal protein L11 methyltransferase	prmA	P73820 [157-181]	1xiodoTMT6plex [C9]	0.879826	0.832253	0.891148	0.940991	0.941673	0.958645	0.955809	0.967232	0.120018	-0.155543	1.97707e-06	0.198957		Sll0524 protein	sll0524	Q55521 [367-391]	1xiodoTMT6plex [C22]	0.821999	0.811934	0.870894	0.922434	0.914103	0.90757	0.924009	0.931901	0.28304	-0.165527	4.24804e-06	0.436581
Ferredoxin-dependent glutamate synthase 1	gltB	P55037 [1155-1173]	2xiodoTMT6plex [C2; C7]	0.343658	0.461942	0.635824	0.823038	0.881485	0.924103	0.946802	0.947542	0.361596	-0.233052	0.000749154	0.987889		Dihydrolipoyl dehydrogenase	lpdA	P72740 [142-162]	1xiodoTMT6plex [C5]	0.813573	0.832097	0.856999	0.886816	0.942157	0.945456	0.957484	0.970911	0.830957	-0.260309	0.00604448	0.938789		Slr0065 protein	slr0065	Q55157 [102-130]	1xiodoTMT6plex [C20]	0.779821	0.790898	0.8709	0.88093	0.956356	0.932978	0.953018	0.972409	0.223092	-0.16797	5.12216e-06	0.487648
Chaperonin GroEL 1	groEL1	Q05972 [502-527]	1xiodoTMT6plex [C18]	0.476248	0.5309	0.6566	0.816096	0.890076	0.920253	0.929045	0.938594	0.488393	-0.239693	0.00124594	0.985095		Slr0147 protein	slr0147	P74446 [267-289]	1xiodoTMT6plex [C22]	0.817516	0.832055	0.871473	0.927805	0.938	0.9619	0.959403	0.957881	0.126427	-0.161778	3.18749e-06	0.490992		Ferredoxin-dependent glutamate synthase 1	gltB	P55037 [1455-1464]	1xiodoTMT6plex [C1]	0.710871	0.735718	0.870679	0.914952	0.942531	0.953377	0.931626	0.973897	0.221498	-0.174617	8.52311e-06	0.614356
Ycf39 gene product	ycf39	P74429 [207-219]	1xiodoTMT6plex [C11]	0.683515	0.738539	0.773124	0.83168	0.881176	0.91056	0.931054	0.930748	0.73429	-0.264496	0.00833018	0.881706		Adenylosuccinate lyase	purB	P74384 [311-325]	2xiodoTMT6plex [C6; C7]; 1xOxidation [M13]	0.865488	0.903	0.894831	0.905415	0.93842	0.94707	0.937385	0.966256	0.105741	-0.155844	2.02331e-06	0.499637		Probable adenylyl-sulfate kinase	cysC	P72940 [133-152]	1xiodoTMT6plex [C19]	0.758645	0.808055	0.870636	0.904755	0.940713	0.944285	0.940228	0.952901	0.783236	-0.241666	0.00144925	0.913965
3-oxoacyl-[acyl-carrier-protein] synthase 2	fabF	P73283 [44-52]	1xiodoTMT6plex [C8]	0.754867	0.817697	0.837145	0.811188	0.881081	0.928359	0.909489	0.944257	0.805816	-0.281976	0.0317798	0.761852		Acyl-[acyl-carrier-protein]--UDP-N-acetylglucosamine O-acyltransferase	lpxA	Q55746 [246-261]	1xiodoTMT6plex [C12]	0.777827	0.831527	0.808149	0.888533	0.921612	0.940443	0.934423	0.909747	0.105439	-0.164852	4.03387e-06	0.492846		Sll1106 protein	sll1106	P74720 [106-123]	1xiodoTMT6plex [C7]	0.82665	0.85776	0.870622	0.896487	0.938808	0.942951	0.945861	0.952469	0.854798	-0.268606	0.0114126	0.827158
Carboxysome formation protein	ccmA	P72864 [256-267]	1xiodoTMT6plex [C2]	0.638629	0.747804	0.790106	0.819399	0.881	0.93467	0.954383	0.949893	0.715672	-0.25844	0.00523791	0.877046		Slr1572 protein	slr1572	P74605 [152-163]	1xiodoTMT6plex [C7]	0.757504	0.83153	0.842048	0.860382	0.893195	0.925801	0.93667	0.936837	0.819883	-0.279076	0.0254499	0.741299		Oxygen-dependent coproporphyrinogen-III oxidase	hemF	P72848 [312-330]	1xiodoTMT6plex [C4]	0.776007	0.821115	0.87055	0.861194	0.926842	0.925739	0.899923	0.945399	0.830475	-0.276687	0.0211943	0.584331
LL-diaminopimelate aminotransferase	dapL	Q55828 [94-109]	1xiodoTMT6plex [C2]	0.792631	0.808171	0.812067	0.845999	0.880677	0.943655	0.91525	0.949169	0.810419	-0.2775	0.0225561	0.866254		Formyltetrahydrofolate deformylase	purU	Q55135 [116-129]	1xiodoTMT6plex [C1]	0.761248	0.831393	0.845995	0.823804	0.910812	0.861628	0.936784	0.954684	0.122344	-0.16628	4.50031e-06	0.489367		Uncharacterized ABC transporter ATP-binding protein sll0415	sll0415	P22040 [237-254]	1xiodoTMT6plex [C16]	0.710591	0.809439	0.870471	0.864061	0.906048	0.931625	0.949595	0.967606	0.792404	-0.262033	0.0068975	0.746424
Carbonic anhydrase	icfA	Q55136 [169-182]	1xiodoTMT6plex [C10]	0.79279	0.83838	0.877652	0.90017	0.880359	0.931993	0.944866	0.956639	0.28012	-0.167652	4.99908e-06	0.603995		Uncharacterized protein	sll5128	Q6ZEK2 [17-33]	1xiodoTMT6plex [C3]	0.803317	0.831309	0.87404	0.893508	0.924092	0.93167	0.935223	0.941124	0.845857	-0.275118	0.0187938	0.686783		Carbamoyl-phosphate synthase large chain	carB	Q55756 [656-667]	1xiodoTMT6plex [C7]	0.666128	0.750798	0.870463	0.849393	0.8998	0.903351	0.931151	0.941543	0.739563	-0.251665	0.00311745	0.731681
Chaperone protein DnaK2	dnaK2	P22358 [101-108]	1xiodoTMT6plex [C3]	0.566969	0.598101	0.701749	0.76255	0.880318	0.879699	0.92843	0.906429	0.60227	-0.25423	0.0037943	0.934125		Phosphoenolpyruvate synthase	ppsA	Q55905 [655-672]	1xiodoTMT6plex [C17]	0.764335	0.831264	0.83956	0.915897	0.937625	0.947033	0.952098	0.965562	0.794253	-0.245745	0.00198079	0.913772		Carbonic anhydrase	icfA	Q55136 [127-144]	1xiodoTMT6plex [C17]	0.755028	0.824509	0.870374	0.893502	0.912733	0.924122	0.915415	0.945244	0.23858	-0.169815	5.8999e-06	0.766637
Elongation factor G 1	fusA	P28371 [58-71]	1xiodoTMT6plex [C11]	0.404833	0.362044	0.495165	0.779441	0.880288	0.932717	0.949875	0.933055	0.360623	-0.242079	0.0014958	0.9792		Squalene-hopene-cyclase	shc	P73914 [606-625]	1xiodoTMT6plex [C15]	0.753677	0.830925	0.793008	0.911794	0.925474	0.94176	0.9202	0.95143	0.111835	-0.166691	4.64407e-06	0.533631		Sll1734 protein	sll1734	P73393 [133-150]	1xOxidation [M3]; 1xiodoTMT6plex [C9]	0.846677	0.870024	0.923884	0.921284	0.966708	0.953782	0.964012	0.974575	0.222003	-0.160439	2.87684e-06	0.585615
Glutamine synthetase	glnA	P77961 [62-84]	2xiodoTMT6plex [C8; C22]	0.568988	0.592997	0.686699	0.821387	0.880084	0.939749	0.949081	0.946411	0.578051	-0.245044	0.0018773	0.981094		1,4-alpha-glucan branching enzyme GlgB	glgB	P52981 [673-693]	1xiodoTMT6plex [C10]	0.848265	0.830847	0.858421	0.867514	0.917818	0.913915	0.921644	0.939419	0.121835	-0.159155	2.60731e-06	0.223887		CDP-glucose-4,6-dehydratase	rfbG	P72886 [163-173]	1xiodoTMT6plex [C3]	0.811174	0.86795	0.870133	0.922091	0.925221	0.934616	0.932089	0.947705	0.88311	-0.311527	0.305659	0.334619
Alpha-1,4 glucan phosphorylase	glgP	P73546 [452-475]	1xiodoTMT6plex [C6]	0.688652	0.804775	0.875152	0.906694	0.87981	0.931224	0.952504	0.947136	0.725893	-0.231344	0.00065727	0.82601		Malonyl CoA-acyl carrier protein transacylase	fabD	P73242 [267-273]	1xiodoTMT6plex [C6]	0.798178	0.830917	0.858264	0.902641	0.916762	0.946285	0.945094	0.95095	0.118258	-0.163326	3.58883e-06	0.545626		Sll0860 protein	sll0860	P73586 [96-122]	2xiodoTMT6plex [C6; C13]	0.780859	0.838065	0.87013	0.890857	0.913085	0.905708	0.903403	0.934076	0.275511	-0.168664	5.40176e-06	0.76282
Sll1233 protein	sll1233	P74011 [124-141]	1xiodoTMT6plex [C16]	0.729997	0.77974	0.818384	0.788993	0.879927	0.942214	0.935959	0.933444	0.770731	-0.271335	0.0140654	0.877638		1-deoxy-D-xylulose-5-phosphate synthase	dxs	P73067 [399-411]	1xiodoTMT6plex [C10]	0.774972	0.830786	0.840191	0.880051	0.910139	0.950808	0.954182	0.945993	0.107543	-0.165072	4.10253e-06	0.553083		Perosamine synthetase	rfbE	P72893 [233-247]	1xiodoTMT6plex [C10]	0.771715	0.836667	0.870129	0.888147	0.94001	0.941232	0.949486	0.933259	0.816812	-0.255222	0.0040936	0.809283
NAD(P)H-quinone oxidoreductase subunit I	ndhI	P26525 [74-88]	1xiodoTMT6plex [C2]	0.696904	0.626441	0.779267	0.815031	0.879909	0.918036	0.956664	0.947278	0.689811	-0.256794	0.00461753	0.893629		1,4-alpha-glucan branching enzyme GlgB	glgB	P52981 [725-751]	1xiodoTMT6plex [C17]	0.823565	0.83105	0.895656	0.915752	0.959195	0.97324	0.973534	0.979826	0.830227	-0.24405	0.00173956	0.960532		Magnesium-chelatase subunit ChlI	chlI	P51634 [278-298]	1xiodoTMT6plex [C5]	0.762957	0.811614	0.870122	0.897929	0.92295	0.933554	0.94856	0.96561	0.223756	-0.169049	5.56361e-06	0.646143
Slr0001 protein	slr0001	Q55660 [94-111]	1xiodoTMT6plex [C14]	0.784331	0.812568	0.915914	0.900277	0.879736	0.944476	0.952625	0.939624	0.848103	-0.281757	0.0312515	0.525228		Sll1092 protein	sll1092	P74243 [54-69]	1xiodoTMT6plex [C4]	0.832977	0.830755	0.828429	0.934047	0.947307	0.959137	0.966284	0.974015	0.118663	-0.16037	2.86162e-06	0.297598		Methionine--tRNA ligase	metG	Q55729 [119-140]	2xiodoTMT6plex [C13; C16]	0.692031	0.79042	0.870067	0.887899	0.91424	0.922199	0.936831	0.947207	0.732496	-0.236065	0.000943674	0.861168
Coenzyme A biosynthesis bifunctional protein CoaBC	coaBC	P73881 [147-161]	1xiodoTMT6plex [C13]	0.464329	0.488627	0.657798	0.808466	0.879643	0.90815	0.931287	0.91724	0.464351	-0.239252	0.00120455	0.979071		Slr0825 protein	slr0825	Q55413 [554-576]	1xiodoTMT6plex [C12]	0.818643	0.830523	0.882571	0.893035	0.948618	0.952177	0.957087	0.969136	0.113403	-0.161572	3.1377e-06	0.461822		Sll1308 protein	sll1308	P73591 [146-157]	1xiodoTMT6plex [C3]	0.644551	0.808782	0.870014	0.908438	0.924548	0.931375	0.916795	0.948431	0.663275	-0.220084	0.000277441	0.905095
Slr0907 protein	slr0907	Q55374 [479-496]	1xiodoTMT6plex [C3]	0.753274	0.750499	0.815314	0.833167	0.879458	0.9284	0.949853	0.950811	0.776477	-0.270686	0.0133833	0.916511		Circadian clock protein KaiA	kaiA	P74644 [1-18]	1xiodoTMT6plex [C8]	0.763808	0.830403	0.854537	0.905863	0.937197	0.945554	0.952551	0.96166	0.798984	-0.247321	0.00223491	0.904146		3-oxoacyl-[acyl-carrier-protein] synthase 2	fabF	P73283 [133-157]	1xiodoTMT6plex [C1]	0.818797	0.849668	0.870063	0.899408	0.889898	0.927559	0.949783	0.962231	0.231848	-0.163864	3.7398e-06	0.485841
Slr0651 protein	slr0651	P74560 [41-69]	1xiodoTMT6plex [C25]	0.388115	0.479065	0.658036	0.776274	0.87929	0.915777	0.910025	0.884526	0.416088	-0.237606	0.00106184	0.96941		Heat shock protein	htpG	P74702 [279-302]	2xiodoTMT6plex [C3; C12]	0.790089	0.830006	0.825247	0.899419	0.926771	0.955974	0.956472	0.969557	0.110136	-0.163824	3.72833e-06	0.451505		Sll0236 protein	sll0236	P73902 [161-169]	1xiodoTMT6plex [C5]	0.759346	0.832489	0.869993	0.873974	0.930343	0.934122	0.941656	0.958645	0.816732	-0.261942	0.00684983	0.785021
Sulfolipid biosynthesis protein SqdB	sqdB	P73128 [132-141]	1xiodoTMT6plex [C6]	0.716603	0.744279	0.821815	0.846647	0.879357	0.928042	0.942954	0.934253	0.763551	-0.266287	0.00955491	0.845903		Oxygen-dependent coproporphyrinogen-III oxidase	hemF	P72848 [177-186]	1xiodoTMT6plex [C3]	0.854797	0.829863	0.871214	0.926086	0.943703	0.93796	0.936418	0.954033	0.110506	-0.158185	2.42055e-06	0.288244		Glycine dehydrogenase (decarboxylating)	gcvP	P74416 [517-533]	1xiodoTMT6plex [C14]	0.812521	0.808984	0.869822	0.900893	0.765456	0.94572	0.952129	0.966322	0.273302	-0.166247	4.48868e-06	0.164933
Aspartate aminotransferase	aspC	Q55128 [302-320]	1xiodoTMT6plex [C15]	0.73916	0.72897	0.803312	0.865245	0.879272	0.943143	0.915323	0.93052	0.759313	-0.26253	0.00716539	0.839136		L-aspartate oxidase	nadB	P74562 [434-443]	1xiodoTMT6plex [C9]	0.706905	0.829863	0.808518	0.92112	0.93243	0.960837	0.961828	0.973826	0.115459	-0.170024	5.99478e-06	0.67514		Uncharacterized protein	sll7087	Q6ZEB1 [118-140]	1xiodoTMT6plex [C15]	0.766556	0.836198	0.869902	0.905784	0.938458	0.938027	0.951496	0.96462	0.806076	-0.247289	0.00222953	0.869548
Photosystem I P700 chlorophyll a apoprotein A1	psaA	P29254 [572-579]	1xiodoTMT6plex [C3]	0.743352	0.79465	0.802196	0.898907	0.878989	0.890049	0.884138	0.864702	0.836744	-0.339167	2.53959	0.065501		Carbonic anhydrase	icfA	Q55136 [106-126]	1xiodoTMT6plex [C17]	0.8332	0.829834	0.875946	0.907255	0.954154	0.963174	0.963169	0.954973	0.118341	-0.160206	2.82592e-06	0.393462		Chromophore lyase CpcS/CpeS 1	cpcS1	P73747 [125-149]	1xiodoTMT6plex [C10]	0.714887	0.805481	0.869786	0.916784	0.955044	0.949752	0.947306	0.965273	0.224342	-0.173223	7.65968e-06	0.766634
Sll1049 protein	sll1049	P72653 [347-365]	1xiodoTMT6plex [C6]	0.666944	0.692937	0.778897	0.848482	0.878886	0.905486	0.930959	0.942014	0.701959	-0.254771	0.00395461	0.896376		Putative diflavin flavoprotein A 3	dfa3	P74373 [412-425]	1xiodoTMT6plex [C2]	0.807741	0.829614	0.853849	0.90492	0.910415	0.887651	0.94666	0.960227	0.857018	-0.301181	0.138378	0.636273		Phosphoheptose isomerase	gmhA	Q55797 [15-34]	2xiodoTMT6plex [C7; C18]	0.774277	0.812028	0.86966	0.834344	0.927813	0.922727	0.941828	0.953547	0.816353	-0.270787	0.0134878	0.789373
Gamma-glutamyl phosphate reductase 2	proA2	Q55167 [63-75]	1xOxidation [M2]; 2xiodoTMT6plex [C7; C9]	0.537201	0.714223	0.823769	0.872995	0.899516	0.952463	0.962376	0.954247	0.564095	-0.223947	0.000372982	0.942086		Slr0001 protein	slr0001	Q55660 [112-120]	2xiodoTMT6plex [C2; C8]	0.826384	0.829195	0.845009	0.872782	0.914631	0.926633	0.919026	0.9381	0.862791	-0.31194	0.315499	0.469895		Uncharacterized tRNA/rRNA methyltransferase slr0955	slr0955	P74328 [331-343]	1xiodoTMT6plex [C2]	0.746755	0.776389	0.869452	0.846369	0.919073	0.900828	0.936246	0.948702	0.280517	-0.173003	7.53151e-06	0.571058
Ribulose bisphosphate carboxylase small subunit	cbbS	P54206 [95-112]	1xiodoTMT6plex [C2]	0.699844	0.761184	0.77932	0.783938	0.878734	0.919574	0.930246	0.914699	0.745793	-0.270666	0.0133634	0.881511		Phosphate acyltransferase	plsX	P73950 [44-52]	1xiodoTMT6plex [C6]	0.813247	0.829262	0.864784	0.908959	0.934888	0.947977	0.950795	0.957518	0.108897	-0.161817	3.19714e-06	0.483786		Bifunctional protein GlmU	glmU	Q55504 [35-46]	1xiodoTMT6plex [C5]	0.765413	0.841773	0.869382	0.902913	0.954887	0.94073	0.930468	0.963016	0.803984	-0.245042	0.00187694	0.845626
NAD(P)H-quinone oxidoreductase subunit K 1	ndhK1	P19050 [120-143]	1xiodoTMT6plex [C8]	0.71471	0.670945	0.797365	0.847511	0.878654	0.915493	0.928637	0.90101	0.724461	-0.259396	0.00563606	0.813008		Long-chain-fatty-acid CoA ligase	slr1609	P73004 [550-571]	1xiodoTMT6plex [C20]	0.819536	0.829121	0.906286	0.959031	0.955735	0.966274	0.940484	0.959617	0.137326	-0.162084	3.2632e-06	0.548476		UDP-N-acetylmuramoyl-tripeptide--D-alanyl-D-alanine ligase	murF	P45450 [212-228]	1xiodoTMT6plex [C1]	0.768174	0.834968	0.869293	0.889391	0.968048	0.900026	0.958186	0.928696	0.807608	-0.249342	0.00260925	0.734861
RfbJ protein	rfbJ	P73444 [11-18]	1xiodoTMT6plex [C7]	0.700096	0.707224	0.742576	0.782587	0.87842	0.95942	0.964286	0.964985	0.709075	-0.261827	0.00678991	0.989267		ATP synthase subunit alpha	atpA	P27179 [142-162]	1xiodoTMT6plex [C3]	0.767112	0.828176	0.880808	0.925754	0.931135	0.955114	0.964936	0.974995	0.117996	-0.165587	4.26761e-06	0.679427		Gamma-glutamyl phosphate reductase 2	proA2	Q55167 [292-310]	1xiodoTMT6plex [C8]	0.707664	0.78407	0.869083	0.889425	0.854145	0.938301	0.902966	0.9503	0.804587	-0.279312	0.0259137	0.51999
Probable glutaredoxin ssr2061	ssr2061	P73492 [29-44]	1xiodoTMT6plex [C8]	0.387776	0.47725	0.618388	0.75792	0.878339	0.890359	0.951275	0.954453	0.422068	-0.24131	0.00141023	0.97848		Slr1438 protein	slr1438	P73504 [157-170]	1xOxidation [M1]; 1xiodoTMT6plex [C13]	0.841615	0.855735	0.894502	0.934645	0.941704	0.945408	0.957743	0.967941	0.0997227	-0.158957	2.5681e-06	0.519238		Slr1438 protein	slr1438	P73504 [157-170]	1xOxidation [M1]; 1xiodoTMT6plex [C13]	0.824846	0.877789	0.898837	0.937198	0.953506	0.946302	0.96954	0.965138	0.213792	-0.162383	3.33883e-06	0.698988
Porphobilinogen deaminase	hemC	P73660 [190-213]	1xiodoTMT6plex [C23]	0.775036	0.682119	0.792043	0.845987	0.878249	0.934964	0.951339	0.950128	0.752224	-0.26427	0.00818702	0.856148		Cysteine synthase	cysM	P72662 [289-305]	1xiodoTMT6plex [C12]	0.759458	0.827985	0.865732	0.835779	0.911553	0.905561	0.919852	0.896429	0.116674	-0.166419	4.5482e-06	0.688806		Glutamate-1-semialdehyde 2,1-aminomutase	hemL	Q55665 [119-132]	1xiodoTMT6plex [C9]	0.806951	0.800239	0.868559	0.891084	0.959527	0.941461	0.942544	0.956688	0.811081	-0.250249	0.00279694	0.901495
Uncharacterized protein	sll8007	Q6ZE85 [3-14]	1xiodoTMT6plex [C6]	0.677968	0.771792	0.854364	0.794899	0.878141	0.886033	0.922813	0.80897	0.820902	-0.353315	7.50669	0.00621517		Ferredoxin-dependent glutamate synthase 2	gltS	P55038 [506-525]	1xiodoTMT6plex [C5]	0.777034	0.827809	0.859938	0.899232	0.928822	0.940571	0.949969	0.959772	0.115166	-0.164995	4.07829e-06	0.617559		Glutamate-1-semialdehyde 2,1-aminomutase	hemL	Q55665 [90-118]	1xiodoTMT6plex [C8]	0.799817	0.77015	0.868099	0.835297	0.937507	0.948085	0.935286	0.961717	0.220771	-0.16658	4.60478e-06	0.298774
Glyceraldehyde-3-phosphate dehydrogenase 2	gap2	P80505 [289-310]	1xiodoTMT6plex [C4]	0.502361	0.558051	0.634317	0.770695	0.878089	0.931883	0.932242	0.951082	0.527492	-0.247287	0.00222921	0.985236		Metalloprotease slr1322	slr1322	P74002 [145-161]	1xiodoTMT6plex [C1]	0.760337	0.827346	0.860698	0.855276	0.900637	0.929297	0.937653	0.956739	0.821399	-0.276316	0.0206	0.772887		UDP-glucose 6-dehydrogenase	slr1299	P72834 [388-413]	1xiodoTMT6plex [C12]	0.599119	0.773765	0.868003	0.866869	0.923048	0.946764	0.938786	0.960887	0.620108	-0.220792	0.000292907	0.912664
Slr1767 protein	slr1767	P73045 [56-65]	1xiodoTMT6plex [C9]	0.644254	0.680107	0.745079	0.819397	0.87783	0.914697	0.954137	0.937414	0.678949	-0.255849	0.00429498	0.94324		Slr0848 protein	slr0848	Q55436 [126-137]	1xiodoTMT6plex [C7]	0.819829	0.827245	0.87805	0.916595	0.92804	0.949303	0.930354	0.953841	0.108378	-0.161216	3.05337e-06	0.492194		ATP synthase subunit alpha	atpA	P27179 [142-162]	1xiodoTMT6plex [C3]	0.762123	0.812409	0.867925	0.918991	0.948949	0.956311	0.964232	0.956079	0.779378	-0.237555	0.00105778	0.958629
Uncharacterized protein sll0936	sll0936	P72861 [164-176]	1xiodoTMT6plex [C2]	0.606278	0.662342	0.664879	0.780133	0.877601	0.924908	0.941577	0.928922	0.634218	-0.256388	0.00447631	0.967822		Coenzyme A biosynthesis bifunctional protein CoaBC	coaBC	P73881 [20-35]	1xiodoTMT6plex [C2]	0.744227	0.827283	0.835374	0.895313	0.918524	0.950031	0.936533	0.940051	0.793033	-0.253362	0.00355009	0.835646		Lipid II isoglutaminyl synthase (glutamine-hydrolyzing) subunit GatD	gatD	P73734 [230-248]	1xiodoTMT6plex [C13]	0.780672	0.839467	0.867905	0.89911	0.946318	0.952998	0.954812	0.963767	0.815123	-0.249914	0.002726	0.904767
Translation initiation factor IF-2	infB	P72689 [21-28]	1xiodoTMT6plex [C6]	0.73088	0.732713	0.737602	0.845792	0.87757	0.916989	0.957819	0.952655	0.740414	-0.264968	0.00863692	0.930189		Sll1530 protein	sll1530	P74357 [58-82]	1xiodoTMT6plex [C3]	0.755556	0.827221	0.794532	0.889007	0.913029	0.927028	0.941741	0.967216	0.79697	-0.262754	0.00728935	0.838501		Phosphoenolpyruvate synthase	ppsA	Q55905 [102-127]	1xiodoTMT6plex [C24]	0.804885	0.827841	0.867736	0.886188	0.921915	0.945171	0.950137	0.958514	0.835548	-0.267419	0.0104206	0.868063
Iron(III) dicitrate-binding periplasmic protein	fecB	P72611 [17-35]	2xiodoTMT6plex [C5; C16]	0.260031	0.267655	0.45534	0.705328	0.877477	0.939955	0.941959	0.936492	0.241676	-0.2411	0.00138777	0.994972		IMP dehydrogenase subunit	guaB	P73853 [182-206]	2xiodoTMT6plex [C2; C14]	0.803519	0.827196	0.856643	0.905787	0.932573	0.953458	0.962963	0.964103	0.135643	-0.163547	3.65027e-06	0.483005		Bifunctional protein FolD	folD	Q55626 [145-165]	1xiodoTMT6plex [C2]	0.683476	0.767777	0.867694	0.887359	0.940714	0.934945	0.945806	0.968663	0.706201	-0.231472	0.000663779	0.933173
Phycobiliprotein ApcE	apcE	Q55544 [400-409]	1xiodoTMT6plex [C9]	0.346764	0.413184	0.56544	0.755025	0.877399	0.935634	0.952893	0.949343	0.360909	-0.240123	0.00128767	0.993728		Sll1033 protein	sll1033	P72756 [182-202]	1xiodoTMT6plex [C9]	0.744714	0.82683	0.864521	0.911748	0.937083	0.952438	0.969285	0.97577	0.779216	-0.239387	0.00121714	0.91961		Cytidine deaminase	slr6034	Q6YRX0 [73-91]	2xiodoTMT6plex [C6; C17]	0.689712	0.802843	0.867627	0.893686	0.908057	0.926029	0.918506	0.954085	0.735384	-0.235759	0.000921801	0.829427
Magnesium-protoporphyrin IX monomethyl ester [oxidative] cyclase 1	acsF1	P72584 [301-312]	1xiodoTMT6plex [C4]	0.690256	0.651072	0.70914	0.760677	0.877231	0.937162	0.966345	0.959984	0.675766	-0.261387	0.00656461	0.983809		Ribonuclease E	rne	P72656 [243-253]	1xiodoTMT6plex [C9]	0.821528	0.826795	0.859272	0.901166	0.925519	0.95751	0.956782	0.963404	0.157476	-0.1624	3.34309e-06	0.398005		Slr0001 protein	slr0001	Q55660 [13-24]	1xiodoTMT6plex [C9]	0.491185	0.828606	0.867614	0.87722	0.92536	0.908358	0.93642	0.939268	0.415729	-0.200106	6.00559e-05	0.941167
Glutamate-1-semialdehyde 2,1-aminomutase	hemL	Q55665 [90-118]	1xiodoTMT6plex [C8]	0.770919	0.792124	0.795859	0.829878	0.877125	0.932782	0.951277	0.952319	0.789895	-0.274078	0.017354	0.957939		Acyl-[acyl-carrier-protein]--UDP-N-acetylglucosamine O-acyltransferase	lpxA	Q55746 [70-84]	1xiodoTMT6plex [C9]	0.813961	0.826845	0.842336	0.930619	0.914078	0.921212	0.932077	0.970748	0.131634	-0.1624	3.34304e-06	0.405988		Cation-transporting ATPase E1-E2 ATPase	sll0672	Q59999 [414-428]	2xiodoTMT6plex [C5; C8]	0.723219	0.726361	0.867583	0.849026	0.923024	0.935951	0.928399	0.945085	0.746997	-0.249316	0.00260392	0.836071
Slr0806 protein	slr0806	P74033 [77-102]	1xiodoTMT6plex [C10]	0.628384	0.682808	0.691569	0.825686	0.877129	0.927948	0.923	0.934501	0.656619	-0.253826	0.00367861	0.946825		Probable lactoylglutathione lyase	gloA	Q55595 [16-30]	1xiodoTMT6plex [C6]	0.816414	0.826734	0.860082	0.89277	0.920095	0.93998	0.928974	0.942629	0.11505	-0.162096	3.26606e-06	0.457011		Slr0049 protein	slr0049	Q55131 [39-50]	1xiodoTMT6plex [C1]	0.774744	0.804658	0.867592	0.915984	0.937533	0.944105	0.922044	0.967791	0.789541	-0.241988	0.00148539	0.897281
Ferredoxin-dependent glutamate synthase 2	gltS	P55038 [195-207]	2xiodoTMT6plex [C8; C12]	0.723097	0.709734	0.780227	0.852279	0.877065	0.933664	0.932616	0.895924	0.738584	-0.261487	0.00661534	0.846538		Uncharacterized WD repeat-containing protein sll0163	sll0163	Q55563 [946-952]	1xiodoTMT6plex [C2]	0.783938	0.826717	0.840775	0.874157	0.92106	0.952022	0.877772	0.856147	0.115731	-0.164617	3.96184e-06	0.470901		Response regulator Rre1	rre1	P72781 [95-120]	1xiodoTMT6plex [C8]	0.786092	0.833247	0.86741	0.908072	0.94104	0.949412	0.953602	0.953798	0.814442	-0.248886	0.00251962	0.90806
NifU protein	ssl2667	P74558 [40-55]	2xiodoTMT6plex [C5; C8]; 1xOxidation [M13]	0.373676	0.371547	0.728285	0.859005	0.883349	0.946686	0.951927	0.94592	0.325098	-0.227345	0.000483859	0.96729		Transcription termination/antitermination protein NusA	nusA	P72688 [274-285]	1xiodoTMT6plex [C8]	0.776172	0.826644	0.887346	0.922481	0.951421	0.964411	0.976427	0.952234	0.79274	-0.23566	0.000914806	0.947413		Short-chain alcohol dehydrogenase family	slr1208	P73359 [522-528]	1xiodoTMT6plex [C2]	0.765372	0.867865	0.867323	0.927541	0.953488	0.925241	0.939497	0.943563	0.235664	-0.168264	5.23898e-06	0.810988
Orange carotenoid-binding protein	slr1963	P74102 [240-249]	1xiodoTMT6plex [C6]	0.585425	0.643903	0.684988	0.787388	0.876709	0.927484	0.953203	0.945101	0.619881	-0.253084	0.00347536	0.974423		Deoxyribose-phosphate aldolase	deoC	P73618 [25-38]	2xiodoTMT6plex [C6; C7]	0.686452	0.826635	0.824207	0.891896	0.923328	0.680694	0.708211	0.821346	0.794428	-0.379616	56.2886	6.90425e-06		Malonyl CoA-acyl carrier protein transacylase	fabD	P73242 [267-273]	1xiodoTMT6plex [C6]	0.777647	0.830168	0.867325	0.921361	0.941669	0.890118	0.916648	0.966603	0.280101	-0.169196	5.62665e-06	0.634984
Phycobiliprotein ApcE	apcE	Q55544 [591-600]	1xiodoTMT6plex [C9]	0.499004	0.528508	0.672426	0.838712	0.876681	0.938952	0.956849	0.937315	0.497668	-0.238388	0.0011274	0.981672		50S ribosomal protein L15	rplO	P73303 [22-36]	1xiodoTMT6plex [C10]	0.683862	0.826455	0.844067	0.945506	0.921813	0.963879	0.955577	0.981222	0.716054	-0.226926	0.000468565	0.890816		Sll1308 protein	sll1308	P73591 [93-106]	1xiodoTMT6plex [C12]	0.740502	0.81386	0.86718	0.91373	0.947806	0.952468	0.945497	0.964362	0.765724	-0.235787	0.000923782	0.936493
Ssr2857 protein	ssr2857	P73213 [1-21]	2xiodoTMT6plex [C12; C15]	0.406416	0.424551	0.825909	0.890264	0.876614	0.950293	0.958569	0.94114	0.350212	-0.222037	0.000322209	0.94287		GTP cyclohydrolase 1	folE	Q55759 [113-130]	1xiodoTMT6plex [C8]; 1xOxidation [M]	0.85034	0.868048	0.906489	0.932208	0.941549	0.954864	0.962493	0.971121	0.121061	-0.158055	2.39659e-06	0.543753		Squalene-hopene-cyclase	shc	P73914 [138-149]	1xiodoTMT6plex [C8]	0.782612	0.885809	0.866877	0.87538	0.925201	0.955483	0.929689	0.910366	0.846524	-0.271466	0.0142076	0.508414
Slr0244 protein	slr0244	P72700 [84-103]	1xiodoTMT6plex [C4]	0.469895	0.484697	0.806117	0.763843	0.876497	0.943619	0.93627	0.942373	0.46386	-0.232532	0.000719915	0.90411		Probable ketose 3-epimerase	sll1304	P73599 [98-125]	2xiodoTMT6plex [C2; C5]	0.774599	0.826178	0.845833	0.890789	0.917989	0.944599	0.942599	0.959421	0.815553	-0.26188	0.00681745	0.861389		Chaperone protein DnaJ 1	dnaJ1	Q55505 [165-176]	2xiodoTMT6plex [C2; C5]	0.661065	0.834369	0.866821	0.884211	0.905701	0.921031	0.89149	0.949538	0.235634	-0.176967	1.02041e-05	0.924932
Slr1970 protein	slr1970	P74113 [27-44]	1xiodoTMT6plex [C2]	0.775244	0.790392	0.815814	0.815654	0.876498	0.92579	0.968625	0.969364	0.793708	-0.275627	0.0195411	0.974987		Probable branched-chain-amino-acid aminotransferase	ilvE	P54691 [188-200]	1xiodoTMT6plex [C2]	0.816468	0.826168	0.8985	0.931915	0.944745	0.964613	0.955023	0.973164	0.115912	-0.161622	3.14971e-06	0.526587		D-aminoacyl-tRNA deacylase	dtd3	P73335 [121-131]	1xiodoTMT6plex [C10]	0.718925	0.810673	0.866851	0.892974	0.916743	0.921985	0.961384	0.944893	0.770581	-0.244429	0.00179085	0.822585
Slr1572 protein	slr1572	P74605 [152-163]	1xiodoTMT6plex [C7]	0.634542	0.676054	0.733748	0.793117	0.876149	0.908562	0.936037	0.937211	0.674348	-0.259382	0.00563018	0.943291		Arginine biosynthesis bifunctional protein ArgJ	argJ	P74122 [257-270]	1xiodoTMT6plex [C9]	0.8429	0.826095	0.883275	0.90319	0.906898	0.940664	0.977382	0.944878	0.101096	-0.159041	2.58473e-06	0.311468		OmpR subfamily	slr0115	Q55890 [158-172]	1xiodoTMT6plex [C11]	0.777374	0.814612	0.866657	0.892503	0.939505	0.940811	0.944476	0.95147	0.806573	-0.251725	0.00313178	0.888307
Translation initiation factor IF-3	infC	P72874 [49-65]	1xiodoTMT6plex [C16]	0.717612	0.75589	0.816171	0.815366	0.876277	0.921818	0.942829	0.928649	0.765423	-0.2714	0.0141355	0.864755		6-phosphogluconate dehydrogenase, decarboxylating	gnd	P52208 [335-341]	1xiodoTMT6plex [C5]	0.818674	0.825742	0.857688	0.897742	0.91102	0.920708	0.931015	0.924644	0.112647	-0.161633	3.15241e-06	0.465112		Adenylosuccinate lyase	purB	P74384 [311-325]	2xiodoTMT6plex [C6; C7]; 1xOxidation [M13]	0.829028	0.859415	0.908571	0.916971	0.946122	0.951297	0.950137	0.965727	0.235117	-0.162702	3.42141e-06	0.631818
Probable glycogen synthase 2	glgA2	P72623 [84-91]	1xiodoTMT6plex [C2]	0.745158	0.701832	0.786424	0.846809	0.876246	0.928631	0.95004	0.937324	0.747644	-0.264265	0.00818405	0.890271		Slr6047 protein	slr6047	Q6YRV7 [1142-1151]	1xiodoTMT6plex [C3]	0.81256	0.825588	0.834073	0.900779	0.908853	0.935745	0.93587	0.952372	0.117728	-0.162476	3.36256e-06	0.391365		Ammonium transport protein	cysQ	Q55507 [196-204]	1xiodoTMT6plex [C8]	0.740654	0.835998	0.866334	0.923643	0.94492	0.946947	0.956475	0.890969	0.773476	-0.234994	0.000869355	0.793062
Phosphoenolpyruvate synthase	ppsA	Q55905 [657-672]	1xiodoTMT6plex [C15]	0.633144	0.647661	0.722237	0.784455	0.87613	0.925824	0.918405	0.901078	0.656758	-0.257474	0.00486439	0.936254		S-(hydroxymethyl)glutathione dehydrogenase	frmA	P73138 [229-239]	1xiodoTMT6plex [C7]	0.753173	0.825782	0.852766	0.942184	0.955867	0.954771	0.985155	0.986422	0.113325	-0.166617	4.61805e-06	0.634563		Pyruvate dehydrogenase E1 component subunit beta	pdhB	P73405 [214-221]	1xiodoTMT6plex [C3]	0.676559	0.814958	0.866334	0.878384	0.938188	0.946947	0.945451	0.935352	0.728481	-0.234033	0.000807608	0.843733
Probable branched-chain-amino-acid aminotransferase	ilvE	P54691 [119-139]	1xOxidation [M9]; 1xiodoTMT6plex [C20]	0.833068	0.831624	0.885488	0.886652	0.924234	0.957048	0.968187	0.959086	0.220944	-0.162549	3.38154e-06	0.380176		CheY subfamily	sll0039	Q55447 [59-65]	1xiodoTMT6plex [C6]	0.805274	0.825575	0.848207	0.901217	0.949541	0.947594	0.953399	0.951055	0.817744	-0.252594	0.00334738	0.937752		Chromophore lyase CpcS/CpeS 2	cpcS2	P73092 [158-171]	1xiodoTMT6plex [C10]	0.556563	0.706083	0.866108	0.913048	0.951278	0.956759	0.951428	0.907351	0.547047	-0.217236	0.000223064	0.970685
Sll1530 protein	sll1530	P74357 [88-98]	1xiodoTMT6plex [C4]	0.660738	0.718062	0.744463	0.81728	0.875837	0.929439	0.956003	0.945412	0.702987	-0.259661	0.00575184	0.947383		Ferredoxin-dependent glutamate synthase 1	gltB	P55037 [1248-1276]	2xiodoTMT6plex [C2; C23]	0.796115	0.825348	0.86241	0.924965	0.952723	0.961012	0.951171	0.967618	0.806743	-0.242378	0.0015305	0.959021		Asparagine--tRNA ligase	asnS	P52276 [139-152]	1xiodoTMT6plex [C3]	0.711735	0.749865	0.866049	0.898726	0.857176	0.944839	0.939578	0.947196	0.767272	-0.25503	0.00403386	0.710856
Flavin prenyltransferase UbiX	ubiX	P72743 [185-198]	1xiodoTMT6plex [C9]	0.775099	0.656769	0.842812	0.850797	0.87568	0.941218	0.92264	0.951009	0.758289	-0.263766	0.00787671	0.703755		Isocitrate dehydrogenase [NADP]	icd	P80046 [120-132]	2xiodoTMT6plex [C8; C12]	0.756135	0.825349	0.860443	0.917961	0.94152	0.952684	0.959176	0.968588	0.783993	-0.239782	0.00125451	0.934902		Sll0735 protein	sll0735	P74630 [134-157]	1xiodoTMT6plex [C13]	0.841202	0.866532	0.866062	0.921704	0.947485	0.948062	0.942782	0.965757	0.858889	-0.260552	0.00615798	0.842236
Cation-transporting ATPase E1-E2 ATPase	sll0672	Q59999 [629-636]	1xiodoTMT6plex [C5]	0.630729	0.732497	0.736344	0.802595	0.875779	0.883451	0.932374	0.9218	0.703684	-0.265746	0.00916697	0.85078		Phosphoenolpyruvate synthase	ppsA	Q55905 [102-127]	1xiodoTMT6plex [C24]	0.800683	0.825341	0.895106	0.904438	0.929435	0.95157	0.961344	0.969977	0.832112	-0.255459	0.00416885	0.848894		Amidophosphoribosyltransferase	purF	Q55621 [223-241]	1xiodoTMT6plex [C8]	0.749696	0.809776	0.865992	0.90921	0.942997	0.95234	0.951208	0.969885	0.774087	-0.238918	0.00117415	0.941038
Glyceraldehyde-3-phosphate dehydrogenase 1	gap1	P49433 [147-163]	2xiodoTMT6plex [C7; C11]	0.467573	0.314082	0.470053	0.769854	0.875496	0.929392	0.949781	0.945683	0.371922	-0.244466	0.00179598	0.946138		Sll1913 protein	sll1913	P73250 [448-457]	1xiodoTMT6plex [C2]	0.782127	0.825285	0.861833	0.905182	0.923246	0.963649	0.968331	0.971727	0.812237	-0.251907	0.00317564	0.922062		Triosephosphate isomerase	tpiA	Q59994 [120-132]	1xiodoTMT6plex [C8]	0.79518	0.859593	0.865981	0.906672	0.936518	0.940692	0.935824	0.952369	0.840257	-0.261409	0.00657587	0.761092
Isocitrate dehydrogenase [NADP]	icd	P80046 [120-132]	2xiodoTMT6plex [C8; C12]	0.627747	0.666686	0.729533	0.825347	0.875411	0.917979	0.945955	0.946785	0.658411	-0.252643	0.00335988	0.953745		Phenylalanine--tRNA ligase alpha subunit	pheS	Q55187 [11-33]	1xiodoTMT6plex [C13]	0.795694	0.825045	0.861635	0.917289	0.949289	0.971711	0.975649	0.986428	0.113402	-0.163391	3.60666e-06	0.498624		Slr1610 protein	slr1610	P72888 [279-287]	1xiodoTMT6plex [C4]	0.842592	0.866041	0.865915	0.871448	0.946294	0.937009	0.942152	0.960617	0.859986	-0.274427	0.0178246	0.814558
Glycogen phosphorylase	glgP	P73511 [300-316]	1xiodoTMT6plex [C10]; 1xOxidation [M15]	0.870349	0.891438	0.930669	0.921769	0.933035	0.954447	0.946889	0.928132	0.283715	-0.158935	2.56373e-06	0.653063		Sll5075 protein	sll5075	Q6ZEQ5 [52-80]	1xiodoTMT6plex [C28]	0.841041	0.825062	0.856108	0.879828	0.917678	0.923537	0.939649	0.977689	0.108988	-0.159464	2.66988e-06	0.242701		Sll0822 protein	sll0822	Q55432 [33-41]	1xiodoTMT6plex [C2]	0.826461	0.84033	0.865887	0.85909	0.899946	0.874282	0.943098	0.937065	0.85685	-0.309848	0.268783	0.70516
NADH-glutamate synthase small subunit	gltD	P72762 [210-228]	1xiodoTMT6plex [C13]	0.491045	0.561614	0.707599	0.837197	0.875397	0.945605	0.964392	0.949085	0.50728	-0.236506	0.000976066	0.978148		Uncharacterized RNA methyltransferase sll1967	sll1967	P73374 [412-424]	1xiodoTMT6plex [C6]	0.796762	0.82485	0.799828	0.889165	0.851684	0.93582	0.927637	0.935613	0.120665	-0.163705	3.69458e-06	0.311044		Bifunctional protein GlmU	glmU	Q55504 [330-339]	1xiodoTMT6plex [C9]	0.736127	0.840972	0.865872	0.900578	0.93882	0.942355	0.92972	0.872678	0.787941	-0.243525	0.00167102	0.641742
Sll0518 protein	sll0518	Q55466 [170-179]	1xiodoTMT6plex [C9]	0.66909	0.688216	0.726178	0.796919	0.875267	0.925154	0.937998	0.93705	0.690678	-0.261101	0.0064226	0.963059		Slr1342 protein	slr1342	P74079 [53-71]	1xiodoTMT6plex [C15]	0.779307	0.824185	0.864426	0.886328	0.927216	0.94409	0.931538	0.96135	0.116849	-0.164768	4.00816e-06	0.598647		Sll1489 protein	sll1489	P74601 [119-130]	1xiodoTMT6plex [C2]	0.678446	0.838655	0.865705	0.838583	0.948266	0.897385	0.95592	0.901709	0.779096	-0.25632	0.0044529	0.558817
Dihydrolipoamide acetyltransferase component of pyruvate dehydrogenase complex	odhB	P74510 [395-406]	1xiodoTMT6plex [C9]	0.839658	0.817476	0.864153	0.865933	0.875203	0.921764	0.92739	0.931223	0.274098	-0.163527	3.64446e-06	0.22894		Sll8002 protein	sll8002	Q6ZE90 [55-77]	2xiodoTMT6plex [C15; C21]	0.798845	0.824035	0.852832	0.900735	0.92264	0.958432	0	0.956689	0.889332	#NUM!	-0.281096	0.962125		Glycerol-3-phosphate dehydrogenase [NAD(P)+]	gpsA	P73033 [172-191]	1xiodoTMT6plex [C10]	0.744773	0.79711	0.865712	0.869894	0.911205	0.914938	0.951372	0.940577	0.806773	-0.268608	0.0114143	0.732664
Sll0518 protein	sll0518	Q55466 [236-253]	1xiodoTMT6plex [C2]	0.646631	0.620131	0.738249	0.792887	0.875219	0.924986	0.932921	0.94362	0.654168	-0.255666	0.0042353	0.945661		Putative diflavin flavoprotein A 3	dfa3	P74373 [222-241]	1xiodoTMT6plex [C5]	0.811647	0.824015	0.797022	0.894091	0.912834	0.944834	0.916563	0.965486	0.11482	-0.162347	3.32961e-06	0.272381		Alpha-1,4 glucan phosphorylase	glgP	P73546 [95-107]	1xiodoTMT6plex [C3]	0.783167	0.780099	0.865522	0.873511	0.88587	0.87923	0.882587	0.895569	0.844309	-0.331701	1.43352	0.202671
Aspartate kinase	lysC	P74569 [187-211]	1xiodoTMT6plex [C13]	0.463698	0.551625	0.635418	0.769854	0.875081	0.932596	0.962536	0.956965	0.502434	-0.245092	0.00188411	0.98232		Sll1233 protein	sll1233	P74011 [184-194]	1xiodoTMT6plex [C10]	0.82729	0.823694	0.800709	0.853553	0.838051	0.943658	0.941472	0.890408	0.118851	-0.161209	3.05151e-06	0.112325		Cytochrome b6-f complex iron-sulfur subunit 2	petC2	P26290 [124-138]	2xiodoTMT6plex [C3; C5]	0.766032	0.826589	0.865462	0.882264	0.907017	0.911315	0.933643	0.942755	0.841718	-0.291568	0.0662615	0.557583
Slr0698 protein	slr0698	Q55960 [61-87]	1xiodoTMT6plex [C20]	0.740741	0.707437	0.720112	0.821122	0.874937	0.926247	0.938224	0.919492	0.220992	-0.173752	7.97641e-06	0.235614		Inorganic pyrophosphatase	ppa	P80507 [34-42]	1xOxidation [M2]; 1xiodoTMT6plex [C4]	0.831425	0.852203	0.898981	0.911055	0.930121	0.941357	0.955819	0.965022	0.105411	-0.15996	2.77314e-06	0.550569		Leucine--tRNA ligase	leuS	P73274 [124-134]	1xiodoTMT6plex [C5]	0.766765	0.854888	0.865241	0.934999	0.95105	0.952352	0.962713	0.971784	0.798069	-0.237096	0.00102116	0.902482
Ferredoxin-dependent glutamate synthase 2	gltS	P55038 [159-183]	2xiodoTMT6plex [C13; C17]	0.249753	0.272132	0.40955	0.673967	0.874981	0.946386	0.965712	0.955753	0.237602	-0.243394	0.00165441	0.997943		Slr1767 protein	slr1767	P73045 [56-65]	1xiodoTMT6plex [C9]	0.775063	0.823069	0.82204	0.917577	0.931503	0.949121	0.955195	0.960306	0.795251	-0.248553	0.00245613	0.921052		Acetate kinase	ackA	P73162 [349-361]	1xiodoTMT6plex [C4]	0.782084	0.848246	0.865202	0.848427	0.945524	0.92624	0.958031	0.941742	0.221832	-0.166864	4.70619e-06	0.559812
Nitrate reductase	narB	P73448 [706-714]	1xiodoTMT6plex [C2]	0.678384	0.722881	0.759818	0.840449	0.874875	0.916509	0.932027	0.938883	0.720983	-0.261399	0.00657092	0.903286		Slr0049 protein	slr0049	Q55131 [39-50]	1xiodoTMT6plex [C1]	0.821524	0.823008	0.828705	0.870738	0.92611	0.93385	0.93026	0.955417	0.116886	-0.161498	3.12004e-06	0.291197		Flotillin family inner membrane protein sll1021	sll1021	P72929 [154-164]	1xiodoTMT6plex [C6]	0.707082	0.786796	0.865024	0.790011	0.911799	0.835992	0.897955	0.895307	0.814438	-0.320494	0.60752	0.252297
Ferredoxin-dependent glutamate synthase 2	gltS	P55038 [906-918]	1xiodoTMT6plex [C2]; 1xOxidation [M6]	0.866212	0.889171	0.93478	0.950535	0.967686	0.960522	0.980622	0.981202	0.204677	-0.157617	2.31757e-06	0.616188		Dihydroxy-acid dehydratase	ilvD	P74689 [301-312]	1xiodoTMT6plex [C5]	0.818399	0.822726	0.89187	0.88041	0.894806	0.905017	0.917125	0.947407	0.864612	-0.314575	0.386058	0.533336		Sll1950 protein	sll1950	P73818 [176-187]	1xiodoTMT6plex [C8]	0.770415	0.822631	0.865043	0.904681	0.911558	0.926524	0.90321	0.926303	0.27662	-0.169985	5.97717e-06	0.736648
UvrABC system protein A	uvrA	P73412 [129-141]	1xiodoTMT6plex [C11]	0.518142	0.582722	0.669713	0.772337	0.874777	0.923453	0.938138	0.938016	0.555115	-0.248345	0.00241726	0.974204		Slr0031 protein	slr0031	Q55449 [79-96]	1xiodoTMT6plex [C7]	0.805475	0.822723	0.842772	0.903171	0.91193	0.924855	0.918706	0.935412	0.118701	-0.162851	3.46053e-06	0.48165		Slr0848 protein	slr0848	Q55436 [149-158]	1xiodoTMT6plex [C6]	0.756198	0.784247	0.865272	0.92039	0.947699	0.948431	0.932969	0.955488	0.223291	-0.169984	5.97663e-06	0.601558
Glutamate--tRNA ligase	gltX	Q55778 [98-109]	2xiodoTMT6plex [C1; C3]	0.770706	0.800367	0.885537	0.888956	0.874753	0.972575	0.97262	0.882899	0.822325	-0.269467	0.0121906	0.536794		Glutamate--tRNA ligase	gltX	Q55778 [98-109]	2xiodoTMT6plex [C1; C3]; 1xOxidation [M11]	0.854772	0.880563	0.882896	0.910587	0.946951	0.965057	0.967833	0.966294	0.122505	-0.157515	2.29949e-06	0.435259		Imidazole glycerol phosphate synthase subunit HisF	hisF	P74106 [6-17]	1xiodoTMT6plex [C5]	0.745163	0.740556	0.864823	0.914085	0.935266	0.943587	0.937677	0.961652	0.736453	-0.235203	0.000883364	0.938164
Slr0650 protein	slr0650	Q55730 [48-57]	1xiodoTMT6plex [C4]	0.743346	0.75995	0.807532	0.862444	0.874694	0.924609	0.961648	0.926228	0.779259	-0.270186	0.012881	0.848318		Zeta-carotene desaturase	crtQ	P74306 [194-205]	1xiodoTMT6plex [C1]	0.767873	0.821858	0.865979	0.902158	0.916	0.937929	0.9209	0.946959	0.819457	-0.261866	0.00680976	0.718973		Putative diflavin flavoprotein A 3	dfa3	P74373 [29-43]	1xiodoTMT6plex [C5]	0.755776	0.815485	0.8645	0.902519	0.925443	0.955691	0.953861	0.964475	0.790034	-0.245748	0.0019812	0.906769
50S ribosomal protein L24	rplX	P73309 [93-103]	1xiodoTMT6plex [C2]	0.72108	0.727293	0.771503	0.811228	0.874686	0.916187	0.935808	0.934777	0.743744	-0.269204	0.0119473	0.929891		Ferredoxin-dependent glutamate synthase 2	gltS	P55038 [1428-1454]	2xiodoTMT6plex [C10; C11]	0.819393	0.821962	0.841994	0.897992	0.917931	0.936716	0.93499	0.954768	0.106715	-0.161652	3.15684e-06	0.367945		Sll0585 protein	sll0585	Q55865 [239-268]	1xiodoTMT6plex [C14]	0.685667	0.748321	0.864386	0.857776	0.922798	0.939967	0.937696	0.967366	0.722138	-0.241058	0.00138334	0.883866
Leucine--tRNA ligase	leuS	P73274 [475-491]	2xiodoTMT6plex [C9; C12]	0.707943	0.767116	0.845275	0.841721	0.874671	0.943489	0.941858	0.929886	0.774078	-0.267667	0.0106201	0.782106		Sll0147 protein	sll0147	P74454 [3-32]	1xiodoTMT6plex [C5]	0.785422	0.821939	0.863095	0.883419	0.909563	0.930927	0.940566	0.955869	0.133192	-0.164907	4.05094e-06	0.569477		Glutathione synthetase	gshB	P73493 [80-94]	1xiodoTMT6plex [C9]	0.722426	0.783326	0.864266	0.909012	0.941918	0.954672	0.942568	0.955866	0.739158	-0.233835	0.000795461	0.954168
Threonine synthase	thrC	P74193 [309-331]	1xiodoTMT6plex [C10]	0.696398	0.814745	0.856078	0.86827	0.874471	0.947761	0.942734	0.965607	0.792532	-0.268167	0.011035	0.70879		1,4-dihydroxy-2-naphthoyl-CoA synthase	menB	P73495 [71-82]	1xiodoTMT6plex [C4]	0.861146	0.821938	0.853972	0.911486	0.943663	0.951093	0.952428	0.957268	0.114832	-0.157691	2.33076e-06	0.190088		Hydrogenase large subunit	hoxH	P74018 [334-356]	1xiodoTMT6plex [C7]	0.694534	0.752842	0.864186	0.890133	0.936282	0.917746	0.934905	0.95451	0.71108	-0.233633	0.000783244	0.924348
Slr1854 protein	slr1854	P73605 [121-139]	2xiodoTMT6plex [C5; C12]	0.654278	0.63633	0.539969	0.746597	0.87438	0.929491	0.941276	0.942626	0.609597	-0.259742	0.00578766	0.909899		Putative ORF1	sll0175	Q55555 [322-330]	1xiodoTMT6plex [C5]	0.807726	0.821387	0.865212	0.864994	0.906832	0.92678	0.918067	0.952632	0.123631	-0.162744	3.43237e-06	0.44331		HrEpiB	sll0576	P74729 [131-148]	1xiodoTMT6plex [C2]	0.824841	0.827814	0.863978	0.882395	0.9227	0.945258	0.935172	0.950779	0.84321	-0.271892	0.0146791	0.837627
Cysteine synthase	cysK	P73410 [22-31]	1xiodoTMT6plex [C7]	0.772889	0.798151	0.854976	0.836426	0.874269	0.932517	0.946131	0.928782	0.223887	-0.16861	5.3795e-06	0.455619		Thylakoid-associated single-stranded DNA-binding protein slr1034	slr1034	P73145 [21-37]	1xiodoTMT6plex [C7]; 1xOxidation [M16]	0.93852	0.921573	0.963486	0.95799	0.968763	0.968374	0.979025	0.978783	0.120285	-0.145818	9.38688e-07	0.262543		LL-diaminopimelate aminotransferase	dapL	Q55828 [258-265]	1xiodoTMT6plex [C1]	0.80026	0.82925	0.86391	0.889986	0.903042	0.912669	0.924805	0.937179	0.275814	-0.167081	4.78481e-06	0.598386
Asparagine--tRNA ligase	asnS	P52276 [139-152]	1xiodoTMT6plex [C3]	0.344406	0.645432	0.684697	0.793359	0.874231	0.718529	0.946137	0.864462	0.46634	-0.237104	0.00102179	0.709273		Long-chain-fatty-acid CoA ligase	slr1609	P73004 [304-313]	1xiodoTMT6plex [C2]	0.780175	0.821167	0.871902	0.900245	0.914461	0.950337	0.927343	0.945443	0.1109	-0.164784	4.01286e-06	0.635406		Protein slr1894	slr1894	P73321 [110-119]	1xiodoTMT6plex [C9]	0.720354	0.819405	0.86369	0.853433	0.879901	0.880384	0.91956	0.917263	0.830075	-0.311189	0.297858	0.375866
Putative biopolymer transport protein ExbB-like 3	sll1404	P72604 [68-84]	1xiodoTMT6plex [C7]	0.76633	0.780433	0.73579	0.840829	0.873797	0.893983	0.951501	0.924517	0.777818	-0.279242	0.0257764	0.825105		Carboxynorspermidine/carboxyspermidine decarboxylase	napC	P73562 [53-64]	1xiodoTMT6plex [C7]	0.786465	0.821153	0.887981	0.921712	0.939909	0.967461	0.968895	0.981439	0.800566	-0.238568	0.00114306	0.949749		Histidinol dehydrogenase	hisD	P73058 [157-168]	1xiodoTMT6plex [C4]	0.895899	0.818314	0.863527	0.916688	0.947641	0.955701	0.899842	0.927272	0.305364	-0.158014	2.38907e-06	0.0274907
NADH dehydrogenase	ndh	P74614 [259-267]	1xiodoTMT6plex [C1]	0.426858	0.435577	0.569022	0.781505	0.873476	0.935613	0.946874	0.926388	0.415916	-0.242013	0.00148834	0.987929		Oligopeptidase A	prlC	P74571 [442-452]	1xiodoTMT6plex [C8]	0.785756	0.820838	0.844181	0.877926	0.892658	0.931932	0.932993	0.944368	0.829065	-0.279867	0.0270387	0.776747		NAD(P)H-quinone oxidoreductase subunit N	ndhN	P74069 [151-161]	1xiodoTMT6plex [C7]	0.845548	0.751539	0.863363	0.822047	0.933819	0.92923	0.932416	0.945716	0.815719	-0.270482	0.013176	0.686333
NAD(P)H-quinone oxidoreductase subunit H	ndhH	P27724 [176-186]	2xiodoTMT6plex [C1; C5]	0.724527	0.705763	0.769604	0.819942	0.873474	0.940332	0.955838	0.947444	0.732298	-0.263652	0.00780866	0.952762		RutC family protein slr0709	slr0709	P52761 [117-130]	1xiodoTMT6plex [C8]	0.827572	0.820551	0.867011	0.919592	0.922438	0.945547	0.955874	0.970945	0.841862	-0.262768	0.00729717	0.847168		Photosystem I-associated linker protein CpcL	cpcL	P74625 [105-112]	1xiodoTMT6plex [C5]	0.777497	0.810622	0.863324	0.886461	0.919894	0.932889	0.9295	0.964304	0.227545	-0.168026	5.14423e-06	0.574376
3-isopropylmalate dehydratase small subunit	leuD	P74207 [32-47]	1xiodoTMT6plex [C1]	0.437159	0.468522	0.596756	0.774554	0.873404	0.943862	0.948645	0.943729	0.441367	-0.242565	0.00155262	0.991198		Sll0625 protein	sll0625	P74574 [61-78]	1xiodoTMT6plex [C7]	0.790812	0.820414	0.846042	0.896616	0.904215	0.946439	0.938416	0.953337	0.109879	-0.163998	3.77832e-06	0.50416		UDP-N-acetylmuramoylalanine--D-glutamate ligase	murD	P73668 [417-440]	1xiodoTMT6plex [C12]	0.657228	0.770882	0.86323	0.877602	0.93603	0.945224	0.942293	0.947229	0.688249	-0.23014	0.000599378	0.919691
6-phosphogluconolactonase	pgl	P74618 [18-25]	1xiodoTMT6plex [C4]	0.809095	0.812091	0.868206	0.893144	0.873253	0.937972	0.929793	0.911826	0.232254	-0.165423	4.21433e-06	0.445155		Dihydroxy-acid dehydratase	ilvD	P74689 [299-312]	1xiodoTMT6plex [C7]	0.83149	0.820312	0.644016	0.868273	0.926186	0.76701	0.955287	0.937313	0.112716	-0.161149	3.03764e-06	0.00636501		Malonyl CoA-acyl carrier protein transacylase	fabD	P73242 [274-282]	1xiodoTMT6plex [C3]	0.752458	0.741357	0.862601	0.879013	0.840629	0.925543	0.928928	0.939032	0.803156	-0.283455	0.0355916	0.617049
Ferredoxin-dependent glutamate synthase 1	gltB	P55037 [557-582]	1xiodoTMT6plex [C25]	0.695556	0.723714	0.799463	0.832988	0.873394	0.938907	0.945741	0.937316	0.737163	-0.262358	0.0070716	0.897413		Nitrate/nitrite binding protein NrtA	nrtA	P73452 [287-314]	1xOxidation [M]; 2xiodoTMT6plex [C13; C23]	0.906185	0.881242	0.91449	0.938375	0.960262	0.973185	0.96573	0.97437	0.120309	-0.151493	1.44977e-06	0.220231		Slr0907 protein	slr0907	Q55374 [704-729]	1xiodoTMT6plex [C7]	0.79927	0.787166	0.862587	0.87184	0.934015	0.912648	0.942753	0.955701	0.818313	-0.266638	0.00981544	0.793794
Sll1130 protein	sll1130	P73488 [88-98]	1xiodoTMT6plex [C5]	0.756253	0.795499	0.825024	0.863092	0.87302	0.926617	0.937913	0.927836	0.80435	-0.278271	0.0239281	0.789481		Methionine--tRNA ligase	metG	Q55729 [142-156]	1xiodoTMT6plex [C8]	0.779167	0.820228	0.829021	0.878685	0.900947	0.917847	0.923584	0.935671	0.829551	-0.285686	0.0422257	0.665868		Sensory transduction histidine kinase	slr0073	Q55788 [204-210]	1xiodoTMT6plex [C5]	0.736703	0.795826	0.862372	0.889429	0.926469	0.937286	0.93693	0.956955	0.773395	-0.245741	0.00198015	0.882436
Uncharacterized protein sll1178	sll1178	P74178 [113-121]	1xiodoTMT6plex [C8]	0.597914	0.670848	0.717865	0.805714	0.872987	0.920049	0.940961	0.919228	0.646208	-0.253813	0.00367499	0.93918		Methionine--tRNA ligase	metG	Q55729 [412-426]	1xiodoTMT6plex [C7]	0.810678	0.820276	0.783365	0.932181	0.947732	0.869995	0.956157	0.966497	0.113969	-0.162486	3.36531e-06	0.228689		B-carotene ketolase	crtO	Q55808 [207-218]	1xiodoTMT6plex [C2]	0.793577	0.864608	0.862179	0.891957	0.901102	0.91444	0.923789	0.961272	0.279773	-0.167186	4.82349e-06	0.665394
Slr1939 protein	slr1939	P74499 [16-34]	1xiodoTMT6plex [C18]	0.700058	0.712923	0.794155	0.800915	0.872795	0.928897	0.952017	0.937733	0.733195	-0.265967	0.00932337	0.919925		Sugar fermentation stimulation protein homolog	sfsA	P73664 [186-200]	1xiodoTMT6plex [C3]	0.802076	0.820221	0.808699	0.863842	0.885056	0.904653	0	0.908945	0.919151	#NUM!	-0.0172307	0.0808786		Acetylornithine aminotransferase	argD	P73133 [296-324]	2xiodoTMT6plex [C2; C21]	0.728581	0.795658	0.862039	0.898831	0.937245	0.952482	0.942013	0.974702	0.756415	-0.238498	0.00113694	0.9292
Putative diflavin flavoprotein A 3	dfa3	P74373 [29-43]	1xiodoTMT6plex [C5]	0.585581	0.609627	0.65696	0.789599	0.872721	0.947276	0.96264	0.965735	0.596662	-0.251315	0.00303494	0.987989		Ferredoxin	petF	P74449 [66-92]	3xiodoTMT6plex [C14; C18; C26]	0.81226	0.820157	0.852598	0.898926	0.908902	0.943026	0.936526	0.950081	0.837908	-0.272758	0.0156861	0.797308		1,4-alpha-glucan branching enzyme GlgB	glgB	P52981 [61-83]	1xiodoTMT6plex [C15]	0.84367	0.846017	0.862019	0.903176	0.950817	0.94453	0.956242	0.964836	0.223366	-0.161346	3.0837e-06	0.346537
Aldo/keto reductase slr0942	slr0942	P74308 [235-263]	1xiodoTMT6plex [C16]	0.880757	0.894707	0.893171	0.916054	0.872805	0.918193	0.931087	0.95013	0.293276	-0.158079	2.40101e-06	0.193003		Oxygen-dependent coproporphyrinogen-III oxidase	hemF	P72848 [312-330]	1xiodoTMT6plex [C4]	0.767908	0.820104	0.86828	0.897741	0.920367	0.938392	0.94132	0.953308	0.813986	-0.257813	0.00499231	0.809142		Peptide chain release factor 1	prfA	P74707 [259-265]	1xiodoTMT6plex [C3]	0.785805	0.830254	0.861952	0.890433	0.948687	0.939476	0.944594	0.959534	0.815983	-0.253691	0.00364068	0.88983
Slr0151 protein	slr0151	P74450 [171-191]	1xiodoTMT6plex [C5]	0.68066	0.718224	0.762853	0.844345	0.872765	0.89721	0.905452	0.93327	0.729842	-0.266384	0.00962633	0.825291		Heat shock protein	htpG	P74702 [620-634]	1xiodoTMT6plex [C3]	0.82305	0.819908	0.918987	0.9374	0.929236	0.959674	0.945478	0.963745	0.112855	-0.161302	3.07356e-06	0.507193		Protein adenylyltransferase SelO	selO	P73436 [362-385]	1xiodoTMT6plex [C8]	0.770134	0.796214	0.861708	0.848706	0.899219	0.923961	0.8787	0.907179	0.278468	-0.170517	6.22549e-06	0.582241
Slr0670 protein	slr0670	P72937 [186-200]	1xiodoTMT6plex [C4]; 1xOxidation [M14]	0.5483	0.677889	0.63414	0.790228	0.872583	0.910811	0.945818	0.945397	0.606684	-0.253814	0.00367529	0.930828		Bifunctional NAD(P)H-hydrate repair enzyme Nnr	nnr	P74217 [292-304]	1xiodoTMT6plex [C7]	0.843718	0.81987	0.799709	0.906918	0.865955	0.896353	0.876835	0.97442	0.108292	-0.159494	2.67603e-06	0.0782934		30S ribosomal protein S8	rpsH	P73307 [122-133]	1xiodoTMT6plex [C9]	0.756036	0.794618	0.861537	0.86261	0.904412	0.91056	0.896171	0.905476	0.846317	-0.324991	0.857371	0.19877
DNA-binding protein HU	hup	P73418 [26-47]	1xiodoTMT6plex [C12]; 1xOxidation [M14]	0.884078	0.904469	0.901563	0.940896	0.933852	0.970286	0.976641	0.960668	0.434198	-0.161672	3.16186e-06	0.422059		Slr0806 protein	slr0806	P74033 [65-76]	2xiodoTMT6plex [C1; C2]	0.811385	0.819678	0.861543	0.896525	0.920931	0.945614	0.948891	0.950689	0.142724	-0.162892	3.47159e-06	0.44837		Alpha-1,4 glucan phosphorylase	glgP	P73546 [452-475]	1xiodoTMT6plex [C6]	0.797268	0.830812	0.86151	0.877785	0.935116	0.945129	0.940091	0.957432	0.219189	-0.165793	4.33534e-06	0.521748
Slr1098 protein	slr1098	P72742 [185-196]	2xiodoTMT6plex [C3; C11]	0.526701	0.557704	0.638493	0.823827	0.872572	0.912924	0.951519	0.943645	0.532378	-0.244029	0.0017368	0.976348		Folyl-polyglutamate synthetase	folC	P73842 [48-64]	1xiodoTMT6plex [C4]	0.811972	0.819505	0.814046	0.9136	0.915544	0.926501	0.913978	0.956276	0.109349	-0.162203	3.29304e-06	0.328458		Bifunctional protein FolD	folD	Q55626 [188-197]	1xiodoTMT6plex [C2]	0.676839	0.729797	0.861317	0.867802	0.946483	0.919106	0.947494	0.918401	0.693437	-0.23447	0.000835092	0.904805
Chaperone protein DnaK2	dnaK2	P22358 [311-320]	1xiodoTMT6plex [C1]	0.407227	0.556587	0.719384	0.822011	0.872497	0.919561	0.934278	0.8771	0.442829	-0.231744	0.000677748	0.953752		Glycine dehydrogenase (decarboxylating)	gcvP	P74416 [827-844]	1xiodoTMT6plex [C10]	0.853282	0.819498	0.876015	0.884675	0.927065	0.945194	0.948848	0.926829	0.108038	-0.158394	2.45975e-06	0.228216		Sll1106 protein	sll1106	P74720 [106-123]	1xOxidation [M6]; 1xiodoTMT6plex [C7]	0.82665	0.85776	0.870622	0.896487	0.938808	0.942951	0.945861	0.952469	0.854798	-0.268606	0.0114126	0.827158
CheY subfamily	slr1982	P74138 [96-112]	1xiodoTMT6plex [C6]	0.697065	0.714058	0.76026	0.863627	0.872531	0.952062	0.949671	0.929115	0.716048	-0.254674	0.0039255	0.920247		Sll2002 protein	sll2002	P73680 [44-59]	1xiodoTMT6plex [C5]	0.783937	0.819532	0.86757	0.915944	0.931505	0.959738	0.963597	0.96017	0.803941	-0.245103	0.0018858	0.936748		Slr0238 protein	slr0238	P72692 [94-103]	1xiodoTMT6plex [C9]	0.701528	0.831034	0.861079	0.916454	0.91882	0.893434	0.93101	0.929934	0.237772	-0.173948	8.0972e-06	0.889259
Probable phosphoketolase	slr0453	P74690 [779-802]	1xiodoTMT6plex [C6]; 1xOxidation [M]	0.853508	0.884899	0.899795	0.910386	0.943675	0.959975	0.976873	0.939083	0.297723	-0.161451	3.10883e-06	0.523256		Cysteine synthase	cysM	P72662 [61-86]	1xiodoTMT6plex [C23]	0.756525	0.819465	0.836979	0.861077	0.910433	0.946313	0.933532	0.928947	0.804412	-0.265879	0.00926112	0.817985		1,4-alpha-glucan branching enzyme GlgB	glgB	P52981 [432-445]	1xiodoTMT6plex [C13]	0.7954	0.852474	0.860962	0.896159	0.925363	0.934525	0.935388	0.947787	0.844577	-0.272564	0.015454	0.715762
Glutaredoxin arsenate reductase	arsC	P74313 [30-41]	1xiodoTMT6plex [C6]	0.456737	0.497774	0.710794	0.842511	0.87238	0.921986	0.939505	0.952738	0.451129	-0.233314	0.000764365	0.976371		Putative amidase	sll0828	Q55424 [223-237]	2xiodoTMT6plex [C5; C6]	0.802183	0.819401	0.819821	0.897383	0.906077	0.948742	0.942489	0.955346	0.820909	-0.26699	0.0100832	0.868668		Cyanophycinase	cphB	P73832 [86-103]	1xiodoTMT6plex [C6]; 1xOxidation [M11]	0.817461	0.827427	0.861053	0.898694	0.938032	0.945435	0.938632	0.950012	0.232396	-0.164411	3.89993e-06	0.452896
OmpR subfamily	sll0649	P72948 [34-49]	1xiodoTMT6plex [C5]	0.667079	0.747432	0.803252	0.795211	0.872268	0.898707	0.918072	0.941383	0.743871	-0.273003	0.0159825	0.80463		Carboxysome formation protein	ccmA	P72864 [256-267]	1xiodoTMT6plex [C2]	0.801558	0.819387	0.816688	0.868438	0.918085	0.94877	0.942953	0.962238	0.131425	-0.163671	3.685e-06	0.337584		Heat shock protein	htpG	P74702 [620-634]	1xiodoTMT6plex [C3]	0.764694	0.850512	0.860833	0.901232	0.948768	0.93648	0.941679	0.943354	0.227322	-0.168488	5.32944e-06	0.744451
L-threonine dehydratase	ilvA	P73375 [297-313]	1xiodoTMT6plex [C9]	0.543379	0.760775	0.764797	0.79217	0.872173	0.894305	0.933367	0.825673	0.682693	-0.261031	0.00638812	0.585955		Slr1334 protein	slr1334	P74027 [203-229]	1xiodoTMT6plex [C4]	0.834539	0.819261	0.895433	0.924933	0.954696	0.978325	0.95051	0.977569	0.829441	-0.242796	0.00158023	0.922932		Ssr2962 protein	ssr2962	P73044 [8-22]	2xiodoTMT6plex [C8; C13]	0.733976	0.824601	0.860689	0.887342	0.900898	0.898885	0.924759	0.95232	0.837525	-0.298575	0.113336	0.474578
Uncharacterized protein sll1526	sll1526	P74360 [344-364]	1xiodoTMT6plex [C6]	0.64508	0.686989	0.740592	0.814119	0.872228	0.858182	0.90511	0.931927	0.704775	-0.269695	0.0124053	0.802077		Photosystem I P700 chlorophyll a apoprotein A2	psaB	P29255 [549-561]	1xiodoTMT6plex [C8]	0.823655	0.819137	0.843085	0.873818	0.919031	0.903938	0.921916	0.945422	0.129093	-0.161739	3.17802e-06	0.318036		Slr0440 protein	slr0440	Q55130 [112-121]	1xiodoTMT6plex [C6]	0.77499	0.812935	0.860444	0.899098	0.912049	0.9308	0.938007	0.953308	0.227634	-0.16815	5.19314e-06	0.611207
Trigger factor	tig	Q55511 [396-404]	1xiodoTMT6plex [C1]	0.300728	0.318533	0.428846	0.65651	0.872103	0.945331	0.94382	0.921652	0.292454	-0.24616	0.00204479	0.994195		LL-diaminopimelate aminotransferase	dapL	Q55828 [258-265]	1xiodoTMT6plex [C1]	0.755482	0.818711	0.848408	0.871338	0.904253	0.924132	0.918061	0.941923	0.819136	-0.27677	0.0213285	0.679677		ATP phosphoribosyltransferase regulatory subunit	hisZ	P74592 [225-237]	1xiodoTMT6plex [C7]	0.680256	0.691292	0.860398	0.84636	0.917224	0.905855	0.920169	0.949408	0.697871	-0.2418	0.00146425	0.847279
Cytochrome b6-f complex iron-sulfur subunit 2	petC2	P26290 [124-138]	2xiodoTMT6plex [C3; C5]	0.688946	0.767563	0.843085	0.860095	0.872023	0.907562	0.945655	0.92326	0.225615	-0.176395	9.76666e-06	0.726677		Protein slr1894	slr1894	P73321 [124-140]	1xiodoTMT6plex [C1]	0.80318	0.818692	0.85059	0.8695	0.909476	0.938045	0.932765	0.939595	0.83049	-0.274931	0.0185269	0.822342		Sll0625 protein	sll0625	P74574 [61-78]	1xiodoTMT6plex [C7]	0.774853	0.787497	0.86032	0.859939	0.928474	0.92742	0.939525	0.951197	0.804033	-0.262887	0.00736387	0.84426
Aspartate kinase	lysC	P74569 [568-576]	1xiodoTMT6plex [C3]	0.597539	0.674965	0.760202	0.810406	0.871944	0.934889	0.928445	0.917753	0.654501	-0.251765	0.0031412	0.90845		CTP synthase	pyrG	P74208 [213-222]	1xiodoTMT6plex [C1]	0.787646	0.81838	0.83883	0.872997	0.927136	0.905367	0.945856	0.962475	0.145092	-0.165279	4.16813e-06	0.46064		Slr1343 protein	slr1343	P74080 [111-130]	1xiodoTMT6plex [C6]	0.770199	0.812307	0.860173	0.885026	0.921493	0.929682	0.931398	0.951251	0.815306	-0.263927	0.0079749	0.789106
Lipid II isoglutaminyl synthase (glutamine-hydrolyzing) subunit GatD	gatD	P73734 [20-27]	1xiodoTMT6plex [C5]	0.619554	0.644714	0.712725	0.806142	0.871652	0.895926	0.94565	0.929721	0.648108	-0.255708	0.004249	0.943867		Sll1775 protein	sll1775	P73619 [691-698]	1xiodoTMT6plex [C5]	0.761197	0.818493	0.862335	0.902608	0.910342	0.953168	0.919693	0.967252	0.80758	-0.255847	0.00429458	0.786184		Slr0583 protein	slr0583	Q55412 [3-29]	1xiodoTMT6plex [C15]	0.697896	0.757995	0.859985	0.918414	0.957127	0.953448	0.95993	0.978474	0.219569	-0.175131	8.86514e-06	0.677237
Slr1962 protein	slr1962	P74100 [53-66]	1xiodoTMT6plex [C13]	0.745063	0.878767	0.781827	0.878621	0.871641	0.920309	0.916836	0.820509	0.851283	-0.404446	377.098	0.00581417		Protein translocase subunit SecA	secA	Q55709 [421-445]	1xiodoTMT6plex [C6]	0.76375	0.818313	0.874183	0.907746	0.950342	0.948664	0.950143	0.983251	0.118859	-0.16615	4.45561e-06	0.638117		Soluble hydrogenase 42 kD subunit	sll1559	P74281 [338-347]	1xiodoTMT6plex [C8]	0.797413	0.882932	0.859906	0.899459	0.950941	0.926145	0.939028	0.95432	0.849022	-0.265125	0.00874126	0.663902
dTDP-4-dehydrorhamnose 3,5-epimerase	rfbC	P74488 [90-107]	1xiodoTMT6plex [C11]	0.733268	0.770935	0.822406	0.851443	0.871376	0.851464	0.95772	0.940244	0.799884	-0.293726	0.0781709	0.712364		Alpha-1,4 glucan phosphorylase	glgP	P73546 [95-107]	1xiodoTMT6plex [C3]	0.769242	0.818216	0.818936	0.855871	0.862801	0.848367	0.860894	0.911476	0.128843	-0.166072	4.42905e-06	0.587435		Deoxyribose-phosphate aldolase	deoC	P73618 [25-38]	2xiodoTMT6plex [C6; C7]	0.784836	0.823626	0.859745	0.888748	0.904893	0.938779	0.908905	0.945317	0.835995	-0.278619	0.0245748	0.626615
Ribose-phosphate pyrophosphokinase	prs	Q55848 [263-280]	1xiodoTMT6plex [C5]	0.677854	0.737814	0.749835	0.727688	0.871491	0.927286	0.942948	0.951409	0.711845	-0.268764	0.0115509	0.94165		Chaperone protein dnaK3	dnaK3	P73098 [563-581]	1xiodoTMT6plex [C6]	0.855204	0.818281	0.878801	0.880053	0.888281	0.954234	0.9384	0.960526	0.122463	-0.158427	2.46589e-06	0.177569		Sll1775 protein	sll1775	P73619 [528-555]	1xiodoTMT6plex [C16]	0.795972	0.893371	0.859841	0.923122	0.963371	0.951918	0.965721	0.966466	0.838294	-0.247974	0.00234961	0.803929
Slr1853 protein	slr1853	P73604 [25-31]	1xiodoTMT6plex [C5]	0.833807	0.845299	0.874407	0.875095	0.871282	0.892773	0.979245	0.963703	0.2806	-0.163974	3.77141e-06	0.257258		Ribulose bisphosphate carboxylase small subunit	cbbS	P54206 [95-112]	1xiodoTMT6plex [C2]	0.737902	0.81818	0.821066	0.886863	0.906519	0.921783	0.919729	0.92874	0.800579	-0.267093	0.0101634	0.702284		Methionine synthase	metH	Q55786 [586-602]	1xiodoTMT6plex [C9]	0.641905	0.738366	0.859624	0.926656	0.830517	0.951032	0.940688	0.926719	0.653678	-0.226262	0.000445324	0.830567
Phosphoglycerate kinase	pgk	P74421 [307-331]	1xiodoTMT6plex [C9]; 1xOxidation [M18]	0.37664	0.49009	0.689803	0.81899	0.871071	0.909091	0.937087	0.944056	0.395128	-0.232064	0.000694542	0.978382		CheY subfamily	sll1292	P73175 [70-85]	1xiodoTMT6plex [C13]	0.77511	0.817995	0.63821	0.89342	0.930968	0.960509	0.95322	0.966368	0.114008	-0.165795	4.33602e-06	0.1378		Glucose-6-phosphate 1-dehydrogenase	zwf	P73411 [441-455]	1xiodoTMT6plex [C5]; 1xOxidation [M6]	0.90322	0.934638	0.954827	0.960682	0.974558	0.970197	0.968907	0.977238	0.239127	-0.152858	1.6096e-06	0.7941
GDP-mannose 4,6-dehydratase	rfbD	P72586 [159-165]	1xiodoTMT6plex [C5]	0.786064	0.754386	0.698842	0.85681	0.871046	0.902736	0.864796	0.92402	0.80242	-0.313522	0.356149	0.362438		Slr0106 protein	slr0106	Q55877 [77-97]	1xiodoTMT6plex [C3]	0.73154	0.817902	0	0.893711	0.918052	0.932122	0.920292	0.923931	0.566227	-0.256616	0.00455516	0.286517		GDP-mannose 4,6-dehydratase	yefA	P72908 [120-146]	1xiodoTMT6plex [C9]	0.781138	0.826525	0.859551	0.906797	0.956307	0.957992	0.917051	0.975988	0.802701	-0.245096	0.00188475	0.879588
Slr0848 protein	slr0848	Q55436 [149-158]	1xiodoTMT6plex [C6]	0.665187	0.625406	0.720857	0.822673	0.870791	0.933073	0.946998	0.928376	0.657527	-0.253735	0.00365297	0.944565		Glucokinase	glk	Q55855 [75-89]	2xiodoTMT6plex [C2; C14]	0.815768	0.817827	0.861268	0.897269	0.948198	0.952352	0.949665	0.960541	0.823284	-0.253881	0.0036942	0.937869		Glutamine synthetase	glnA	P77961 [364-387]	2xiodoTMT6plex [C1; C17]; 1xOxidation [M15]	0.746582	0.808453	0.876779	0.908594	0.93906	0.950161	0.959004	0.97156	0.770376	-0.236845	0.00100172	0.935284
Long-chain-fatty-acid CoA ligase	slr1609	P73004 [269-294]	1xiodoTMT6plex [C20]	0.602107	0.613866	0.691095	0.793572	0.870685	0.925479	0.931971	0.952722	0.617504	-0.252846	0.00341248	0.972338		Slr1670 protein	slr1670	P74259 [549-560]	1xiodoTMT6plex [C5]	0.802692	0.817809	0	0.872803	0.903851	0.944584	0.929694	0.958711	0.589719	-0.259213	0.0055578	0.274719		Elongation factor Ts	tsf	P74070 [16-24]	1xiodoTMT6plex [C8]	0.796525	0.830023	0.859342	0.868226	0.780054	0.771112	0.838951	0.912882	0.816422	-0.329345	1.1968	0.425146
Bifunctional protein GlmU	glmU	Q55504 [150-164]	1xiodoTMT6plex [C10]	0.560847	0.495772	0.662272	0.779333	0.870529	0.871888	0.95234	0.931516	0.540277	-0.248625	0.00246967	0.940413		Ribonuclease D	rnd	Q55641 [105-112]	1xiodoTMT6plex [C6]	0.777228	0.817726	0.850753	0.877437	0.923984	0.929707	0.936184	0.940041	0.12488	-0.165332	4.18514e-06	0.579128		Ferredoxin-dependent glutamate synthase 2	gltS	P55038 [506-525]	1xiodoTMT6plex [C5]	0.747208	0.839453	0.859223	0.892273	0.887344	0.932833	0.940326	0.932097	0.280259	-0.171625	6.77733e-06	0.778894
Adenylosuccinate synthetase	purA	P73290 [53-78]	1xiodoTMT6plex [C15]	0.359409	0.411701	0.533911	0.731342	0.870585	0.92329	0.959101	0.962891	0.371976	-0.243478	0.00166508	0.994481		Sll1469 protein	sll1469	P73419 [193-201]	1xiodoTMT6plex [C8]	0.795196	0.817657	0.864414	0.873639	0.913543	0.948148	0.961199	0.971783	0.11539	-0.163785	3.71733e-06	0.45451		NAD(P)H-quinone oxidoreductase subunit H	ndhH	P27724 [176-186]	2xiodoTMT6plex [C1; C5]	0.778167	0.806021	0.858962	0.897678	0.935405	0.934017	0.948401	0.967565	0.220615	-0.167908	5.09774e-06	0.547936
Photosystem II manganese-stabilizing polypeptide	psbO	P10549 [67-82]	1xiodoTMT6plex [C7]; 1xOxidation [M8]	0.234457	0.284796	0.432846	0.737769	0.870536	0.931736	0.960456	0.947945	0.226953	-0.23984	0.00126007	0.994502		NarL subfamily	slr1909	P73104 [99-126]	1xiodoTMT6plex [C26]	0.750384	0.81761	0.708794	0.902216	0.909549	0.936477	0.951227	0.955423	0.763547	-0.256656	0.00456913	0.775642		Bacterioferritin	bfr	P24602 [103-117]	1xiodoTMT6plex [C6]	0.909269	0.944887	0.926616	0.928883	0.95825	0.948434	0.956866	0.971912	0.283885	-0.152802	1.60273e-06	0.472385
Uncharacterized protein	sll7087	Q6ZEB1 [118-140]	1xiodoTMT6plex [C15]	0.710745	0.603024	0.774728	0.770912	0.870449	0.890389	0.94047	0.911843	0.695125	-0.266572	0.0097655	0.807951		Sll1730 protein	sll1730	P73396 [189-196]	2xiodoTMT6plex [C4; C7]	0.851241	0.817458	0.808564	0.903778	0.911581	0.891103	0.961717	0.93784	0.852471	-0.296553	0.0970752	0.580466		Photosystem I iron-sulfur center	psaC	P32422 [20-35]	2xiodoTMT6plex [C2; C15]; 1xOxidation [M9]	0.822944	0.878121	0.904069	0.925715	0.945344	0.94621	0.958801	0.966472	0.241101	-0.163249	3.5677e-06	0.733334
Probable glycogen synthase 2	glgA2	P72623 [34-48]	2xiodoTMT6plex [C3; C13]; 1xOxidation [M14]	0.705354	0.767712	0.841517	0.889145	0.909228	0.961003	0.965181	0.952676	0.735817	-0.241434	0.00142369	0.9303		Sulfolipid biosynthesis protein SqdB	sqdB	P73128 [132-141]	1xiodoTMT6plex [C6]	0.74873	0.817452	0.84564	0.880791	0.906803	0.937165	0.949543	0.955434	0.109783	-0.167078	4.78401e-06	0.639611		Glutamine synthetase	glnA	P77961 [62-84]	2xiodoTMT6plex [C8; C22]	0.707984	0.74752	0.858811	0.902978	0.944179	0.944442	0.954012	0.963595	0.713739	-0.233026	0.000747694	0.967928
Sll0446 protein	sll0446	P74682 [492-504]	1xiodoTMT6plex [C1]	0.680984	0.726011	0.706376	0.82921	0.870229	0.926367	0.933754	0.948901	0.707245	-0.261898	0.00682651	0.930558		Long-chain-fatty-acid CoA ligase	slr1609	P73004 [269-294]	1xiodoTMT6plex [C20]	0.794142	0.817127	0.885578	0.88542	0.935436	0.962409	0.952609	0.969531	0.821987	-0.255444	0.00416382	0.885047		Sll1469 protein	sll1469	P73419 [193-201]	1xiodoTMT6plex [C8]	0.778328	0.802497	0.858676	0.887795	0.906711	0.915539	0.935065	0.928617	0.832069	-0.282814	0.0338864	0.605874
Sulfite reductase [ferredoxin]	sir	P72854 [617-635]	1xiodoTMT6plex [C3]	0.607773	0.666182	0.779323	0.805808	0.869948	0.915233	0.959103	0.873785	0.665707	-0.254332	0.00382401	0.840816		Sll0625 protein	sll0625	P74574 [89-108]	1xiodoTMT6plex [C3]	0.806534	0.817052	0.827954	0.869406	0.901636	0.960449	0.932619	0.960967	0.10395	-0.162777	3.4412e-06	0.325734		GMP synthase [glutamine-hydrolyzing]	guaA	P49057 [207-230]	2xiodoTMT6plex [C7; C9]	0.786497	0.836942	0.858717	0.906669	0.916379	0.925031	0.939994	0.95389	0.842122	-0.276326	0.0206157	0.677505
Acetyl-coenzyme A synthetase	acsA	Q55404 [122-131]	1xiodoTMT6plex [C3]	0.552215	0.621463	0.706987	0.77731	0.87	0.908741	0.936757	0.911224	0.60265	-0.252172	0.00324068	0.940867		Sll1186 protein	sll1186	P72847 [156-168]	1xiodoTMT6plex [C6]	0.787132	0.817013	0.832069	0.868174	0.86955	0.904674	0.911471	0.941095	0.111465	-0.164415	3.90106e-06	0.467943		DNA topoisomerase 1	topA	P73810 [400-409]	1xiodoTMT6plex [C4]	0.776099	0.811046	0.858706	0.874305	0.94032	0.902954	0.901958	0.919682	0.283795	-0.169946	5.95937e-06	0.615074
Slr0635 protein	slr0635	Q55712 [219-229]	1xiodoTMT6plex [C2]	0.383036	0.434678	0.584046	0.784448	0.869919	0.926139	0.929284	0.930098	0.38973	-0.239682	0.00124496	0.988779		Dihydrolipoyl dehydrogenase	lpdA	P72740 [328-348]	1xOxidation [M]; 1xiodoTMT6plex [C19]	0.899996	0.896513	0.925781	0.956474	0.963093	0.938752	0.974143	0.973205	0.119231	-0.151888	1.49435e-06	0.37258		Aminopeptidase N	ape2	P74527 [558-569]	1xiodoTMT6plex [C3]	0.805218	0.88933	0.858611	0.899749	0.963055	0.949764	0.924471	0.929164	0.24433	-0.164784	4.01279e-06	0.633427
Slr1338 protein	slr1338	P74074 [43-59]	1xiodoTMT6plex [C1]	0.475908	0.481853	0.623169	0.60782	0.869945	0.960022	0.974413	0.97061	0.492972	-0.255547	0.00419692	0.970171		Alpha-1,4 glucan phosphorylase	glgP	P73546 [452-475]	1xiodoTMT6plex [C6]	0.801119	0.816292	0.891601	0.730734	0.908719	0.945222	0.734606	0.969468	0.134527	-0.163596	3.66399e-06	0.0547189		Metalloprotease slr1322	slr1322	P74002 [85-100]	1xiodoTMT6plex [C3]	0.742679	0.797073	0.858616	0.817381	0.917985	0.922561	0.930292	0.92782	0.795977	-0.269948	0.0126477	0.742709
NADH-glutamate synthase small subunit	gltD	P72762 [482-494]	1xiodoTMT6plex [C2]	0.607106	0.667285	0.766098	0.824895	0.8698	0.926459	0.933478	0.931053	0.653859	-0.249831	0.00270869	0.918775		1,4-alpha-glucan branching enzyme GlgB	glgB	P52981 [432-445]	1xiodoTMT6plex [C13]	0.815321	0.816122	0.865967	0.878701	0.910976	0.923491	0.935634	0.94794	0.10365	-0.161996	3.24122e-06	0.415232		L-aspartate oxidase	nadB	P74562 [434-443]	1xiodoTMT6plex [C9]	0.78679	0.823154	0.858354	0.844262	0.955959	0.943298	0.963206	0.968953	0.223568	-0.166932	4.73071e-06	0.439837
PatA subfamily	slr1693	P74294 [349-368]	1xiodoTMT6plex [C2]	0.629408	0.690876	0.729675	0.80326	0.869818	0.909091	0.920856	0.932203	0.679367	-0.260254	0.00601886	0.920621		Sll0359 protein	sll0359	P74426 [58-66]	1xiodoTMT6plex [C2]	0.759484	0.816057	0.79907	0.86402	0.880454	0.908945	0.904021	0.885941	0.117044	-0.166688	4.64309e-06	0.561322		Probable phosphoketolase	slr0453	P74690 [572-592]	1xiodoTMT6plex [C17]	0.795017	0.850126	0.858234	0.897327	0.921002	0.923455	0.853496	0.836348	0.300091	-0.167953	5.11545e-06	0.475029
Sll1549 protein	sll1549	P74656 [129-136]	1xiodoTMT6plex [C7]	0.241737	0.306146	0.525563	0.779674	0.869722	0.895214	0.935614	0.919503	0.236876	-0.235568	0.00090841	0.989985		D-isomer specific 2-hydroxyacid dehydrogenase family	slr2123	P73990 [124-133]	1xiodoTMT6plex [C4]	0.78626	0.816005	0.849288	0.892293	0.925259	0.957009	0.930474	0.926009	0.136235	-0.164899	4.0484e-06	0.534065		Glutamate-1-semialdehyde 2,1-aminomutase	hemL	Q55665 [146-160]	1xiodoTMT6plex [C4]; 1xOxidation [M11]	0.7712	0.809392	0.858116	0.882666	0.910015	0.908726	0.877099	0.942332	0.276764	-0.170087	6.02373e-06	0.624258
Formyltetrahydrofolate deformylase	purU	Q55135 [116-129]	1xiodoTMT6plex [C1]	0.649776	0.680806	0.77665	0.745738	0.869702	0.939249	0.940681	0.938096	0.690889	-0.263739	0.0078604	0.917539		3-oxoacyl-[acyl-carrier-protein] synthase 2	fabF	P73283 [77-93]	2xiodoTMT6plex [C2; C7]	0.816796	0.816018	0.82405	0.882373	0.928853	0.866389	0.759355	0.961307	0.199838	-0.163899	3.75e-06	0.0818201		Sll1033 protein	sll1033	P72756 [182-202]	1xiodoTMT6plex [C9]	0.724006	0.786844	0.858063	0.877523	0.924591	0.94974	0.94674	0.966925	0.233399	-0.173666	7.92402e-06	0.663157
Putative low molecular weight protein-tyrosine-phosphatase slr0328	slr0328	Q55535 [34-53]	1xiodoTMT6plex [C3]	0.307087	0.274592	0.613734	0.763322	0.869709	0.927078	0.951178	0.952673	0.267755	-0.234585	0.000842483	0.974057		Aspartate kinase	lysC	P74569 [396-403]	1xiodoTMT6plex [C3]	0.786934	0.815715	0.867327	0.882601	0.899328	0.918227	0.910517	0.933532	0.114254	-0.164249	3.85168e-06	0.614065		Slr0049 protein	slr0049	Q55131 [20-34]	1xiodoTMT6plex [C1]	0.838859	0.866105	0.857985	0.88071	0.956749	0.951197	0.944106	0.936555	0.221262	-0.161618	3.14878e-06	0.373938
GMP synthase [glutamine-hydrolyzing]	guaA	P49057 [261-277]	1xiodoTMT6plex [C8]; 1xOxidation [M16]	0.798249	0.823096	0.845437	0.887729	0.924242	0.955678	0.968113	0.967724	0.229887	-0.166752	4.666e-06	0.441774		Regulatory components of sensory transduction system	slr2100	P73928 [48-77]	1xiodoTMT6plex [C26]	0.637394	0.815653	0.808668	0.909345	0.931841	0.95498	0.95884	0.965388	0.695409	-0.232802	0.000734952	0.868643		Bicarbonate transport ATP-binding protein CmpC	cmpC	Q55462 [184-208]	1xiodoTMT6plex [C2]	0.726367	0.779767	0.857973	0.834886	0.893983	0.938217	0.951146	0.942255	0.785436	-0.267239	0.0102778	0.811228
Homoserine dehydrogenase	hom	P52986 [217-226]	1xiodoTMT6plex [C6]	0.396641	0.421516	0.569403	0.738722	0.869496	0.919542	0.946071	0.930387	0.401788	-0.243743	0.00169923	0.990159		Beta-glucosidase	bgl	P74340 [408-417]	1xiodoTMT6plex [C2]	0.655657	0.815473	0.736818	0.845778	0.826647	0.896288	0.899625	0.924025	0.763788	-0.287258	0.0476298	0.578635		GDP-mannose pyrophosphorylase	rfbM	P74172 [137-146]	1xiodoTMT6plex [C3]	0.727877	0.780745	0.857959	0.885537	0.929239	0.920309	0.926174	0.94429	0.228088	-0.172607	7.30648e-06	0.687082
NADP-specific glutamate dehydrogenase	gdhA	P54386 [93-104]	1xiodoTMT6plex [C1]	0.716323	0.734435	0.794375	0.863039	0.86944	0.913314	0.938034	0.918117	0.759883	-0.269069	0.0118243	0.800416		6-phosphogluconate dehydrogenase, decarboxylating	gnd	P52208 [342-354]	1xiodoTMT6plex [C2]	0.791658	0.815035	0.836383	0.928577	0.890256	0.939782	0.923754	0.939617	0.835627	-0.277414	0.0224079	0.577052		Slr0151 protein	slr0151	P74450 [207-213]	1xiodoTMT6plex [C2]	0.819233	0.857601	0.857875	0.928978	0.910067	0.923724	0.918563	0.909631	0.284745	-0.165051	4.09595e-06	0.609745
Phosphoenolpyruvate synthase	ppsA	Q55905 [178-186]	1xiodoTMT6plex [C1]	0.599257	0.642337	0.776741	0.772225	0.869298	0.901726	0.916197	0.922079	0.660015	-0.259148	0.00553016	0.860209		dTDP-6-deoxy-L-mannose-dehydrogenase	rfbC	P72887 [35-42]	1xiodoTMT6plex [C3]	0.782479	0.814852	0.838678	0.880051	0.914894	0.942108	0.91042	0.920015	0.816954	-0.267837	0.0107598	0.730499		Probable glutaredoxin ssr2061	ssr2061	P73492 [29-44]	1xiodoTMT6plex [C8]	0.633607	0.789926	0.857743	0.905006	0.942948	0.952745	0.946777	0.966734	0.655334	-0.222305	0.000328891	0.940744
Phosphoribosylformylglycinamidine synthase subunit PurL	purL	P72644 [246-256]	1xiodoTMT6plex [C6]	0.380478	0.488288	0.568027	0.753731	0.869218	0.907054	0.948209	0.947268	0.420735	-0.243675	0.00169037	0.982246		Phosphate acetyltransferase	pta	P73662 [679-697]	1xiodoTMT6plex [C2]	0.785047	0.81505	0.853204	0.88546	0.916811	0.938028	0.949348	0.988147	0.124941	-0.164756	4.0042e-06	0.478056		Aspartate kinase	lysC	P74569 [396-403]	1xiodoTMT6plex [C3]	0.707373	0.815992	0.857572	0.894182	0.93715	0.910142	0.912574	0.940509	0.757032	-0.240195	0.0012948	0.794622
Cysteine desulfurase	nifS	Q55602 [318-330]	1xiodoTMT6plex [C9]	0.402536	0.49221	0.672851	0.779136	0.869178	0.936744	0.889919	0.918052	0.431989	-0.237709	0.0010703	0.96572		Sensory transduction histidine kinase	slr0073	Q55788 [204-210]	1xiodoTMT6plex [C5]	0.707611	0.81462	0.870786	0.893705	0.934453	0.955374	0.964419	0.940414	0.748559	-0.235291	0.000889348	0.88476		Probable glycogen synthase 2	glgA2	P72623 [300-308]	1xiodoTMT6plex [C5]	0.77499	0.819256	0.857451	0.925425	0.94827	0.92927	0.951015	0.971735	0.225641	-0.167929	5.10625e-06	0.600218
Ribulose bisphosphate carboxylase large chain	cbbL	P54205 [232-247]	1xiodoTMT6plex [C11]; 1xOxidation [M]	0.693898	0.754855	0.795549	0.834424	0.869146	0.86901	0.897591	0.912593	0.790796	-0.306117	0.201967	0.490582		Glutamine synthetase	glnA	P77961 [85-98]	1xiodoTMT6plex [C8]	0.779678	0.814486	0.85062	0.905096	0.942018	0.947148	0.942438	0.955762	0.799338	-0.247964	0.00234785	0.931439		3-isopropylmalate dehydrogenase	leuB	P73960 [187-194]	1xiodoTMT6plex [C4]	0.744652	0.855983	0.857368	0.900179	0.868695	0.883114	0.859704	0.782587	0.844035	-0.499081	530543	0.185641
Bifunctional protein GlmU	glmU	Q55504 [142-149]	1xiodoTMT6plex [C3]	0.544768	0.562916	0.627576	0.747535	0.869108	0.88631	0.891937	0.939957	0.561615	-0.254523	0.00388042	0.961393		CTP synthase	pyrG	P74208 [225-254]	2xiodoTMT6plex [C5; C15]	0.796285	0.814449	0.842494	0.892435	0.92198	0.942806	0.946491	0.960438	0.818457	-0.262052	0.00690787	0.903378		Cyanophycinase	cphB	P73832 [104-116]	1xiodoTMT6plex [C2]	0.786737	0.734107	0.857237	0.895417	0.946762	0.916367	0.94043	0.957933	0.768288	-0.2446	0.00181446	0.85579
Putative diflavin flavoprotein A 3	dfa3	P74373 [502-520]	1xiodoTMT6plex [C3]	0.760638	0.749175	0.783282	0.866252	0.868981	0.946288	0.943114	0.921763	0.772522	-0.267667	0.01062	0.856654		Histidine kinase	sll1296	P73172 [66-82]	1xiodoTMT6plex [C15]	0.694603	0.814174	0.804764	0.905443	0.921113	0.935562	0.955017	0.901226	0.745199	-0.243299	0.00164241	0.811571		Putative amidase	sll0828	Q55424 [223-237]	2xiodoTMT6plex [C5; C6]	0.750466	0.799478	0.857232	0.880192	0.896931	0.923723	0.927931	0.94761	0.279871	-0.172343	7.16038e-06	0.660821
Elongation factor G 1	fusA	P28371 [96-119]	1xiodoTMT6plex [C10]	0.211701	0.249848	0.385751	0.687222	0.868846	0.922618	0.955286	0.955134	0.202337	-0.242297	0.00152101	0.996124		Glutamate-1-semialdehyde 2,1-aminomutase	hemL	Q55665 [119-132]	1xiodoTMT6plex [C9]; 1xOxidation [M10]	0.754197	0.814141	0.87278	0.913529	0.93347	0.943701	0.944123	0.955362	0.130033	-0.167008	4.75823e-06	0.702674		NAD(P)H-quinone oxidoreductase subunit I	ndhI	P26525 [74-88]	1xiodoTMT6plex [C2]	0.759857	0.799146	0.857128	0.890056	0.937728	0.928066	0.942904	0.967423	0.788348	-0.249279	0.00259669	0.896785
Photosystem I-associated linker protein CpcL	cpcL	P74625 [105-112]	1xiodoTMT6plex [C5]	0.687658	0.719149	0.767437	0.818812	0.868715	0.927832	0.922125	0.942304	0.726227	-0.265011	0.00866517	0.914017		Slr0440 protein	slr0440	Q55130 [112-121]	1xiodoTMT6plex [C6]	0.785663	0.814051	0.832693	0.872477	0.923037	0.928026	0.942947	0.958097	0.813608	-0.266469	0.00968867	0.890703		Slr1855 protein	slr1855	P73606 [432-440]	1xiodoTMT6plex [C1]	0.873168	0.788944	0.857105	0.81128	0.90228	0.912872	0.869695	0.939777	0.853048	-0.323237	0.749582	0.349541
Elongation factor G 1	fusA	P28371 [380-391]	1xiodoTMT6plex [C9]	0.424761	0.449779	0.61982	0.771191	0.868679	0.93239	0.947325	0.909854	0.428777	-0.241285	0.00140758	0.98225		Oligopeptidase A	prlC	P74571 [441-452]	1xiodoTMT6plex [C9]	0.822655	0.813986	0.869063	0.890646	0.901021	0.927735	0.923194	0.941309	0.111993	-0.161378	3.09132e-06	0.395734		Flavin prenyltransferase UbiX	ubiX	P72743 [94-109]	2xiodoTMT6plex [C1; C9]	0.650847	0.881159	0.857079	0.858121	0.901674	0.933855	0.85138	0.952692	0.280082	-0.17822	1.12315e-05	0.838429
DNA gyrase subunit A	gyrA	Q55738 [542-559]	2xiodoTMT6plex [C13; C14]	0.553968	0.602033	0.701026	0.779418	0.8684	0.925037	0.939691	0.9532	0.590622	-0.250476	0.00284608	0.96549		Sll0518 protein	sll0518	Q55466 [236-253]	1xiodoTMT6plex [C2]	0.804426	0.813969	0.866737	0.901839	0.934179	0.950986	0.954447	0.969188	0.820276	-0.254188	0.00378199	0.924409		Phosphoenolpyruvate synthase	ppsA	Q55905 [305-317]	1xiodoTMT6plex [C2]	0.781526	0.786995	0.85693	0.83957	0.946098	0.950177	0.940319	0.932786	0.222778	-0.167996	5.13235e-06	0.408223
S-adenosylmethionine:tRNA ribosyltransferase-isomerase	queA	Q55850 [6-27]	1xiodoTMT6plex [C13]	0.641231	0.616091	0.721508	0.824056	0.868364	0.915633	0.937249	0.939852	0.642584	-0.252156	0.00323691	0.944393		Dioxygenase	slr1648	P74370 [455-462]	1xiodoTMT6plex [C7]	0.820844	0.813843	0.917104	0.906012	0.932181	0.948305	0.935316	0.961605	0.111235	-0.161345	3.08351e-06	0.474197		Metalloprotease slr0863	slr0863	P73754 [335-345]	1xiodoTMT6plex [C1]	0.617061	0.762028	0.856788	0.818232	0.901928	0.882422	0.914555	0.939189	0.737571	-0.261952	0.00685528	0.611452
Acetolactate synthase small subunit	ilvH	Q55141 [73-84]	1xiodoTMT6plex [C9]	0.344576	0.388712	0.533418	0.717282	0.868386	0.933135	0.959119	0.96714	0.355212	-0.243348	0.00164852	0.99513		Alpha-1,4 glucan phosphorylase	glgP	P73546 [535-544]	1xiodoTMT6plex [C8]	0.798162	0.813701	0.818508	0.924283	0.924699	0.912464	0.93316	0.971321	0.119236	-0.163606	3.6668e-06	0.385416		Ferredoxin-dependent glutamate synthase 2	gltS	P55038 [1250-1265]	1xiodoTMT6plex [C8]	0.727491	0.808973	0.856739	0.902727	0.926716	0.929202	0.936727	0.968325	0.766324	-0.241568	0.00143842	0.877058
Sll0359 protein	sll0359	P74426 [53-66]	1xiodoTMT6plex [C7]	0.581333	0.563342	0.517787	0.789474	0.868389	0.721545	0.888889	0.861042	0.64219	-0.294976	0.0860281	0.454818		Light-dependent protochlorophyllide reductase	por	Q59987 [198-205]	1xiodoTMT6plex [C2]	0.739327	0.813685	0.822357	0.898935	0.91678	0.941944	0.931485	0.95208	0.780622	-0.25134	0.00304067	0.868073		Bicarbonate transport ATP-binding protein CmpC	cmpC	Q55462 [35-48]	1xiodoTMT6plex [C12]	0.752266	0.775749	0.856515	0.899876	0.919841	0.932143	0.918322	0.944026	0.771514	-0.245621	0.00196214	0.873951
Ferredoxin--nitrite reductase	nirA	Q55366 [479-501]	1xiodoTMT6plex [C4]	0.822196	0.689844	0.892942	0.907908	0.86795	0.967923	0.93736	0.936107	0.807784	-0.2659	0.00927586	0.487162		Sll0395 protein	sll0395	Q55734 [10-24]	1xiodoTMT6plex [C13]	0.742573	0.81369	0.89696	0.831298	0.930425	0.952758	0.961182	0.962484	0.805108	-0.261507	0.00662511	0.761053		DNA topoisomerase 1	topA	P73810 [338-346]	1xiodoTMT6plex [C2]	0.787141	0.814259	0.856502	0.885243	0.926625	0.930589	0.944835	0.957303	0.819967	-0.263681	0.00782569	0.855201
CheY subfamily	sll0039	Q55447 [15-23]	1xiodoTMT6plex [C7]	0.754681	0.73229	0.777612	0.839798	0.867862	0.916343	0.946319	0.956914	0.764524	-0.272127	0.0149452	0.917938		Transcription termination/antitermination protein NusG	nusG	P36265 [16-34]	1xiodoTMT6plex [C17]	0.747181	0.813096	0.851177	0.887235	0.9255	0.931822	0.932751	0.942471	0.793917	-0.254268	0.0038052	0.830293		Slr1421 protein	slr1421	P74525 [56-64]	1xiodoTMT6plex [C3]	0.73492	0.7763	0.856491	0.886165	0.900406	0.906657	0.919311	0.92428	0.808536	-0.277577	0.0226889	0.546495
Glutamyl-tRNA(Gln) amidotransferase subunit A	gatA	P73558 [283-297]	1xiodoTMT6plex [C13]	0.427403	0.486903	0.613602	0.751326	0.867673	0.810574	0.96688	0.962677	0.461262	-0.246284	0.00206429	0.932797		Sll1961 protein	sll1961	P73804 [347-360]	1xiodoTMT6plex [C6]	0.760609	0.813011	0.854232	0.897727	0.890848	0.911025	0.916982	0.924374	0.849001	-0.313488	0.355219	0.326701		Thymidylate kinase	tmk	Q55593 [104-124]	1xiodoTMT6plex [C10]	0.714005	0.749167	0.856175	0.874857	0.940714	0.87114	0.94514	0.957133	0.738414	-0.242961	0.00160035	0.817023
Slr0299 protein	slr0299	Q55903 [195-202]	1xiodoTMT6plex [C6]	0.685384	0.72593	0.790004	0.728743	0.867756	0.884975	0.917069	0.923911	0.731514	-0.277681	0.0228705	0.827374		Sulfite reductase [ferredoxin]	sir	P72854 [563-571]	1xiodoTMT6plex [C7]	0.856855	0.812893	0.91743	0.954597	0.943149	0.965745	0.964014	0.967432	0.0991357	-0.157908	2.36976e-06	0.314535		CheY subfamily	sll0039	Q55447 [75-84]	1xiodoTMT6plex [C7]	0.769273	0.727774	0.855999	0.834311	0.904715	0.915673	0.908684	0.927097	0.788275	-0.271694	0.0144578	0.67916
Glutamate-1-semialdehyde 2,1-aminomutase	hemL	Q55665 [119-132]	1xiodoTMT6plex [C9]; 1xOxidation [M10]	0.776455	0.848904	0.872992	0.815671	0.921287	0.942088	0.96274	0.950336	0.225057	-0.167364	4.88984e-06	0.482863		Slr1818 protein	slr1818	P73706 [72-88]	1xiodoTMT6plex [C10]	0.813295	0.812814	0	0.928319	0.938903	0.967346	0.946922	0.974968	0.596157	-0.255559	0.00420087	0.279678		ATP-dependent zinc metalloprotease FtsH 4	ftsH4	P73437 [265-280]	1xiodoTMT6plex [C4]	0.749822	0.818983	0.856035	0.902451	0.934839	0.943045	0.947707	0.964419	0.222052	-0.16997	5.97003e-06	0.682099
Diaminopimelate epimerase	dapF	P74667 [64-80]	1xiodoTMT6plex [C12]	0.238791	0.274778	0.503724	0.784559	0.867371	0.921337	0.930338	0.92191	0.219239	-0.23571	0.00091831	0.989931		Inorganic pyrophosphatase	ppa	P80507 [104-113]	1xiodoTMT6plex [C3]	0.793152	0.81265	0.861193	0.861868	0.915986	0.94919	0.928399	0.95857	0.822217	-0.268462	0.0112869	0.849985		Arginine--tRNA ligase	argS	Q55486 [69-89]	1xiodoTMT6plex [C7]	0.705326	0.754251	0.855841	0.897862	0.953951	0.938016	0.946191	0.953643	0.716032	-0.233681	0.000786115	0.958994
Diflavin flavoprotein A 1	dfa1	Q55393 [197-214]	1xiodoTMT6plex [C11]	0.733378	0.716749	0.780747	0.82832	0.867286	0.934794	0.955785	0.958521	0.746188	-0.266598	0.00978489	0.943135		DNA-directed RNA polymerase subunit beta	rpoB	P77965 [863-883]	1xOxidation [M1]; 1xiodoTMT6plex [C9]	0.835273	0.90194	0.930009	0.956787	0.963481	0.977307	0.97854	0.983417	0.110353	-0.158765	2.53056e-06	0.793817		Sll0007 protein	sll0007	Q55678 [8-30]	1xiodoTMT6plex [C22]	0.764522	0.840514	0.855712	0.873637	0.920579	0.91607	0.921541	0.944326	0.838582	-0.286054	0.043433	0.55656
ATP-dependent zinc metalloprotease FtsH 3	ftsH3	P72991 [251-267]	1xiodoTMT6plex [C5]	0.615363	0.611908	0.655733	0.780832	0.867127	0.930388	0.961331	0.943138	0.615915	-0.255267	0.00410774	0.981261		Acetylornithine aminotransferase	argD	P73133 [110-119]	1xiodoTMT6plex [C7]	0.774517	0.812492	0.857616	0.883464	0.923963	0.950011	0.909045	0.943326	0.811114	-0.259793	0.00581006	0.784041		Ribose-phosphate pyrophosphokinase	prs	Q55848 [263-280]	1xiodoTMT6plex [C5]	0.792405	0.682286	0.855587	0.859602	0.912962	0.927434	0.932973	0.963739	0.767942	-0.257121	0.00473457	0.741847
Cysteine synthase	cysM	P72662 [90-102]	1xiodoTMT6plex [C1]	0.725496	0.735526	0.844601	0.860622	0.86686	0.909292	0.945814	0.938701	0.782051	-0.275471	0.0193091	0.729098		Thymidylate kinase	tmk	Q55593 [180-190]	1xiodoTMT6plex [C10]	0.732662	0.81251	0.738553	0.922222	0.943991	0.925523	0.966937	0.963759	0.750676	-0.246433	0.00208802	0.835546		Valine--tRNA ligase	valS	Q55522 [255-274]	1xiodoTMT6plex [C18]	0.687848	0.718431	0.855293	0.864555	0.954043	0.933539	0.94711	0.965616	0.697716	-0.236268	0.000958462	0.933844
Diflavin flavoprotein A 1	dfa1	Q55393 [538-554]	1xiodoTMT6plex [C3]	0.689457	0.759925	0.795706	0.826316	0.866819	0.927651	0.945884	0.930244	0.751784	-0.268627	0.0114304	0.862539		Acetylornithine aminotransferase	argD	P73133 [296-324]	2xiodoTMT6plex [C2; C21]	0.78824	0.812122	0.843982	0.901288	0.937806	0.958644	0.958342	0.960654	0.802892	-0.250384	0.00282594	0.960024		Heat shock protein	htpG	P74702 [279-302]	2xiodoTMT6plex [C3; C12]	0.721596	0.802129	0.855226	0.891147	0.929152	0.944438	0.952616	0.974384	0.761799	-0.242515	0.00154662	0.906697
ATP phosphoribosyltransferase regulatory subunit	hisZ	P74592 [279-291]	1xiodoTMT6plex [C5]	0.43188	0.490881	0.600408	0.746054	0.866752	0.907309	0.951033	0.946811	0.458926	-0.245855	0.00199751	0.98518		IMP dehydrogenase subunit	guaB	P73853 [226-245]	1xiodoTMT6plex [C16]	0.791141	0.812117	0.850099	0.902819	0.924356	0.94564	0.944214	0.970252	0.812983	-0.256097	0.00437739	0.903616		Elongation factor Ts	tsf	P74070 [72-87]	1xiodoTMT6plex [C9]	0.718214	0.771566	0.855095	0.881981	0.924306	0.930872	0.930355	0.956708	0.75032	-0.243663	0.00168881	0.894308
Slr7012 protein	slr7012	Q6ZEI6 [94-105]	2xiodoTMT6plex [C3; C11]	0.750705	0.840692	0.864309	0.818723	0.866729	0.925786	0.928789	0.92687	0.278149	-0.171403	6.66312e-06	0.609858		NADP-specific glutamate dehydrogenase	gdhA	P54386 [93-104]	1xiodoTMT6plex [C1]	0.820647	0.811912	0.808998	0.835748	0.904311	0.903741	0.923751	0.932295	0.835353	-0.301695	0.143933	0.649697		Slr0825 protein	slr0825	Q55413 [555-576]	1xiodoTMT6plex [C11]	0.779775	0.817228	0.854873	0.92293	0.946595	0.911741	0.95788	0.956455	0.796529	-0.243573	0.00167723	0.881948
Glutamyl-tRNA(Gln) amidotransferase subunit A	gatA	P73558 [285-297]	1xiodoTMT6plex [C11]	0.406825	0.431219	0.542022	0.710331	0.866696	0.9241	0.962791	0.961005	0.413546	-0.247076	0.0021934	0.995075		Anthranilate synthase component 1	trpE	P20170 [408-420]	1xiodoTMT6plex [C2]	0.814712	0.812061	0.842851	0.849636	0.915554	0.909095	0.90823	0.923119	0.117315	-0.162251	3.30517e-06	0.330457		50S ribosomal protein L2	rplB	P73317 [186-194]	1xiodoTMT6plex [C3]	0.853647	0.879267	0.854733	0.951156	0.920497	0.946893	0.904249	0.901944	0.9695	#NUM!	-1.2668e-05	0.253343
Cysteine synthase	cysK	P73410 [116-130]	1xOxidation [M10]; 1xiodoTMT6plex [C13]	0.788293	0.787246	0.859706	0.93155	0.922207	0.958922	0.959583	0.970799	0.786125	-0.240936	0.00137047	0.934791		Cas_APE2256 domain-containing protein	sll7062	Q6ZED6 [142-157]	1xiodoTMT6plex [C2]	0.811274	0.811974	0.860528	0.885207	0.92484	0.937161	0.94425	0.962487	0.830788	-0.267141	0.0102009	0.869058		Isopenicillin N epimerase	cefD	P73679 [104-127]	1xiodoTMT6plex [C9]	0.788826	0.817073	0.854717	0.818652	0.880211	0.836412	0.843815	0.881927	0.831462	-0.33826	2.36907	0.299375
Sll2002 protein	sll2002	P73680 [90-103]	1xiodoTMT6plex [C2]	0.687346	0.705175	0.747513	0.799476	0.866552	0.893557	0.950735	0.924235	0.719201	-0.269189	0.0119338	0.91667		4-alpha-glucanotransferase	malQ	P72785 [438-462]	1xiodoTMT6plex [C24]	0.78731	0.811478	0.83123	0.84788	0.8543	0.88681	0.905367	0.916908	0.83261	-0.316738	0.455636	0.620198		Sulfolipid biosynthesis protein SqdB	sqdB	P73128 [273-284]	1xiodoTMT6plex [C1]	0.72027	0.774129	0.854456	0.846797	0.874339	0.924584	0.943527	0.961182	0.788921	-0.273476	0.0165727	0.782966
GTP cyclohydrolase 1	folE	Q55759 [167-195]	1xiodoTMT6plex [C25]	0.800135	0.714505	0.822776	0.82122	0.86626	0.885312	0.943179	0.932471	0.792799	-0.287735	0.0494015	0.741613		Ribonuclease HI	rnhA	Q55801 [105-118]	1xiodoTMT6plex [C12]	0.843143	0.811472	0.865466	0.933911	0.955366	0.951713	0.931887	0.950897	0.105627	-0.159412	2.65912e-06	0.291805		Elongation factor G 1	fusA	P28371 [664-686]	1xOxidation [M5]; 1xiodoTMT6plex [C13]	0.910111	0.943981	0.953939	0.921501	0.977562	0.949577	0.974299	0.986203	0.240158	-0.151828	1.48742e-06	0.429578
UDP-glucuronate decarboxylase	rfbB	P74036 [160-166]	1xiodoTMT6plex [C2]	0.28515	0.373106	0.514436	0.692446	0.866215	0.929172	1	0.920415	0.315951	-0.243007	0.00160603	0.986378		Fructose-1,6-bisphosphatase class 1	fbp	P74324 [16-22]	1xiodoTMT6plex [C2]	0.784582	0.811234	0.806983	0.848073	0.830183	0.839332	0.861484	0.920225	0.817421	-0.32313	0.743476	0.800146		4-alpha-glucanotransferase	malQ	P72785 [6-19]	1xiodoTMT6plex [C1]	0.870264	0.905912	0.85402	0.863971	0.921317	0.939771	0.937037	0.952812	0.243293	-0.158184	2.42044e-06	0.155623
Isopenicillin N epimerase	cefD	P73679 [378-395]	2xiodoTMT6plex [C2; C3]	0.716949	0.746196	0.793205	0.826985	0.865991	0.91878	0.943417	0.936109	0.758671	-0.271614	0.0143697	0.89412		Aspartate 1-decarboxylase	panD	Q55382 [69-85]	2xiodoTMT6plex [C3; C12]	0.783282	0.810982	0.847824	0.906108	0.938611	0.95735	0.950775	0.965223	0.798844	-0.247981	0.00235093	0.954234		DUF3692 domain-containing protein	sll7090	Q6ZEA8 [147-156]	1xiodoTMT6plex [C4]	0.742235	0.801384	0.853986	0.85753	0.93433	0.954536	0.952138	0.962546	0.785022	-0.254239	0.00379692	0.899688
CTP synthase	pyrG	P74208 [213-222]	1xiodoTMT6plex [C1]	0.603814	0.736311	0.774942	0.804183	0.866419	0.87027	0.829431	0.859127	0.772988	-0.327629	1.04937	0.155007		Monoglucosyldiacylglycerol epimerase	MgdE	P74167 [335-343]	1xiodoTMT6plex [C6]	0.799129	0.810928	0.881584	0.923684	0.942217	0.954882	0.963437	0.958024	0.804873	-0.240994	0.00137653	0.945866		Phosphoglycerate mutase	gpmB	P72649 [259-266]	1xiodoTMT6plex [C4]	0.801292	0.845017	0.853973	0.902653	0.956216	0.947226	0.925436	0.954195	0.824526	-0.252432	0.00330587	0.856002
Uncharacterized protein	sll7085	Q6ZEB3 [188-202]	1xiodoTMT6plex [C5]	0.707868	0.722317	0.779866	0.812421	0.865809	0.904147	0.929539	0.924131	0.744804	-0.272615	0.0155141	0.877298		1,4-dihydroxy-2-naphthoyl-CoA synthase	menB	P73495 [172-178]	1xiodoTMT6plex [C6]	0.758873	0.810858	0.852865	0.895252	0.924435	0.956683	0.951478	0.96027	0.117752	-0.166597	4.61082e-06	0.605289		Dihydrolipoyl dehydrogenase	lpdA	P72740 [328-348]	1xOxidation [M1]; 1xiodoTMT6plex [C19]	0.87846	0.926366	0.944553	0.941579	0.971122	0.961511	0.964361	0.974182	0.231989	-0.156216	2.08172e-06	0.80561
Glutamine synthetase	glnA	P77961 [62-84]	2xOxidation [M7; M9]; 2xiodoTMT6plex [C8; C22]	0.568988	0.592997	0.686699	0.821387	0.880084	0.939749	0.949081	0.946411	0.578051	-0.245044	0.0018773	0.981094		Glutamine-dependent NAD(+) synthetase	nadE	P74292 [516-522]	1xiodoTMT6plex [C2]	0.763944	0.810708	0.849478	0.89031	0.918157	0.925085	0.923386	0.931944	0.811798	-0.26462	0.00840929	0.733933		Long-chain-fatty-acid CoA ligase	slr1609	P73004 [304-313]	1xiodoTMT6plex [C2]	0.470696	0.762977	0.853887	0.887623	0.936811	0.935463	0.941227	0.956154	0.435366	-0.207316	0.000104331	0.964347
Trigger factor	tig	Q55511 [394-400]	1xiodoTMT6plex [C3]	0.311323	0.394781	0.467838	0.668619	0.865826	0.870899	0.952407	0.945586	0.342287	-0.247695	0.00229985	0.985784		Photosystem I iron-sulfur center	psaC	P32422 [20-35]	2xiodoTMT6plex [C2; C15]; 1xOxidation [M9]	0.8446	0.86922	0.873592	0.911534	0.930606	0.957868	0.961206	0.96758	0.112059	-0.158591	2.49714e-06	0.436928		Slr1962 protein	slr1962	P74100 [53-66]	1xiodoTMT6plex [C13]	0.692784	0.855209	0.853861	0.926794	0.938702	0.943239	0.953548	0.966994	0.738761	-0.22852	0.000529436	0.837569
UDP-N-acetylmuramoyl-L-alanyl-D-glutamate--2,6-diaminopimelate ligase	murE	Q55469 [34-58]	1xiodoTMT6plex [C12]	0.544397	0.541292	0.643916	0.711122	0.865677	0.85186	0.927676	0.938945	0.56379	-0.258468	0.00524941	0.946932		Slr1102 protein	slr1102	P72746 [400-413]	1xiodoTMT6plex [C10]	0.760936	0.81044	0.839179	0.826841	0.908047	0.923377	0.942259	0.962627	0.115693	-0.166449	4.55868e-06	0.471822		Bicarbonate transport ATP-binding protein CmpD	cmpD	Q55463 [208-226]	1xiodoTMT6plex [C1]	0.81155	0.80837	0.853799	0.874879	0.912291	0.876189	0.947822	0.959051	0.84651	-0.299931	0.125742	0.701438
Light-dependent protochlorophyllide reductase	por	Q59987 [30-38]	1xiodoTMT6plex [C8]	0.686551	0.70455	0.779136	0.825085	0.865647	0.916719	0.948355	0.935855	0.725715	-0.265004	0.0086607	0.899768		Glutamate-1-semialdehyde 2,1-aminomutase	hemL	Q55665 [119-132]	1xiodoTMT6plex [C9]	0.754197	0.814141	0.87278	0.913529	0.93347	0.943701	0.944123	0.955362	0.130033	-0.167008	4.75823e-06	0.702674		4-hydroxy-3-methylbut-2-en-1-yl diphosphate synthase (ferredoxin)	ispG	P73672 [204-211]	1xiodoTMT6plex [C2]	0.71747	0.786179	0.853759	0.877572	0.929353	0.924608	0.944822	0.951061	0.759643	-0.246159	0.00204469	0.878634
Biosynthetic arginine decarboxylase 1	speA1	P74576 [540-552]	1xiodoTMT6plex [C8]	0.451307	0.468901	0.602888	0.721905	0.865697	0.928584	0.929589	0.91156	0.464398	-0.24788	0.00233274	0.981209		Ribulose bisphosphate carboxylase large chain	cbbL	P54205 [160-172]	1xiodoTMT6plex [C8]	0.821442	0.810426	0.848325	0.876945	0.886659	0.91103	0.910312	0.903224	0.110516	-0.161723	3.17409e-06	0.355414		Sll2002 protein	sll2002	P73680 [44-59]	1xiodoTMT6plex [C5]	0.7772	0.78871	0.853601	0.880074	0.898883	0.937428	0.945784	0.960109	0.811974	-0.268854	0.011631	0.839214
ATP synthase subunit alpha	atpA	P27179 [142-162]	1xiodoTMT6plex [C3]; 2xOxidation [M6; M16]	0.767196	0.726793	0.80421	0.863745	0.922847	0.941243	0.961702	0.950209	0.75546	-0.253624	0.00362208	0.944345		NAD(P)H-quinone oxidoreductase subunit H	ndhH	P27724 [176-186]	2xiodoTMT6plex [C1; C5]	0.790683	0.810403	0.834707	0.897607	0.944191	0.951152	0.960913	0.967502	0.116053	-0.164127	3.816e-06	0.435983		Cyanophycinase	cphB	P73832 [86-103]	1xiodoTMT6plex [C6]	0.817461	0.827427	0.861053	0.898694	0.938032	0.945435	0.938632	0.950012	0.232396	-0.164411	3.89993e-06	0.452896
Slr0244 protein	slr0244	P72700 [270-280]	1xiodoTMT6plex [C5]	0.390873	0.435274	0.554481	0.738415	0.865337	0.909046	0.952425	0.953175	0.404194	-0.244551	0.00180773	0.99091		Ribulose bisphosphate carboxylase large chain	cbbL	P54205 [446-461]	1xiodoTMT6plex [C9]	0.841929	0.810395	0.867029	0.918768	0.949479	0.938526	0.954613	0.959306	0.117287	-0.159678	2.71397e-06	0.291808		LlaI.2 protein	llaI.2	P72665 [105-114]	1xiodoTMT6plex [C5]	0.79049	0.816271	0.853446	0.822485	0.934853	0.907352	0.875662	0.937775	0.84932	-0.321232	0.642842	0.320986
Argininosuccinate synthase	argG	P77973 [56-67]	1xiodoTMT6plex [C1]	0.433197	0.545669	0.580325	0.75283	0.865269	0.933957	0.950402	0.934446	0.479506	-0.247117	0.00220026	0.976491		UDP-3-O-acylglucosamine N-acyltransferase	lpxD	Q55612 [204-233]	1xiodoTMT6plex [C17]	0.719627	0.810179	0.684837	0.914849	0.893099	0	0.953088	0.898891	0.826722	#NUM!	-0.0504007	0.912521		Lipid-A-disaccharide synthase	lpxB	Q57310 [210-230]	1xiodoTMT6plex [C7]	0.684532	0.769589	0.853386	0.8673	0.911714	0.92794	0.934939	0.950801	0.736027	-0.244676	0.00182512	0.855286
Slr1557 protein	slr1557	P74588 [282-289]	1xiodoTMT6plex [C2]	0.619617	0.693465	0.73784	0.810751	0.865021	0.89675	0.90884	0.911407	0.683137	-0.261681	0.00671435	0.864028		Agmatinase 1	speB1	P72703 [265-278]	1xiodoTMT6plex [C5]	0.763588	0.810062	0.885873	0.929469	0.938201	0.957123	0.957857	0.9744	0.137227	-0.16668	4.64034e-06	0.656002		Sll0585 protein	sll0585	Q55865 [104-120]	1xiodoTMT6plex [C6]	0.763122	0.822893	0.853292	0.907874	0.937789	0.9464	0.944244	0.967434	0.793403	-0.24572	0.00197702	0.914504
Photosystem I iron-sulfur center	psaC	P32422 [54-66]	2xiodoTMT6plex [C1; C5]	0.769212	0.734833	0.837766	0.854126	0.864846	0.922452	0.933439	0.930947	0.230749	-0.170893	6.40773e-06	0.343447		Dihydroxy-acid dehydratase	ilvD	P74689 [114-125]	1xiodoTMT6plex [C10]	0.790807	0.809801	0.859193	0.919362	0.935126	0.946036	0.958266	0.964483	0.119872	-0.164183	3.83235e-06	0.512303		Queuine tRNA-ribosyltransferase	tgt	Q55983 [139-161]	1xiodoTMT6plex [C16]	0.799475	0.81071	0.852807	0.862688	0.90793	0.934105	0	0.967374	0.765471	-0.369862	26.6635	0.000257926
Metalloprotease slr1322	slr1322	P74002 [145-161]	1xiodoTMT6plex [C1]	0.635044	0.696866	0.735918	0.833574	0.864691	0.925468	0.938189	0.93885	0.68079	-0.255927	0.00432102	0.924365		Glycolate oxidase iron-sulfur subunit	glcF	P73119 [149-164]	1xiodoTMT6plex [C12]	0.676136	0.809642	0.873119	0.90702	0.926554	0.938188	0.950613	0.935162	0.703439	-0.225527	0.000420945	0.90545		Site-specific DNA-methyltransferase (adenine-specific)	slr6095	Q6YRQ9 [188-198]	1xiodoTMT6plex [C6]	0.721742	0.791374	0.852867	0.891507	0.935511	0.926471	0.942092	0.957914	0.755798	-0.241786	0.00146266	0.904759
6-phosphogluconate dehydrogenase, decarboxylating	gnd	P52208 [342-354]	1xiodoTMT6plex [C2]; 1xOxidation [M]	0.839692	0.822762	0.81553	0.888976	0.899771	0.944594	0.951276	0.962227	0.230903	-0.163165	3.54485e-06	0.182667		Ycf34 gene product	ycf34	P74777 [47-70]	1xiodoTMT6plex [C15]	0.747778	0.809621	0.845209	0.905472	0.925459	0.961373	0.95481	0.963019	0.77813	-0.244631	0.00181882	0.931535		UDP-N-acetylglucosamine 1-carboxyvinyltransferase	murA	Q55673 [36-53]	2xiodoTMT6plex [C13; C17]	0.706752	0.775939	0.852762	0.866323	0.906871	0.932772	0.932311	0.958803	0.763424	-0.253444	0.0035726	0.829274
Slr0825 protein	slr0825	Q55413 [281-304]	1xiodoTMT6plex [C12]	0.793031	0.817749	0.884746	0.899822	0.8643	0.951318	0.961184	0.956297	0.225379	-0.166527	4.58611e-06	0.484508		Probable glycogen synthase 2	glgA2	P72623 [1-15]	1xiodoTMT6plex [C10]	0.739808	0.809655	0.822591	0.893364	0.907755	0.945541	0.94967	0.947439	0.784016	-0.25489	0.00399084	0.874082		Sll1830 protein	sll1830	P73120 [65-92]	1xiodoTMT6plex [C16]	0.719711	0.722936	0.85269	0.883237	0.892048	0.904435	0.930609	0.956692	0.226309	-0.174573	8.49425e-06	0.54389
1,4-alpha-glucan branching enzyme GlgB	glgB	P52981 [432-458]	1xiodoTMT6plex [C13]	0.644361	0.668812	0.716512	0.787222	0.864274	0.910209	0.958995	0.931747	0.673385	-0.261603	0.00667434	0.955861		Ribonuclease D	rnd	Q55641 [47-63]	2xiodoTMT6plex [C2; C7]	0.793551	0.809252	0.824066	0.891706	0.918935	0.947526	0.937628	0.94967	0.80984	-0.261055	0.00640002	0.899329		Sll0887 protein	sll0887	Q55361 [199-213]	1xiodoTMT6plex [C10]	0.635376	0.771759	0.852672	0.909692	0.920674	0.934671	0.945005	0.961222	0.657574	-0.224843	0.000399481	0.940407
Malic enzyme	me	P72661 [284-296]	1xiodoTMT6plex [C10]	0.601533	0.655942	0.704965	0.794291	0.864192	0.929986	0.951767	0.954081	0.640786	-0.255334	0.00412913	0.964894		L-aspartate oxidase	nadB	P74562 [376-392]	1xiodoTMT6plex [C9]	0.739312	0.809191	0.839486	0.884595	0.922772	0.935392	0.934988	0.948332	0.785368	-0.253608	0.00361756	0.861047		Lipid-A-disaccharide synthase	lpxB	Q57310 [367-377]	1xiodoTMT6plex [C9]	0.699314	0.769014	0.85265	0.86086	0.931768	0.926889	0.940975	0.961894	0.743541	-0.245799	0.00198899	0.88003
Histidine biosynthesis bifunctional protein HisIE	hisI	P74755 [85-99]	1xiodoTMT6plex [C3]	0.464842	0.561286	0.675666	0.760487	0.864138	0.919335	0.936916	0.933587	0.519142	-0.246047	0.00202711	0.958666		S-adenosylmethionine:tRNA ribosyltransferase-isomerase	queA	Q55850 [269-281]	1xiodoTMT6plex [C1]	0.739875	0.809232	0.718799	0.818768	0.900078	0.936063	0.931176	0.959127	0.75793	-0.266366	0.00961278	0.871183		Chaperone protein DnaK2	dnaK2	P22358 [300-310]	1xiodoTMT6plex [C5]	0.610841	0.702536	0.852561	0.913389	0.957531	0.950811	0.927924	0.958772	0.607676	-0.223289	0.000354647	0.978184
Dioxygenase	slr1648	P74370 [455-462]	1xiodoTMT6plex [C7]	0.833589	0.837957	0.760046	0.781334	0.863896	0.925608	0.725477	0.861451	0.303637	-0.165131	4.12091e-06	0.00392858		6,7-dimethyl-8-ribityllumazine synthase	ribH	P73527 [32-41]	2xiodoTMT6plex [C5; C8]	0.778323	0.809116	0.802674	0.863419	0.895726	0.929895	0.923054	0.932122	0.807089	-0.274688	0.0181851	0.821186		Gamma-glutamyl phosphate reductase 2	proA2	Q55167 [152-168]	2xiodoTMT6plex [C2; C13]	0.652535	0.761059	0.852537	0.884086	0.9284	0.928913	0.942961	0.950273	0.682807	-0.231084	0.000644308	0.927633
Sll7044 protein	sll7044	Q6ZEF4 [131-153]	1xiodoTMT6plex [C18]	0.481449	0.547556	0.627176	0.70076	0.86377	0.896993	0.941193	0.926985	0.527354	-0.254344	0.00382749	0.969946		Inositol-1-monophosphatase	suhB	P74158 [197-211]	1xiodoTMT6plex [C13]	0.764065	0.809042	0.865766	0.905933	0.930531	0.923678	0.939509	0.947782	0.112068	-0.166023	4.41243e-06	0.655758		tRNA (guanine-N(7)-)-methyltransferase	trmB	P73161 [19-45]	2xiodoTMT6plex [C5; C25]	0.766339	0.764343	0.852308	0	0.932518	0.933092	0.890832	0.94348	0.632541	-0.276981	0.0216772	0.191608
Two-component response regulator	sll5059	Q6ZES1 [290-302]	1xiodoTMT6plex [C1]	0.638992	0.699547	0.74907	0.71345	0.863636	0.918958	0.927688	0.946249	0.685447	-0.267737	0.0106769	0.923215		Probable glycogen synthase 2	glgA2	P72623 [161-169]	1xiodoTMT6plex [C2]	0.790199	0.808937	0.838385	0.884884	0.913524	0.925065	0.925546	0.966016	0.822642	-0.272403	0.0152653	0.801034		Ribonuclease D	rnd	Q55641 [142-156]	1xiodoTMT6plex [C4]	0.727861	0.797327	0.852099	0.881351	0.934345	0.925161	0.929112	0.961643	0.770201	-0.247493	0.00226458	0.864226
Isoleucine--tRNA ligase	ileS	P73505 [960-979]	2xiodoTMT6plex [C1; C18]	0.747592	0.748089	0.840262	0.857717	0.863783	0.931813	0.928764	0.933864	0.788917	-0.275092	0.0187567	0.758063		Acetyl-coenzyme A synthetase	acsA	Q55404 [75-90]	1xiodoTMT6plex [C13]	0.733351	0.808704	0.843975	0.901318	0.937633	0.945819	0.949583	0.964398	0.767307	-0.242457	0.00153974	0.926448		Carboxysome formation protein	ccmA	P72864 [99-122]	1xiodoTMT6plex [C11]	0.793627	0.804884	0.851886	0.889356	0.935597	0.945341	0.964184	0.939532	0.809103	-0.255208	0.00408933	0.918696
Alpha-1,4 glucan phosphorylase	glgP	P73546 [95-107]	1xiodoTMT6plex [C3]	0.783184	0.793716	0.832597	0.85248	0.8638	0.915906	0.930176	0.904566	0.283751	-0.169697	5.84674e-06	0.423807		Uncharacterized transporter sll1263	sll1263	P74068 [259-273]	1xiodoTMT6plex [C5]	0.799341	0.808653	0.759716	0	0.87019	0.870607	0.922587	0.946474	0.626299	-0.282565	0.0332483	0.209862		Probable branched-chain-amino-acid aminotransferase	ilvE	P54691 [188-200]	1xiodoTMT6plex [C2]; 1xOxidation [M]	0.820631	0.840169	0.910754	0.924932	0.946304	0.962301	0.928698	0.962635	0.231549	-0.16362	3.67072e-06	0.59235
Magnesium-chelatase subunit ChlI	chlI	P51634 [120-128]	1xiodoTMT6plex [C2]	0.42164	0.352737	0.579016	0.811618	0.863631	0.919416	0.911388	0.923977	0.370975	-0.238696	0.00115431	0.963258		Elongation factor Ts	tsf	P74070 [16-24]	1xiodoTMT6plex [C8]	0.75796	0.808643	0.834424	0.867054	0.874656	0.910968	0.831002	0.894881	0.124034	-0.166879	4.71161e-06	0.615186		Chorismate synthase	aroC	P23353 [183-191]	2xiodoTMT6plex [C1; C6]	0.731509	0.778994	0.851833	0.902473	0.948804	0.946549	0.902582	0.924153	0.748226	-0.238064	0.00109977	0.883321
Delta-aminolevulinic acid dehydratase	hemB	P77969 [85-100]	1xiodoTMT6plex [C11]	0.434081	0.51855	0.613252	0.773939	0.863532	0.867681	0.897066	0.931869	0.472063	-0.244881	0.00185394	0.960782		Glycolate oxidase subunit GlcE	glcE	P72842 [316-332]	1xiodoTMT6plex [C16]	0.771569	0.80848	0.86576	0.867408	0.937928	0.943017	0.897856	0.963933	0.807813	-0.258886	0.00542016	0.757945		Slr1102 protein	slr1102	P72746 [400-413]	1xiodoTMT6plex [C10]	0.726568	0.797902	0.851555	0.882979	0.919428	0.927467	0.935903	0.95314	0.775672	-0.250908	0.00294166	0.845835
6,7-dimethyl-8-ribityllumazine synthase	ribH	P73527 [32-41]	2xiodoTMT6plex [C5; C8]	0.810001	0.830748	0.881194	0.859835	0.86346	0.935529	0.943112	0.917716	0.847668	-0.294549	0.0832614	0.603773		Universal stress protein Sll1654	sll1654	P72817 [104-128]	2xiodoTMT6plex [C9; C24]	0.780252	0.808312	0.846621	0.89918	0.920682	0.955689	0.94991	0.965184	0.803958	-0.254136	0.00376705	0.923035		Nuclease SbcCD subunit D	sbcD	Q55661 [276-289]	1xiodoTMT6plex [C6]	0.748177	0.794356	0.851569	0.859136	0.925265	0.899451	0.897943	0.937571	0.839311	-0.312753	0.335757	0.348535
50S ribosomal protein L25	rplY	P73289 [65-85]	1xiodoTMT6plex [C17]	0.457154	0.454344	0.583584	0.721744	0.863396	0.935901	0.963974	0.963633	0.456796	-0.247994	0.00235327	0.991869		Probable dihydroorotase-like protein	pyrC'	P72934 [391-402]	1xiodoTMT6plex [C2]	0.704878	0.80809	0.760493	0.833489	0.926192	0.802767	0.943997	0.946248	0.794469	-0.299756	0.124068	0.525316		2,3-bisphosphoglycerate-independent phosphoglycerate mutase	gpmI	P74507 [141-156]	1xiodoTMT6plex [C8]	0.855514	0.790023	0.851493	0.93217	0.952221	0.948782	0.953134	0.967695	0.224824	-0.161161	3.0404e-06	0.177236
Beta-fructofuranosidase	lim17	P74573 [344-352]	1xiodoTMT6plex [C3]	0.543043	0.655477	0.715565	0.80943	0.863427	0.936455	0.949838	0.936896	0.604544	-0.247716	0.00230364	0.936603		Isopenicillin N epimerase	cefD	P73679 [104-127]	1xiodoTMT6plex [C9]	0.775303	0.807808	0.839928	0.854716	0.891083	0.934444	0.920568	0.944413	0.815339	-0.277452	0.0224731	0.806102		Thymidylate kinase	tmk	Q55593 [180-190]	1xiodoTMT6plex [C10]	0.647457	0.750325	0.851332	0.894119	0.925215	0.947532	0.949256	0.966532	0.668717	-0.228877	0.000544126	0.953636
Aspartate kinase	lysC	P74569 [396-403]	1xiodoTMT6plex [C3]	0.695922	0.746167	0.776966	0.814286	0.863331	0.945657	0.946824	0.899402	0.739942	-0.26664	0.00981691	0.870614		NAD(P)H-quinone oxidoreductase subunit M	ndhM	P74338 [90-97]	1xiodoTMT6plex [C7]	0.797169	0.807224	0.862573	0.891347	0.911885	0.938016	0.930507	0.944943	0.829852	-0.270783	0.013483	0.759117		Slr1753 protein	slr1753	P73032 [1607-1631]	1xiodoTMT6plex [C24]	0.788082	0.8132	0.851371	0.903046	0.950225	0.938102	0.94895	0.972245	0.802976	-0.248538	0.00245328	0.937012
Orange carotenoid-binding protein	slr1963	P74102 [70-89]	1xOxidation [M]; 1xiodoTMT6plex [C15]	0.668055	0.689007	0.744198	0.830561	0.882975	0.925465	0.952956	0.946449	0.690392	-0.255349	0.00413362	0.957963		Dihydrolipoyl dehydrogenase	lpdA	P72740 [262-278]	1xiodoTMT6plex [C11]	0.795966	0.807124	0.853303	0.897266	0.89236	0.951335	0.954243	0.955336	0.826522	-0.270351	0.0130441	0.833117		Acyl-[acyl-carrier-protein]--UDP-N-acetylglucosamine O-acyltransferase	lpxA	Q55746 [70-84]	1xiodoTMT6plex [C9]	0.76529	0.785954	0.85125	0.864221	0.928706	0.905688	0.938004	0.959312	0.801633	-0.265051	0.00869175	0.804645
Slr0912 protein	slr0912	Q55376 [76-83]	1xiodoTMT6plex [C6]	0.665952	0.678714	0.729569	0.801321	0.863315	0.922321	0.942098	0.915288	0.690125	-0.262289	0.0070345	0.938073		Universal stress protein Sll1654	sll1654	P72817 [145-157]	1xiodoTMT6plex [C7]	0.764309	0.80701	0.843411	0.867178	0.888405	0.928465	0.936684	0.950609	0.814755	-0.276779	0.0213433	0.805465		Ferredoxin-dependent glutamate synthase 2	gltS	P55038 [195-207]	2xiodoTMT6plex [C8; C12]	0.748255	0.79042	0.851284	0.8684	0.914381	0.919226	0.908525	0.928122	0.801404	-0.267892	0.0108052	0.689572
ATP synthase subunit alpha	atpA	P27179 [189-202]	1xiodoTMT6plex [C6]	0.683239	0.710948	0.764016	0.788059	0.863133	0.91412	0.940606	0.917925	0.720639	-0.268598	0.0114054	0.916883		Slr1100 protein	slr1100	P72744 [99-111]	1xiodoTMT6plex [C3]	0.78794	0.806718	0.809516	0.881179	0.935492	0.93669	0.936001	0.948208	0.798855	-0.258216	0.00514895	0.915366		Uncharacterized protein	sll5128	Q6ZEK2 [17-33]	1xiodoTMT6plex [C3]	0.75881	0.795328	0.851213	0.880362	0.92365	0.917459	0.941725	0.946902	0.799019	-0.260114	0.00595475	0.825545
Phosphoenolpyruvate synthase	ppsA	Q55905 [655-672]	1xiodoTMT6plex [C17]	0.564176	0.700605	0.794689	0.816765	0.863124	0.942361	0.939194	0.957284	0.647784	-0.24685	0.00215578	0.858886		Inorganic pyrophosphatase	ppa	P80507 [144-166]	1xiodoTMT6plex [C21]	0.744965	0.806031	0.807413	0.885268	0.904483	0.917229	0.885611	0.927507	0.117825	-0.167865	5.08116e-06	0.603552		Slr1852 protein	slr1852	P73603 [138-149]	1xiodoTMT6plex [C1]	0.803231	0.832501	0.851136	0.86659	0.797726	0.89716	0.885027	0.926464	0.299674	-0.167709	5.0207e-06	0.276935
Light-dependent protochlorophyllide reductase	por	Q59987 [211-234]	1xiodoTMT6plex [C16]	0.568461	0.560952	0.636241	0.73582	0.863124	0.929912	0.953627	0.933885	0.571077	-0.255096	0.0040543	0.985744		NADH dehydrogenase subunit 5	ndhF	P73395 [235-258]	1xiodoTMT6plex [C1]	0.76142	0.806011	0.850752	0.885014	0.874267	0.932196	0.958652	0.953911	0.81777	-0.276799	0.0213762	0.785066		Cas_APE2256 domain-containing protein	sll7062	Q6ZED6 [308-318]	1xiodoTMT6plex [C1]	0.647568	0.765709	0.851064	0.817285	0.94349	0.944051	0.941607	0.940049	0.718839	-0.246582	0.00211198	0.815624
D-isomer specific 2-hydroxyacid dehydrogenase family	slr2123	P73990 [5-22]	2xiodoTMT6plex [C5; C15]	0.544091	0.582309	0.670267	0.751215	0.863129	0.932623	0.943381	0.94157	0.575268	-0.252932	0.00343509	0.976311		Sll1950 protein	sll1950	P73818 [176-187]	1xiodoTMT6plex [C8]	0.774392	0.805758	0.808423	0.86275	0.882448	0.897232	0.876697	0.914172	0.122754	-0.165782	4.33187e-06	0.494543		Anthranilate synthase component 1	trpE	P20170 [39-60]	1xiodoTMT6plex [C2]	0.80388	0.851825	0.850852	0.913519	0.939158	0.916804	0.921479	0.953703	0.28625	-0.166669	4.63637e-06	0.583236
Renin-binding protein	slr1975	P74124 [327-333]	1xiodoTMT6plex [C1]	0.452543	0.527135	0.606824	0.691009	0.863046	0.80243	0.949536	0.945708	0.511222	-0.256753	0.00460319	0.916381		NADH-glutamate synthase small subunit	gltD	P72762 [444-463]	1xiodoTMT6plex [C19]	0.760198	0.805759	0.868598	0.921861	0.947504	0.953686	0.949456	0.963022	0.77397	-0.236429	0.00097034	0.958063		Carbamoyl-phosphate synthase large chain	carB	Q55756 [139-156]	1xiodoTMT6plex [C6]	0.765	0.800183	0.850496	0.928368	0.933868	0.904873	0.95213	0.94748	0.778519	-0.240927	0.00136953	0.874843
ATP synthase gamma chain	atpG	P17253 [88-99]	1xiodoTMT6plex [C3]	0.725244	0.693688	0.757584	0.874965	0.863059	0.897146	0.915719	0.928075	0.744452	-0.269565	0.012282	0.753397		Oxygen-dependent coproporphyrinogen-III oxidase	hemF	P72848 [162-176]	1xiodoTMT6plex [C3]	0.786824	0.805755	0.8223	0.826609	0.898603	0.936559	0.912718	0.961768	0.119637	-0.164735	3.99787e-06	0.326042		Ssr2857 protein	ssr2857	P73213 [1-21]	2xiodoTMT6plex [C12; C15]	0.40004	0.558938	0.85029	0.866946	0.915159	0.935224	0.933889	0.947078	0.37397	-0.217433	0.000226443	0.975677
4-diphosphocytidyl-2-C-methyl-D-erythritol kinase	ispE	P72663 [54-71]	1xiodoTMT6plex [C3]	0.563357	0.538058	0.829598	0.861078	0.863047	0.91493	0.948224	0.947557	0.530819	-0.229671	0.000578243	0.903514		Sulfolipid biosynthesis protein SqdB	sqdB	P73128 [3-23]	1xiodoTMT6plex [C10]	0.772494	0.805658	0.84635	0.878366	0.910956	0.932774	0.95535	0.962242	0.12274	-0.165785	4.33279e-06	0.513147		Acetate kinase	ackA	P73162 [212-227]	1xiodoTMT6plex [C4]	0.688525	0.811645	0.849839	0.853406	0.87741	0.901621	0.915148	0.934559	0.805319	-0.288742	0.053362	0.50711
Slr0552 protein	slr0552	Q55514 [121-133]	1xiodoTMT6plex [C1]	0.342039	0.410339	0.489627	0.642835	0.863071	0.892359	0.908996	0.91587	0.373005	-0.25029	0.00280562	0.984553		Sll0359 protein	sll0359	P74426 [54-66]	1xiodoTMT6plex [C6]	0.730807	0.805363	0.856417	0.891639	0.92052	0.912221	0.930382	0.961598	0.781983	-0.2508	0.00291756	0.799759		Slr1334 protein	slr1334	P74027 [203-229]	1xiodoTMT6plex [C4]	0.755288	0.822064	0.849971	0.903519	0.936199	0.939955	0.941151	0.965873	0.790316	-0.246742	0.00213809	0.897053
Probable phosphoketolase	slr0453	P74690 [91-120]	1xOxidation [M8]; 1xiodoTMT6plex [C22]	0.809487	0.84924	0.816197	0.915127	0.926747	0.968155	0.977718	0.965331	0.226194	-0.164727	3.99551e-06	0.376991		Uridylate kinase	pyrH	P74457 [213-223]	1xiodoTMT6plex [C10]	0.750524	0.805222	0.878443	0.903072	0.947663	0.960518	0.956304	0.980987	0.771979	-0.237309	0.00103804	0.9423		Uncharacterized sugar kinase slr0537	slr0537	Q55480 [171-177]	1xiodoTMT6plex [C3]	0.528395	0.741835	0.850081	0.888038	0.779667	0.925087	0.886167	0.91933	0.542359	-0.21796	0.000235777	0.790152
Enoyl-[acyl-carrier-protein] reductase [NADH] FabI	fabI	P73016 [88-100]	1xiodoTMT6plex [C7]	0.70227	0.729794	0.792196	0.825873	0.86265	0.915839	0.914728	0.921876	0.750222	-0.27205	0.0148577	0.82838		Aconitate hydratase B	acnB	P74582 [417-445]	2xiodoTMT6plex [C4; C17]	0.751114	0.805168	0.86366	0.915987	0.945784	0.955351	0.947555	0.962759	0.108739	-0.16727	4.85473e-06	0.651943		Phenylalanine--tRNA ligase alpha subunit	pheS	Q55187 [11-33]	1xiodoTMT6plex [C13]	0.724293	0.791135	0.849927	0.880455	0.931373	0.941592	0.953916	0.974377	0.762751	-0.245764	0.00198368	0.915965
Adenine phosphoribosyltransferase	apt	P73935 [159-172]	1xiodoTMT6plex [C2]	0.604398	0.68849	0.685198	0.798197	0.862578	0.908117	0.952297	0.923391	0.655108	-0.258937	0.0054414	0.930345		2-succinyl-5-enolpyruvyl-6-hydroxy-3-cyclohexene-1-carboxylate synthase	menD	Q55725 [264-278]	2xiodoTMT6plex [C8; C12]	0.73102	0.805031	0.849191	0.878524	0.916845	0.939863	0.936209	0.956525	0.784034	-0.254461	0.00386186	0.845332		Slr1334 protein	slr1334	P74027 [456-465]	1xiodoTMT6plex [C3]	0.792322	0.829644	0.849962	0.875168	0.921003	0.929127	0.916427	0.939953	0.833891	-0.276468	0.0208417	0.698996
Photosystem I iron-sulfur center	psaC	P32422 [53-66]	2xiodoTMT6plex [C2; C6]	0.758693	0.779461	0.834687	0.860485	0.862399	0.915994	0.933641	0.923706	0.806875	-0.28464	0.0389742	0.73029		Uncharacterized protein sll1526	sll1526	P74360 [43-53]	2xiodoTMT6plex [C5; C9]	0.796973	0.804832	0.853373	0.888384	0.927689	0.950997	0.955113	0.964384	0.11963	-0.163878	3.74389e-06	0.431884		Slr6110 protein	slr6110	Q6YRP4 [90-108]	1xiodoTMT6plex [C6]	0.646784	0.803375	0.849971	0.85679	0.92824	0.923625	0.905507	0.939967	0.724156	-0.24158	0.00143975	0.753474
UPF0045 protein sll0230	sll0230	P72699 [78-90]	1xiodoTMT6plex [C2]	0.662608	0.68766	0.787796	0.831271	0.862376	0.922954	0.940737	0.910121	0.709038	-0.260383	0.00607869	0.854021		Acetylornithine aminotransferase	argD	P73133 [239-259]	1xiodoTMT6plex [C3]	0.727273	0.804823	0.844426	0.879919	0.88848	0.954246	0.90864	0.939678	0.11784	-0.169082	5.57745e-06	0.689536		Ribosomal protein L11 methyltransferase	prmA	P73820 [12-25]	1xiodoTMT6plex [C3]	0.740924	0.814744	0.849668	0.876821	0.941032	0.941839	0.941165	0.956193	0.785097	-0.250483	0.00284758	0.881519
Neopullulanase	nplT	P73757 [417-426]	1xiodoTMT6plex [C3]	0.673414	0.750192	0.774553	0.811746	0.862246	0.916287	0.932261	0.913194	0.73794	-0.270059	0.0127563	0.846578		Photosystem I-associated linker protein CpcL	cpcL	P74625 [105-112]	1xiodoTMT6plex [C5]	0.780498	0.804786	0.861767	0.905074	0.924131	0.947158	0.960832	0.943378	0.11915	-0.165009	4.08256e-06	0.546028		Ribulose bisphosphate carboxylase small subunit	cbbS	P54206 [87-112]	1xiodoTMT6plex [C10]	0.789839	0.836578	0.849543	0.922189	0.907613	0.90444	0.921886	0.915402	0.280978	-0.168097	5.17211e-06	0.665093
Ferredoxin--nitrite reductase	nirA	Q55366 [469-478]	1xiodoTMT6plex [C7]	0.594566	0.638966	0.731794	0.820022	0.861901	0.928304	0.936409	0.935058	0.629494	-0.249792	0.00270064	0.944419		Metalloprotease slr1322	slr1322	P74002 [198-214]	1xiodoTMT6plex [C11]	0.800045	0.804581	0.887715	0.903962	0.944118	0.95636	0.962729	0.956442	0.118551	-0.163508	3.63914e-06	0.496155		NAD(P)H-quinone oxidoreductase subunit J	ndhJ	P19125 [134-150]	1xiodoTMT6plex [C2]; 1xOxidation [M5]	0.843918	0.841154	0.891811	0.895053	0.954006	0.966492	0.949955	0.963774	0.225008	-0.161594	3.14305e-06	0.38482
6,7-dimethyl-8-ribityllumazine synthase	ribH	P73527 [32-42]	2xiodoTMT6plex [C5; C8]	0.656072	0.801259	0.791708	0.85255	0.862075	0.86243	0.720041	0.85558	0.793584	-0.346162	4.33982	0.037277		Sll1233 protein	sll1233	P74011 [246-269]	1xiodoTMT6plex [C13]	0.815292	0.804576	0.876489	0.916309	0.939405	0.930764	0.952524	0.950837	0.11684	-0.162847	3.4595e-06	0.4322		Dihydroxy-acid dehydratase	ilvD	P74689 [301-312]	1xiodoTMT6plex [C5]	0.817067	0.821027	0.849141	0.868468	0.937904	0.912236	0.915658	0.920579	0.277102	-0.165866	4.35961e-06	0.388794
50S ribosomal protein L17	rplQ	P73296 [5-17]	1xiodoTMT6plex [C1]	0.437933	0.541298	0.636696	0.780888	0.861507	0.840669	0.860312	0.913107	0.489133	-0.245021	0.00187391	0.92333		RutC family protein slr0709	slr0709	P52761 [107-113]	1xiodoTMT6plex [C2]	0.862649	0.804535	0.803016	0.90063	0.875891	0.945277	0.947656	0.968225	0.107947	-0.158069	2.39919e-06	0.0599541		Lipid II isoglutaminyl synthase (glutamine-hydrolyzing) subunit GatD	gatD	P73734 [20-27]	1xiodoTMT6plex [C5]	0.72564	0.795572	0.848816	0.876208	0.918667	0.909459	0.92493	0.941055	0.785069	-0.258678	0.00533441	0.756969
Rehydrin	slr1198	P73348 [79-102]	1xiodoTMT6plex [C4]	0.192187	0.210028	0.421878	0.716954	0.861355	0.931811	0.958404	0.963201	0.170843	-0.239197	0.00119953	0.995204		Slr1962 protein	slr1962	P74100 [53-66]	1xiodoTMT6plex [C13]	0.805008	0.804403	0.908532	0	0.920856	0.91022	0.963758	0.967772	0.665253	-0.279352	0.0259945	0.182822		Bicarbonate transport ATP-binding protein CmpC	cmpC	Q55462 [444-459]	1xiodoTMT6plex [C8]	0.769859	0.784014	0.848714	0.891161	0.951114	0.954274	0.94696	0.974546	0.77895	-0.245556	0.00195234	0.959431
Thymidylate kinase	tmk	Q55593 [104-124]	1xiodoTMT6plex [C10]	0.625283	0.578789	0.735254	0.791667	0.861256	0.907972	0.940316	0.916746	0.629572	-0.254548	0.00388782	0.911355		Acetylornithine aminotransferase	argD	P73133 [281-294]	1xiodoTMT6plex [C13]	0.766449	0.804252	0.845472	0.896413	0.929392	0.933882	0.953446	0.961402	0.114586	-0.16604	4.41833e-06	0.555835		Inorganic pyrophosphatase	ppa	P80507 [104-113]	1xiodoTMT6plex [C3]	0.788079	0.842755	0.84868	0.887303	0.944734	0.936684	0.934727	0.958401	0.822525	-0.258793	0.00538147	0.850821
Rehydrin	slr1198	P73348 [79-103]	1xiodoTMT6plex [C4]	0.153824	0.177456	0.464168	0.716911	0.861206	0.903894	0.910669	0.887668	0.133684	-0.236753	0.00099475	0.988156		Protein slr1894	slr1894	P73321 [110-119]	1xiodoTMT6plex [C9]	0.771273	0.804204	0.808666	0.88267	0.904812	0.914797	0.930029	0.943662	0.136183	-0.167171	4.81791e-06	0.469628		Sll2002 protein	sll2002	P73680 [90-102]	1xiodoTMT6plex [C2]	0.766868	0.814502	0.848631	0.878049	0.902128	0.925696	0.932955	0.948136	0.820858	-0.275358	0.0191428	0.753921
Deaminated glutathione amidase	sll0601	P55175 [201-220]	2xiodoTMT6plex [C6; C16]	0.526574	0.590647	0.66407	0.772104	0.861129	0.925847	0.946103	0.948074	0.565773	-0.250459	0.00284224	0.973114		Sll1466 protein	sll1466	P73434 [353-376]	1xiodoTMT6plex [C15]	0.792335	0.804204	0.852572	0.845007	0.902966	0.93332	0.9341	0.95217	0.149763	-0.165624	4.27954e-06	0.401739		D-isomer specific 2-hydroxyacid dehydrogenase family	slr2123	P73990 [124-133]	1xiodoTMT6plex [C4]	0.736464	0.790376	0.848481	0.875413	0.934473	0.924089	0.900345	0.9226	0.776116	-0.251487	0.00307518	0.787184
Carboxynorspermidine/carboxyspermidine decarboxylase	napC	P73562 [14-38]	1xiodoTMT6plex [C8]	0.679452	0.748528	0.784423	0.822867	0.860757	0.923808	0.966746	0.958416	0.740301	-0.267477	0.010467	0.90597		Uridylate kinase	pyrH	P74457 [246-260]	1xiodoTMT6plex [C12]	0.740285	0.803974	0.874459	0.908909	0.94973	0.972844	0.963371	0.977624	0.117085	-0.167921	5.10301e-06	0.66204		2-succinyl-5-enolpyruvyl-6-hydroxy-3-cyclohexene-1-carboxylate synthase	menD	Q55725 [264-278]	2xiodoTMT6plex [C8; C12]	0.697218	0.757735	0.848411	0.861393	0.930558	0.940148	0.940942	0.958272	0.733967	-0.244107	0.00174717	0.908639
Slr0907 protein	slr0907	Q55374 [704-729]	1xiodoTMT6plex [C7]	0.635148	0.685959	0.748468	0.835546	0.860482	0.89415	0.93094	0.94273	0.688628	-0.259656	0.00574964	0.878443		Cysteine synthase	cysK	P73410 [19-31]	1xiodoTMT6plex [C10]	0.768359	0.80385	0.83204	0.873779	0.898757	0.924169	0.905408	0.932522	0.818388	-0.28063	0.0286668	0.64893		Arsenate reductase ArsI2	arsI2	Q6YRW7 [103-124]	1xiodoTMT6plex [C2]	0.687604	0.745774	0.848322	0.878512	0.913295	0.907692	0.934972	0.907545	0.718085	-0.240429	0.00131824	0.866583
Aminomethyltransferase	gcvT	P54261 [224-233]	1xiodoTMT6plex [C5]	0.441537	0.465176	0.580865	0.727601	0.86043	0.921739	0.941717	0.954514	0.453498	-0.247714	0.00230322	0.990099		Bifunctional protein GlmU	glmU	Q55504 [330-339]	1xiodoTMT6plex [C9]	0.810561	0.803715	0.820283	0.892628	0.910099	0.926086	0.912929	0.894271	0.861269	-0.331425	1.40345	0.114709		Slr0825 protein	slr0825	Q55413 [554-576]	1xiodoTMT6plex [C12]	0.759343	0.775666	0.848212	0.893363	0.854888	0.890228	0.916952	0.943057	0.266706	-0.17147	6.69696e-06	0.521496
Acetolactate synthase	ilvG	P73913 [184-210]	1xiodoTMT6plex [C7]	0.471691	0.538638	0.623048	0.757671	0.860342	0.913113	0.932377	0.927984	0.506985	-0.24812	0.00237604	0.976778		Squalene-hopene-cyclase	shc	P73914 [138-149]	1xiodoTMT6plex [C8]	0.881134	0.803459	0.844297	0.909197	0.936066	0.958907	0.941181	0.938128	0.8461	-0.263086	0.00747694	0.705183		Slr2011 protein	slr2011	P73231 [145-163]	1xiodoTMT6plex [C4]	0.748208	0.811694	0.848083	0.863888	0.928848	0.889019	0.909758	0.911511	0.278891	-0.172118	7.03803e-06	0.71531
Amidophosphoribosyltransferase	purF	Q55621 [223-241]	1xiodoTMT6plex [C8]	0.543076	0.576612	0.667081	0.79189	0.86034	0.923942	0.946506	0.948207	0.564813	-0.248684	0.00248099	0.975087		Sll0822 protein	sll0822	Q55432 [33-41]	1xiodoTMT6plex [C2]	0.756577	0.803485	0.858103	0.887886	0.908047	0.917142	0.919166	0.930884	0.823137	-0.278317	0.024012	0.574208		Porphobilinogen deaminase	hemC	P73660 [190-213]	1xiodoTMT6plex [C23]	0.771791	0.800933	0.848054	0.877213	0.935643	0.893576	0.891524	0.913842	0.852664	-0.326278	0.946212	0.190438
Slr1194 protein	slr1194	P73342 [206-222]	1xiodoTMT6plex [C9]	0.308462	0.352071	0.519749	0.748969	0.860177	0.930501	0.938662	0.950612	0.309214	-0.240201	0.00129537	0.993031		WYL domain-containing protein	sll7078	Q6ZEC0 [84-95]	1xiodoTMT6plex [C6]	0.786005	0.802801	0.786357	0.878084	0.91736	0.933034	0.931695	0.952623	0.122519	-0.164968	4.06982e-06	0.32924		Diflavin flavoprotein A 1	dfa1	Q55393 [538-554]	1xiodoTMT6plex [C3]	0.731529	0.812377	0.848035	0.877663	0.910292	0.889516	0.929898	0.942166	0.828451	-0.294999	0.0861783	0.496025
Sulfolipid biosynthesis protein SqdB	sqdB	P73128 [242-257]	1xiodoTMT6plex [C2]	0.69326	0.715103	0.751133	0.786926	0.860288	0.89538	0.907826	0.938663	0.728131	-0.274053	0.017321	0.899949		Sll1106 protein	sll1106	P74720 [106-123]	1xOxidation [M6]; 1xiodoTMT6plex [C7]	0.808503	0.8026	0.861805	0.917556	0.933575	0.975164	0.95303	0.978942	0.115214	-0.162741	3.43166e-06	0.400363		Ribonuclease D	rnd	Q55641 [47-63]	2xiodoTMT6plex [C2; C7]	0.690119	0.778687	0.848002	0.852988	0.871726	0.947585	0.945222	0.960273	0.772083	-0.265369	0.00890625	0.778258
UDP-glucuronate decarboxylase	rfbB	P74036 [229-242]	1xiodoTMT6plex [C3]	0.506192	0.480479	0.632691	0.736815	0.859845	0.906897	0.934673	0.930239	0.505676	-0.249877	0.00271838	0.971569		Cysteine desulfurase	nifS	Q55602 [171-184]	1xiodoTMT6plex [C6]	0.760932	0.802551	0.852551	0.877231	0.924495	0.924345	0.938623	0.955237	0.802674	-0.260857	0.00630342	0.83781		Slr1334 protein	slr1334	P74027 [385-404]	1xiodoTMT6plex [C2]	0.711255	0.781198	0.847942	0.898759	0.931906	0.932905	0.946816	0.956092	0.739101	-0.238323	0.00112187	0.933087
Slr0670 protein	slr0670	P72937 [186-200]	1xiodoTMT6plex [C4]	0.5483	0.677889	0.63414	0.790228	0.872583	0.910811	0.945818	0.945397	0.606684	-0.253814	0.00367529	0.930828		Glycine--tRNA ligase alpha subunit	glyQ	Q55716 [12-31]	1xiodoTMT6plex [C10]	0.770529	0.802511	0.823792	0.896211	0.9437	0.93538	0.958948	0.969985	0.786148	-0.249694	0.00268051	0.951552		Diflavin flavoprotein A 1	dfa1	Q55393 [513-537]	1xiodoTMT6plex [C20]	0.776246	0.807801	0.847877	0.900578	0.925922	0.941673	0.933157	0.950442	0.241677	-0.169151	5.60705e-06	0.565964
D-fructose 1,6-bisphosphatase class 2/sedoheptulose 1,7-bisphosphatase	slr2094	P73922 [53-77]	1xOxidation [M13]; 1xiodoTMT6plex [C23]	0.327813	0.367376	0.495082	0.70915	0.859767	0.922142	0.951535	0.949034	0.334262	-0.244277	0.00177016	0.994948		Site-specific DNA-methyltransferase (adenine-specific)	slr6095	Q6YRQ9 [329-355]	1xiodoTMT6plex [C22]	0.780482	0.802492	0.831414	0.890187	0.921171	0.938772	0.933839	0.957664	0.803234	-0.259198	0.00555144	0.894128		Sulfolipid biosynthesis protein SqdB	sqdB	P73128 [3-23]	1xiodoTMT6plex [C10]	0.771791	0.840176	0.8478	0.90864	0.931031	0.94738	0.946932	0.958586	0.225442	-0.167882	5.08764e-06	0.64777
Sll2002 protein	sll2002	P73680 [22-43]	1xiodoTMT6plex [C7]	0.666873	0.664389	0.725773	0.797005	0.859577	0.911765	0.953075	0.94238	0.685552	-0.263066	0.00746594	0.952605		50S ribosomal protein L22	rplV	P73315 [105-121]	1xiodoTMT6plex [C4]	0.848795	0.802459	0.848897	0.845956	0.934364	0.911095	0.876176	0.901758	0.138591	-0.160351	2.85756e-06	0.0913358		Phosphoglycerate mutase	gpmB	P72649 [70-85]	1xiodoTMT6plex [C1]	0.793267	0.819257	0.847551	0.920989	0.893128	0.910659	0.927273	0.939758	0.280295	-0.168058	5.15683e-06	0.542791
Pyridoxal phosphate homeostasis protein	slr0556	P52056 [147-163]	1xiodoTMT6plex [C2]	0.585202	0.564938	0.6553	0.675664	0.859533	0.740549	0.911156	0.833806	0.645632	-0.292538	0.0713711	0.573269		50S ribosomal protein L25	rplY	P73289 [65-85]	1xiodoTMT6plex [C17]	0.737347	0.802375	0.86137	0.899114	0.948563	0.961412	0.962086	0.973446	0.763616	-0.238791	0.00116277	0.952413		Uncharacterized ABC transporter ATP-binding protein sll0182	sll0182	Q55774 [644-653]	1xiodoTMT6plex [C2]	0.721534	0.803556	0.847533	0.872086	0.887174	0.902271	0.921179	0.945574	0.814849	-0.287971	0.0503034	0.574242
3-amino-5-hydroxybenzoic acid synthase	slr1140	P73264 [351-367]	1xiodoTMT6plex [C3]	0.673374	0.461702	0.702522	0.712596	0.859462	0.896421	0.914056	0.919914	0.601381	-0.26072	0.00623753	0.803047		6,7-dimethyl-8-ribityllumazine synthase	ribH	P73527 [72-89]	1xiodoTMT6plex [C12]	0.75479	0.802355	0.828689	0.893623	0.910238	0.916033	0.930838	0.947709	0.802259	-0.265288	0.00885112	0.774332		Arginine--tRNA ligase	argS	Q55486 [541-549]	1xiodoTMT6plex [C5]	0.646823	0.72249	0.847366	0.858888	0.861132	0.898467	0.936812	0.943304	0.747442	-0.267821	0.0107459	0.660657
Uncharacterized protein sll0335	sll0335	Q55587 [340-354]	1xiodoTMT6plex [C13]	0.589079	0.690887	0.709018	0.79793	0.859302	0.911804	0.940732	0.93652	0.656087	-0.258428	0.00523315	0.917703		Glutamine-dependent NAD(+) synthetase	nadE	P74292 [34-51]	1xiodoTMT6plex [C13]	0.788686	0.802379	0.85274	0.888674	0.928851	0.934806	0.950109	0.955398	0.810705	-0.258543	0.00527961	0.896842		Sll1730 protein	sll1730	P73396 [27-45]	1xiodoTMT6plex [C14]	0.761738	0.828944	0.847254	0.903046	0.905232	0.913706	0.942134	0.940203	0.280873	-0.170693	6.30997e-06	0.697173
ATP-dependent DNA helicase	uvrD	P73465 [655-662]	1xiodoTMT6plex [C2]	0.397417	0.605186	0.754045	0.831781	0.85915	0.908851	0.944305	0.942026	0.438317	-0.227	0.000471235	0.941174		Sll0585 protein	sll0585	Q55865 [156-182]	1xiodoTMT6plex [C8]	0.663676	0.802342	0.733503	0.857935	0	0.874017	0.953404	0.964513	0.639922	-0.299559	0.122209	0.196633		Slr1363 protein	slr1363	P73537 [29-38]	1xiodoTMT6plex [C6]	0.735519	0.795946	0.847309	0.884563	0.947395	0.939189	0.952333	0.955583	0.766905	-0.244657	0.00182242	0.928166
1,4-dihydroxy-2-naphthoyl-CoA synthase	menB	P73495 [172-178]	1xiodoTMT6plex [C6]	0.67351	0.65894	0.753661	0.798463	0.859155	0.928878	0.874214	0.915792	0.695397	-0.264091	0.00807569	0.84814		2-succinyl-5-enolpyruvyl-6-hydroxy-3-cyclohexene-1-carboxylate synthase	menD	Q55725 [161-186]	2xiodoTMT6plex [C1; C13]	0.759467	0.802113	0.86892	0.91161	0.944249	0.939704	0.95498	0.94825	0.122383	-0.167034	4.76788e-06	0.638499		Ribulose bisphosphate carboxylase small subunit	cbbS	P54206 [78-86]	1xiodoTMT6plex [C6]	0.728878	0.798165	0.847238	0.879694	0.914095	0.917246	0.917662	0.93602	0.789024	-0.260149	0.00597083	0.739467
Homoserine dehydrogenase	hom	P52986 [218-226]	1xiodoTMT6plex [C5]	0.361261	0.40859	0.551595	0.757391	0.858846	0.857664	0.939635	0.923669	0.372824	-0.242356	0.00152793	0.976949		DUF3692 domain-containing protein	sll7090	Q6ZEA8 [147-156]	1xiodoTMT6plex [C4]	0.827183	0.80212	0.855384	0.927405	0.938327	0.958571	0.952605	0.96395	0.0989449	-0.1611	3.02622e-06	0.324446		50S ribosomal protein L24	rplX	P73309 [93-103]	1xiodoTMT6plex [C2]	0.798785	0.824475	0.847231	0.865309	0.89438	0.895034	0.928519	0.910148	0.281128	-0.167814	5.06118e-06	0.52849
KaiC-like protein 2	slr1942	P74503 [265-272]	1xOxidation [M1]; 1xiodoTMT6plex [C2]	0.541487	0.529467	0.582257	0.742615	0.858583	0.899434	0.93568	0.953101	0.534762	-0.253935	0.00370928	0.980102		Slr0569 protein	slr0569	Q55395 [325-333]	2xiodoTMT6plex [C1; C7]	0.770869	0.802023	0.832463	0.889638	0	0.936639	0.935893	0.94462	0.693076	-0.301912	0.14635	0.117584		Amidophosphoribosyltransferase	purF	Q55621 [147-172]	1xiodoTMT6plex [C2]	0.694353	0.741201	0.84714	0.878212	0.910347	0.921063	0.962813	0.96405	0.720667	-0.241134	0.00139134	0.911736
Glutamine synthetase	glnA	P77961 [364-387]	2xiodoTMT6plex [C1; C17]; 1xOxidation [M15]	0.646474	0.636441	0.702058	0.803289	0.896746	0.943838	0.961866	0.957177	0.643265	-0.251882	0.0031697	0.987912		Neopullulanase	nplT	P73757 [417-426]	1xiodoTMT6plex [C3]	0.642769	0.802048	0.844101	0.891282	0.894774	0.927801	0.916944	0.948183	0.69977	-0.233237	0.000759842	0.817494		Slr7094 protein	slr7094	Q6ZEA4 [102-119]	1xiodoTMT6plex [C4]	0.750422	0.804636	0.84712	0.88067	0.909535	0.902475	0.91208	0.93311	0.285885	-0.172749	7.3867e-06	0.701317
Putative diflavin flavoprotein A 3	dfa3	P74373 [533-558]	1xiodoTMT6plex [C25]	0.547513	0.448706	0.631141	0.730033	0.858591	0.907679	0.942857	0.932356	0.514113	-0.251571	0.00309488	0.950173		Sll0406 protein	sll0406	Q55122 [123-135]	1xiodoTMT6plex [C3]	0.700992	0.801825	0.750614	0.800179	0.902452	0.893109	0.882497	0.911777	0.120172	-0.171284	6.60232e-06	0.509585		Light-dependent protochlorophyllide reductase	por	Q59987 [198-205]	1xiodoTMT6plex [C2]	0.713873	0.785512	0.846912	0.867695	0.893905	0.904043	0.947021	0.935763	0.793151	-0.272594	0.0154898	0.69264
Sll1584 protein	sll1584	P73195 [83-100]	1xiodoTMT6plex [C2]	0.375212	0.475846	0.570377	0.764005	0.858362	0.911155	0.903945	0.933232	0.411306	-0.242771	0.00157728	0.977922		Uncharacterized WD repeat-containing protein sll0163	sll0163	Q55563 [1368-1387]	1xiodoTMT6plex [C8]	0.770619	0.801861	0.806347	0.866439	0.912157	0.932972	0.942949	0.955463	0.117382	-0.165953	4.38881e-06	0.42186		Uncharacterized sugar kinase slr0537	slr0537	Q55480 [310-317]	1xiodoTMT6plex [C4]	0.598783	0.753729	0.846897	0.883441	0.943256	0.930908	0.946837	0.941125	0.622823	-0.224006	0.000374654	0.940649
Tryptophan synthase alpha chain	trpA	P77960 [13-38]	1xiodoTMT6plex [C5]	0.506343	0.442179	0.561425	0.712635	0.858323	0.924851	0.934932	0.927486	0.475649	-0.251391	0.00305255	0.977979		Slr0151 protein	slr0151	P74450 [207-213]	1xiodoTMT6plex [C2]	0.849736	0.801721	0.855277	0.876477	0.888073	0.898716	0.908231	0.913244	0.861119	-0.32662	0.971276	0.35826		Anthranilate synthase component 1	trpE	P20170 [408-420]	1xiodoTMT6plex [C2]	0.769405	0.847616	0.846887	0.885909	0.916215	0.911958	0.92845	0.946079	0.849766	-0.298343	0.111344	0.497229
Biotin carboxylase	accC	Q55160 [410-425]	1xiodoTMT6plex [C2]	0.599597	0.539381	0.605908	0.736248	0.85826	0.898647	0.922535	0.914321	0.573271	-0.257862	0.00501139	0.957517		Acetyl-coenzyme A synthetase	acsA	Q55404 [141-160]	1xiodoTMT6plex [C18]	0.720458	0.801505	0.812689	0.895339	0.93469	0.950386	0.950778	0.966926	0.755429	-0.244918	0.00185916	0.934841		Uncharacterized transporter sll1263	sll1263	P74068 [259-273]	1xiodoTMT6plex [C5]	0.691762	0.775794	0.846814	0.883526	0.913904	0.9248	0.927653	0.94499	0.73459	-0.241743	0.00145778	0.875811
Tryptophan synthase beta chain	trpB	Q59992 [357-384]	1xiodoTMT6plex [C24]	0.604769	0.60765	0.667889	0.717753	0.858111	0.891354	0.929114	0.928913	0.620527	-0.263093	0.00748133	0.966974		Sulfolipid biosynthesis protein SqdB	sqdB	P73128 [242-257]	1xiodoTMT6plex [C2]	0.774881	0.801239	0.833858	0.901085	0.91686	0.933088	0.940105	0.935001	0.119598	-0.165571	4.26245e-06	0.521926		5-oxo-1,2,5-tricarboxilic-3-penten acid decarboxilase/isomer	hpcE	P73637 [51-59]	1xiodoTMT6plex [C5]	0.707756	0.758573	0.846876	0.862793	0.908765	0.949909	0.932971	0.918902	0.223645	-0.174626	8.52868e-06	0.6533
IMP dehydrogenase subunit	guaB	P73853 [207-225]	1xiodoTMT6plex [C16]	0.475755	0.575756	0.733521	0.820206	0.858117	0.917642	0.920706	0.927129	0.510292	-0.236521	0.000977216	0.951305		Sulfate adenylyltransferase	sat	P74241 [213-231]	1xiodoTMT6plex [C1]	0.827934	0.800944	0.822395	0.907615	0.939406	0.955537	0.954653	0.972749	0.11413	-0.161308	3.07491e-06	0.243772		Sll1186 protein	sll1186	P72847 [91-109]	1xiodoTMT6plex [C11]	0.780779	0.813125	0.846682	0.88804	0.930927	0.946791	0.948032	0.964199	0.806783	-0.256051	0.00436227	0.92552
Universal stress protein Sll1388	sll1388	P74148 [78-99]	1xiodoTMT6plex [C17]	0.486231	0.507081	0.615541	0.740928	0.85805	0.907714	0.944737	0.945645	0.503105	-0.249779	0.0026979	0.982941		Slr1363 protein	slr1363	P73537 [29-38]	1xiodoTMT6plex [C6]	0.798814	0.800761	0.810771	0.891626	0.932766	0.939843	0.947662	0.966152	0.120329	-0.163816	3.7262e-06	0.331798		Ycf55-like protein	sll1879	P74126 [334-354]	1xiodoTMT6plex [C20]	0.679172	0.76327	0.846288	0.884784	0.927616	0.940175	0.93518	0.948819	0.710468	-0.236189	0.000952664	0.928436
Slr1287 protein	slr1287	P74202 [215-234]	1xiodoTMT6plex [C13]	0.512662	0.583973	0.677675	0.753229	0.857947	0.915837	0.916281	0.945998	0.564247	-0.252023	0.00320405	0.954501		3-isopropylmalate dehydrogenase	leuB	P73960 [186-194]	1xiodoTMT6plex [C5]	0.791984	0.800685	0.739593	0.858513	0.799006	0.903846	0.828979	0.7705	0.187084	-0.166341	4.52136e-06	0.0333615		Phosphoheptose isomerase	gmhA	Q55797 [161-183]	2xiodoTMT6plex [C4; C17]	0.708859	0.808298	0.846222	0.891873	0.907922	0.933547	0.942775	0.945184	0.766061	-0.247488	0.00226372	0.828142
RutC family protein slr0709	slr0709	P52761 [117-130]	1xiodoTMT6plex [C8]	0.702566	0.692849	0.852321	0.889153	0.857852	0.907439	0.961305	0.918422	0.713563	-0.2436	0.00168068	0.783191		Arginine--tRNA ligase	argS	Q55486 [280-299]	1xiodoTMT6plex [C11]	0.696118	0.800718	0.833388	0.917399	0.942121	0.968441	0.97081	0.950826	0.727591	-0.233987	0.000804791	0.940426		L-aspartate oxidase	nadB	P74562 [376-392]	1xiodoTMT6plex [C9]	0.717706	0.773121	0.846086	0.87585	0.922596	0.931829	0.937743	0.952098	0.754737	-0.247182	0.00221133	0.897059
[truncated: 1,680 more rows]
