# Supplementary material for: Systematic determination of disulfide bond reduction potentials reveals a nonequilibrium redox hierarchy in cyanobacteria
Source: Proc Natl Acad Sci U S A. 2026 May 19;123(21):e2600150123. doi: 10.1073/pnas.2600150123 (PMC13214033; doi:10.1073/pnas.2600150123)
Supplement: Supplementary file 3 — Dataset S02 (XLSX) [file pnas.2600150123.sd02.xlsx]

## Sheet: S2
Uniprot ID	cys_count	Peptide detected	Protein name	Gene ID	Gene(Uniprot)	Gene(KEGG)	Peptide_Cys1	Peptide_Cys2	Peptide_Cys3	Peptide_Cys4	Cys1 (SS<3Å)	Cys2 (SS<3Å)	Cys3 (SS<3Å)	Cys4 (SS<3Å)	Cys1 (SS<4Å)	Cys2 (SS<4Å)	Cys_min_SS_distance_A	Em_Av	Em_Std	N	Type_3A	Type_4A	SS pair
P73213	2	1-21	Ssr2857 protein	ssr2857			12	15							12	15	3.45047	-222.313	5.02442	3	3	4
P73704	2	136-143	General secretion pathway protein G	sll1694	hofG	hofG	142				142	161					2.01256	-229.14	2.13744	3	2		*1
P73704	2	144-168	General secretion pathway protein G	sll1694	hofG	hofG	161				142	161					2.01256	-229.14	2.13744	3	2		*1
P74593	3	23-36	Probable glutaredoxin slr1562	slr1562		grxC	31	34							31	34	3.46819	-229.6	2.8213	3	3	4
P48958	4	10-20	50S ribosomal protein L33	ssr1398	rpmG	rpl33	16	19			19	52			16	19	3.22097	-230.311		1	5	4
P74283	4	81-98	Hydrogenase component	ssl3044			83								83	50	3.38954	-232.562		1	1	2
P74656	2	86-102	Sll1549 protein	sll1549			98				98	135					2.03191	-234.84	1.5917	3	2		*2
P74656	2	129-136	Sll1549 protein	sll1549			135				98	135					2.03191	-234.84	1.5917	3	2		*2
P72611	3	17-35	Iron(III) dicitrate-binding periplasmic protein	slr1492	fecB	fecB	21	32			21	32					2.0279	-236.187	6.94758	2	4
Q55437	7	54-67	Sll0048 protein	sll0048			65								65	117	3.62209	-237.6		1	1	2
P73342	5	183-191	Slr1194 protein	slr1194			190				170	190					2.04405	-240.508		1	2
P74755	5	100-109	Histidine biosynthesis bifunctional protein HisIE	slr0608	hisI	hisI	104								104	111	3.86923	-240.557		1	1	2
P73184	14	97-109	Sensory transduction histidine kinase	slr1393			105	108			105	108					2.05315	-240.576		1	4
P73492	4	7-20	Probable glutaredoxin ssr2061	ssr2061		grxC	15	18							15	18	3.59348	-240.651		1	3	4
P74755	5	110-119	Histidine biosynthesis bifunctional protein HisIE	slr0608	hisI	hisI	111								111	104	3.86923	-241.023	3.98845	2	1	2
P48944	2	63-70	30S ribosomal protein S14	slr0628	rpsN	rps14	63								63	79	3.70446	-242.303	3.91119	2	1	2
P73776	3	80-91	Sll1159 protein	sll1159			83	86							83	86	3.46576	-242.496		1	3	4
P73195	8	83-100	Sll1584 protein	sll1584			84								84	80	3.68255	-242.771		1	1	2
P10549	3	32-56	Photosystem II manganese-stabilizing polypeptide	sll0427	psbO	psbO	48				48	73					2.04056	-243.427	2.15018	3	2		*3
P10549	3	67-82	Photosystem II manganese-stabilizing polypeptide	sll0427	psbO	psbO	73				48	73					2.04056	-243.427	2.15018	3	2		*3
P55038	20	159-183	Ferredoxin-dependent glutamate synthase 2	sll1499	gltS	gltB	171	175							171	175	3.43039	-243.965	1.51736	3	3	4
P73290	10	307-316	Adenylosuccinate synthetase	sll1823	purA	purA	307				291	307					2.08956	-244.091		1	2
P73189	4	171-181	Slr1397 protein	slr1397			173	176							173	176	3.5943	-245.217		1	3	4
P72821	5	75-95	Uncharacterized protein slr1290	slr1290			85	92			66	92			107	92	2.0385	-245.388		1	5	5
P55038	20	1178-1194	Ferredoxin-dependent glutamate synthase 2	sll1499	gltS	gltB	1179	1184							1179	510	3.68731	-245.439		1	3	5
P73922	9	53-77	D-fructose 1,6-bisphosphatase class 2/sedoheptulose 1,7-bisphosphatase	slr2094		glpX (fbpI)	75				75	84					2.04155	-247.321	4.20905	3	2
P72639	2	41-63	Ssr1853 protein	ssr1853			50				50	72					2.05262	-249.906	4.19189	3	2		*4
P72639	2	65-76	Ssr1853 protein	ssr1853			72				50	72					2.05262	-249.906	4.19189	2	2		*4
P72639	2	65-77	Ssr1853 protein	ssr1853			72				50	72					2.05262	-249.906	4.19189	1	2		*4
Q55422	5	108-125	Phosphoribosylformylglycinamidine cyclo-ligase	slr0838	purM	purM	124								124	129	3.79511	-250.949	1.74073	3	1	2
P73703	3	139-168	General secretion pathway protein G	sll1695	hofG	hofG	142	163			142	163					2.01313	-251.476	1.40125	2	4
P72758	9	635-652	Carboxysome assembly protein CcmM	sll1031	ccmM	ccmM	639				639	657					2.05095	-253.846	2.24808	2	2
Q55941	7	76-90	Sensory transduction histidine kinase	sll0790			82	88			82	88					1.99075	-255.358	3.28096	2	4
P73654	4	59-70	Ssl3364 protein	ssl3364			60	69			60	69					2.03421	-256.932	1.93552	3	4
P73238	4	90-114	Slr2018 protein	slr2018			102				102	115					2.03108	-258.518		1	2
P72952	4	235-249	Sll0645 protein	sll0645			244	245			244	245					1.98941	-264.113	4.03756	2	4
Q46363	11	77-94	Acetazolamide conferring resistance protein zam	sll1910	zam	zam	79				73	79					2.05034	-265.069		1	2
Q55735	6	190-204	Sll0394 protein	sll0394			198	201			198	201					2.0176	-266.018	6.00854	3	4
P74709	4	73-85	5'-nucleotidase SurE	sll1108	surE		76	83							76	83	3.93423	-266.151	4.17003	2	3	4
P74740	3	243-255	Creatinine amidohydrolase	slr0596			249	254							249	159	3.69304	-269.712	2.02585	3	3	5
P72740	7	39-47	Dihydrolipoyl dehydrogenase	slr1096	lpdA	phdD	44				44	49					2.05343	-270.318	3.13857	2	2
P72758	9	510-521	Carboxysome assembly protein CcmM	sll1031	ccmM	ccmM	514								514	532	3.49482	-270.691	7.45768	2	1	2
P72758	9	529-542	Carboxysome assembly protein CcmM	sll1031	ccmM	ccmM	532								532	514	3.49482	-271.043	0.0758966	2	1	2
P37101	4	211-231	Phosphoribulokinase	sll1525	prk	prk	229				229	235					2.03031	-272.079	3.18122	3	2		*5
P37101	4	233-241	Phosphoribulokinase	sll1525	prk	prk	235				229	235					2.03031	-272.079	3.18122	2	2		*5
Q6ZEK4	4	139-156	Uncharacterized protein	slr5126			139	155			139	155					2.04407	-271.626	2.6543	3	4
P52231	2	14-36	Thioredoxin	slr0623	trxA	trxA	32	35			32	35					2.03968	-273.792	3.01055	3	4
P72952	4	63-72	Sll0645 protein	sll0645			69				69	163					2.03948	-277.224		1	2
P73720	11	396-418	Putative OxPP cycle protein OpcA	slr1734	opcA	opcA	405	410	416		410	416					2.0206	-277.329	1.039	2	8
P73836	2	50-70	Uncharacterized protein ssr3402	ssr3402			64				64	93					2.04414	-280.985		1	2
P73279	5	161-170	Slr1150 protein	slr1150			169				157	169					2.02872	-282.674	3.67072	3	2
Q55377	6	525-538	Slr0913 protein	slr0913			537				410	537					2.00404	-283.986	0.343199	2	2
Q55633	4	291-298	Slr0341 protein	slr0341			295				246	295					2.04249	-284.945		1	2
Q55837	3	38-51	Uncharacterized protein slr0516	slr0516			40	43			40	43					2.01661	-286.659	0.1442	2	4
Q55744	3	181-194	Sll0381 protein	sll0381			186				186	280					2.00067	-286.922	16.2638	1	2
P74094	4	81-103	Slr1958 protein	slr1958			95				95	198					2.04356	-289.805		1	2
P73111	2	224-252	Sll1835 protein	sll1835			235	243			235	243					1.99821	-290.893	2.90464	3	4
P73946	5	413-433	Slr1506 protein	slr1506			426				411	426					2.01712	-291.165		1	2
P74793	2	45-54	Ssr0693 protein	ssr0693			46	52			46	52					2.03509	-296.844	5.90408	2	4
P74563	4	30-38	Sll0630 protein	sll0630			33				33	110					2.04591	-297.332	10.0664	2	2
Q55773	2	35-42	Sll0183 protein	sll0183			36	39			36	39					2.04025	-300.317		1	4
P73477	4	104-125	Slr1232 protein	slr1232			106	119			48	106	119	177			2.02116	-301.528	4.53955	2	6
Q55623	2	193-202	Sll0756 protein	sll0756			201				69	201					2.04713	-304.254		1	2
Q55558	3	141-152	Sll0172 protein	sll0172			151				23	151					2.04236	-317.408		1	2
P73126	5	288-310	Probable thylakoid lumen protein sll0997	sll0997			296	305			296	305					2.02258	-317.945	2.70791	3	4
P73680	3	90-103	Sll2002 protein	sll2002			91										13.262	-182.486		1	1
Q55492	2	148-167	Sll0497 protein	sll0497			157										14.446	-183.941		1	1
P72782	4	216-230	Biliverdin reductase	slr1784	bvdR	bvdR	217										8.64	-184.574		1	1
P72885	4	196-218	Alpha-D-glucose-1-phosphate cytidylyltransferase	slr0983	rfbF	rfbF	196										12.595	-184.624		1	1
Q55674	7	115-126	Fumarate hydratase class II	slr0018	fumC	fumC	119										43.151	-188.547		1	1
P72587	12	166-177	Biosynthetic arginine decarboxylase 2	slr1312	speA2	speA	173										14.655	-190.078		1	1
P73334	11	29-42	DNA-directed RNA polymerase subunit beta'	sll1789	rpoC2	rpoC2	29										30.164	-190.532		1	1
P74074	2	136-158	Slr1338 protein	slr1338			136										25.977	-190.656		1	1
Q55177	11	600-610	Sensory transduction histidine kinase	slr0484			609										14.502	-191.136		1	1
Q55978	3	36-49	NADPH-dependent 7-cyano-7-deazaguanine reductase	slr0711	queF		48										8.221	-196.443		1	1
P73562	7	14-38	Carboxynorspermidine/carboxyspermidine decarboxylase	sll0873	napC	napC	21										10.196	-196.549		1	1
P72961	5	277-304	Slr0689 protein	slr0689			301										10.027	-198.163		1	1
Q55660	5	13-24	Slr0001 protein	slr0001			21										7.529	-200.106		1	1
P72571	2	22-35	Ssl0787 protein	ssl0787			22										17.124	-205.987		1	1
P73004	6	304-313	Long-chain-fatty-acid CoA ligase	slr1609			305										17.523	-207.316		1	1
P72842	9	67-79	Glycolate oxidase subunit GlcE	sll1189	glcE	glcE	74										10.449	-211.855		1	1
P74560	3	89-109	Slr0651 protein	slr0651			96										9.904	-216.669		1	1
P22358	4	300-310	Chaperone protein DnaK2	sll0170	dnaK2	dnaK	304										10.425	-222.524		1	1
Q55630	4	99-120	Adaptive-response sensory-kinase SasA	sll0750	sasA	sarA	118										31.215	-223.832		1	1
P73092	4	174-192	Chromophore lyase CpcS/CpeS 2	slr2049	cpcS2		190										61.033	-224.001		1	1
P80507	4	104-110	Inorganic pyrophosphatase	slr1622	ppa	ppa	106										13.056	-225.077		1	1
Q55725	16	582-595	2-succinyl-5-enolpyruvyl-6-hydroxy-3-cyclohexene-1-carboxylate synthase	sll0603	menD	menD	588	589									6.399	-226.72		1	3
P73465	4	655-662	ATP-dependent DNA helicase	sll1143	uvrD	uvrD	656										5.11	-227		1	1
P72644	12	458-481	Phosphoribosylformylglycinamidine synthase subunit PurL	sll1056	purL	purL	468	478									24.617	-227.157	5.27782	2	3
P73303	2	22-36	50S ribosomal protein L15	sll1813	rplO	rpl15	31										61.704	-227.782		1	1
P51634	4	234-257	Magnesium-chelatase subunit ChlI	slr1030	chlI	chlI	244										30.828	-228.253	8.04797	2	1
P26525	9	65-73	NAD(P)H-quinone oxidoreductase subunit I	sll0520	ndhI	ndhI	65	68	71								4.468	-228.29		1	7
P74558	2	40-55	NifU protein	ssl2667			44	47									10.248	-228.37	1.20981	3	3
P74421	5	307-331	Phosphoglycerate kinase	slr0394	pgk	pgk	315										11.947	-228.39	5.19506	2	1
P55037	19	1155-1173	Ferredoxin-dependent glutamate synthase 1	sll1502	gltB	gltB	1156	1161									5.936	-228.829	5.97148	2	3
P72622	4	198-222	Peptide methionine sulfoxide reductase MsrA 1	sll1394	msrA1	msrA	203	212									7.598	-228.843		1	3
Q55809	7	244-251	Delta(24)-sterol C-methyltransferase	slr0089	erg6	erg6	245										16.825	-228.903	10.1718	3	1
P74667	9	22-39	Diaminopimelate epimerase	slr1665	dapF	dapF	27	37									12.736	-229.148		1	3
P73092	4	158-171	Chromophore lyase CpcS/CpeS 2	slr2049	cpcS2		167										26.511	-229.57		1	1
P74667	9	64-80	Diaminopimelate epimerase	slr1665	dapF	dapF	75										6.807	-230.55	7.29665	2	1
P74296	10	196-223	Phenylalanine--tRNA ligase beta subunit	sll1553	pheT	pheT	214										17.097	-230.755	5.715	2	1
Q55716	6	44-59	Glycine--tRNA ligase alpha subunit	slr0638	glyQ	glyQ	58										15.845	-230.87	11.7132	2	1
P74089	3	223-235	Serine acetyltransferase	slr1348	cysE	cysE	224	234									38.128	-231.052	2.31141	3	3
Q55643	5	245-267	4-hydroxy-3-methylbut-2-enyl diphosphate reductase	slr0348	ispH		261										5.994	-231.426	0.696736	2	1
Q55480	7	187-198	Uncharacterized sugar kinase slr0537	slr0537			188										12.005	-231.517		1	1
P22358	4	311-320	Chaperone protein DnaK2	sll0170	dnaK2	dnaK	311										10.425	-231.744		1	1
P74011	5	154-163	Sll1233 protein	sll1233			158										13.115	-232.357		1	1
P73716	3	73-90	Slr1732 protein	slr1732			84										8.915	-232.503		1	1
P52415	6	341-366	Glucose-1-phosphate adenylyltransferase	slr1176	glgC	agp	347										4.778	-232.515		1	1
P72700	4	84-103	Slr0244 protein	slr0244			87										23.331	-232.532		1	1
P74074	2	43-59	Slr1338 protein	slr1338			43										25.977	-232.638	19.8496	3	1
Q55756	12	10-35	Carbamoyl-phosphate synthase large chain	sll0370	carB	carB	24	34									10.325	-232.665	11.0544	2	3
P74215	6	211-223	Aspartyl/glutamyl-tRNA(Asn/Gln) amidotransferase subunit B	sll1435	gatB	pet112	211										11.302	-232.85		1	1
Q55183	2	75-93	Phosphomannose isomerase	slr0493	rfbM	rfbM	89										12.019	-232.86		1	1
P72719	2	65-87	Bacterioferritin comigratory protein	sll0221	bcp	bcp	81										13.251	-233.162		1	1
Q55451	5	270-286	Sirohydrochlorin cobaltochelatase	sll0037	cbiX		282	285									5.268	-233.31		1	3
P74313	5	30-41	Glutaredoxin arsenate reductase	slr0946	arsC	arsC	35										8.073	-233.314		1	1
P73334	11	1004-1021	DNA-directed RNA polymerase subunit beta'	sll1789	rpoC2	rpoC2	1008										13.379	-233.693		1	1
P73626	4	213-232	Sll1771 protein	sll1771			220										11.262	-233.748		1	1
P74275	13	843-866	Delta-1-pyrroline-5-carboxylate dehydrogenase	sll1561	putA	putA	845	851									15.315	-233.918		1	3
P73552	6	428-450	Sll0877 protein	sll0877			441	445									14.959	-233.983		1	3
P73872	8	617-636	Sll0254 protein	sll0254			629										18.897	-234.017		1	1
Q55183	2	69-93	Phosphomannose isomerase	slr0493	rfbM	rfbM	71	89									12.019	-234.042		1	3
Q55894	7	419-429	Phosphomethylpyrimidine synthase	slr0118	thiC	thiC	423	426									5.542	-234.216	6.62165	3	3
Q55692	5	226-239	Methylenetetrahydrofolate--tRNA-(uracil-5-)-methyltransferase TrmFO	sll0204	trmFO	gidA	230										7.104	-234.268	30.7519	2	1
Q55535	5	34-53	Putative low molecular weight protein-tyrosine-phosphatase slr0328	slr0328			36										7.763	-234.585		1	1
P28371	5	96-119	Elongation factor G 1	slr1463	fusA	fus	105										23.649	-234.706	7.11031	3	1
P77965	4	412-434	DNA-directed RNA polymerase subunit beta	sll1787	rpoB	rpoB	413	432									12.067	-235.007	4.28349	2	3
P74167	6	232-244	Monoglucosyldiacylglycerol epimerase	sll1376	MgdE		236										9.865	-235.052		1	1
P72585	6	105-116	GDP-L-fucose synthase	sll1213	fcl		107	112									12.373	-235.167	5.3318	3	3
P73348	3	79-102	Rehydrin	slr1198			82										17.08	-235.23	0.704237	2	1
P74457	3	246-260	Uridylate kinase	sll0144	pyrH	pyrH	257										11.759	-235.497		1	1
P73440	4	59-70	Putative 5'-nucleotidase alr3139	sll1459			68										9.591	-235.725		1	1
P73626	4	167-175	Sll1771 protein	sll1771			172										17.733	-235.791	3.76467	3	1
P72940	2	97-117	Probable adenylyl-sulfate kinase	slr0676	cysC	cysC	114										13.273	-236.282		1	1
P23350	1	45-53	50S ribosomal protein L10	sll1745	rplJ	rpl10	52										NA	-236.394		1	1
P73918	10	515-532	Acetolactate synthase	sll1981	ilvB	ilvB	527										16.917	-236.444		1	1
P73342	5	206-222	Slr1194 protein	slr1194			214										10.45	-236.531	5.18967	2	1
P73348	3	79-103	Rehydrin	slr1198			82										17.08	-236.753		1	1
P74667	9	215-238	Diaminopimelate epimerase	slr1665	dapF	dapF	222	227									6.807	-237.052	10.4247	3	3
Q79F24	2	60-88	Sll0614 protein	sll0614			69	79									13.356	-237.451		1	3
Q46363	11	198-215	Acetazolamide conferring resistance protein zam	sll1910	zam	zam	214										10.749	-237.556		1	1
P74560	3	41-69	Slr0651 protein	slr0651			65										26.872	-237.606		1	1
Q55562	6	489-506	Uroporphyrinogen-III C-methyltransferase	sll0166	hemD	hemD	494										12.681	-237.705		1	1
Q55602	4	318-330	Cysteine desulfurase	slr0387	nifS	nifS	326										26.608	-237.709		1	1
P73558	7	82-93	Glutamyl-tRNA(Gln) amidotransferase subunit A	slr0877	gatA		87										6.565	-238.141	1.15966	2	1
Q55544	3	591-600	Phycobiliprotein ApcE	slr0335	apcE	apcE	599										29.381	-238.388		1	1
P73991	3	40-55	Short-chain alcohol dehydrogenase family	slr2124			40	51									15.944	-238.512	3.71262	3	3
P51634	4	120-128	Magnesium-chelatase subunit ChlI	slr1030	chlI	chlI	121										27.057	-238.696		1	1
P73672	6	305-317	4-hydroxy-3-methylbut-2-en-1-yl diphosphate synthase (ferredoxin)	slr2136	ispG	gcpE	312	315									6.291	-238.792	2.20301	3	3
P73881	4	147-161	Coenzyme A biosynthesis bifunctional protein CoaBC	sll0250	coaBC	dfp	159										21.606	-239.252		1	1
P74516	3	114-130	Putative tRNA (cytidine(34)-2'-O)-methyltransferase	slr0992			121										21.133	-239.322		1	1
Q55154	3	85-93	Chaperone protein dnaK1	sll0058	dnaK1	dnaK	91										19.762	-239.357		1	1
Q55124	11	31-45	Glycolate oxidase subunit GlcD	sll0404	glcD	glcD	38										16.754	-239.593		1	1
Q55712	1	219-229	Slr0635 protein	slr0635			220										NA	-239.682		1	1
Q05972	2	502-527	Chaperonin GroEL 1	slr2076	groEL1	groEL	519										58.794	-239.693		1	1
P74582	14	724-731	Aconitate hydratase B	slr0665	acnB		727										7.779	-239.917		1	1
Q55544	3	400-409	Phycobiliprotein ApcE	slr0335	apcE	apcE	408										29.381	-240.123		1	1
P74036	4	160-166	UDP-glucuronate decarboxylase	slr0809	rfbB	rfbB	161										8.45	-240.232	3.92437	2	1
Q55786	17	241-269	Methionine synthase	slr0212	metH	metH	252										10.738	-240.378	1.52709	2	1
Q55764	2	106-114	Slr0192 protein	slr0192			113										13.862	-240.476		1	1
P74296	10	374-382	Phenylalanine--tRNA ligase beta subunit	sll1553	pheT	pheT	374										12.959	-240.781	0.774744	2	1
P54384	7	339-351	3-isopropylmalate dehydratase large subunit	sll1470	leuC	leuC	342	347									16.256	-240.934	2.87907	2	3
P74421	5	95-106	Phosphoglycerate kinase	slr0394	pgk	pgk	95	98									8.589	-241.071	1.94148	3	3
P73824	2	34-48	Hydroperoxy fatty acid reductase Gpx2	slr1992	gpx2		34										10.401	-241.237	0.661566	2	1
P28371	5	380-391	Elongation factor G 1	slr1463	fusA	fus	388										30.657	-241.285		1	1
P73492	4	29-44	Probable glutaredoxin ssr2061	ssr2061		grxC	36										8.406	-241.31		1	1
P48576	3	64-81	2-isopropylmalate synthase	slr0186	leuA	leuA	77										13.166	-241.448		1	1
Q55366	9	384-395	Ferredoxin--nitrite reductase	slr0898	nirA	nirA	388	394									6.105	-241.92		1	3
Q55452	4	223-247	Uncharacterized protein sll0036	sll0036			242										28.856	-241.987		1	1
P74071	3	87-95	30S ribosomal protein S2	sll1260	rpsB	rps2	87										16.58	-241.987	8.93058	2	1
P77960	3	1-12	Tryptophan synthase alpha chain	slr0966	trpA	trpA	7										11.063	-242.008		1	1
P74614	6	259-267	NADH dehydrogenase	sll1484	ndh	ndh	259										26.616	-242.013		1	1
P72700	4	226-245	Slr0244 protein	slr0244			227										7.93	-242.05	0.37938	2	1
P28371	5	58-71	Elongation factor G 1	slr1463	fusA	fus	68										23.649	-242.079		1	1
P74578	9	86-105	Quinolinate synthase	sll0622	nadA	nadA	96	102									5.79	-242.088	1.3913	2	3
P52986	6	218-226	Homoserine dehydrogenase	sll0455	hom	thrA	222										18.355	-242.356		1	1
P74207	5	32-47	3-isopropylmalate dehydratase small subunit	sll1444	leuD	leuD	32										16.056	-242.565		1	1
P74071	3	169-178	30S ribosomal protein S2	sll1260	rpsB	rps2	176										14.81	-242.594	5.85357	2	1
P73201	7	261-269	Serine--tRNA ligase	slr1703	serS	serS	262	267									13.776	-242.977	0.753996	2	3
P73942	6	268-281	Proline--tRNA ligase	sll1425	proS	proS	269	271	274								4.177	-243.036	16.2715	3	7
Q55960	2	90-97	Slr0698 protein	slr0698			91										21.997	-243.122		1	1
Q55141	1	73-84	Acetolactate synthase small subunit	sll0065	ilvH	ilvN	81										NA	-243.348		1	1
P73632	6	151-166	D-alanine--D-alanine ligase	slr1874	ddl	ddlA	158	164									13.127	-243.376	12.6845	3	3
Q55535	5	109-116	Putative low molecular weight protein-tyrosine-phosphatase slr0328	slr0328			111										9.943	-243.45		1	1
P74528	10	112-139	UDP-N-acetylmuramate--L-alanine ligase	slr1423	murC	murC	116	122									9.113	-243.466	0.886789	2	3
P72762	13	105-126	NADH-glutamate synthase small subunit	sll1027	gltD	gltD	106	110	114								5.868	-243.47	6.35114	3	7
P73290	10	53-78	Adenylosuccinate synthetase	sll1823	purA	purA	67										19.014	-243.478		1	1
P73558	7	391-405	Glutamyl-tRNA(Gln) amidotransferase subunit A	slr0877	gatA		396										9.012	-243.523	6.72583	3	1
P72697	2	42-57	Bacterioferritin comigratory protein	slr0242	bcp	bcp	47										14.477	-243.524		1	1
P73562	7	137-157	Carboxynorspermidine/carboxyspermidine decarboxylase	sll0873	napC	napC	152										12.024	-243.583	3.60698	2	1
P48576	3	230-241	2-isopropylmalate synthase	slr0186	leuA	leuA	233										13.166	-243.625		1	1
P72644	12	246-256	Phosphoribosylformylglycinamidine synthase subunit PurL	sll1056	purL	purL	251										16.257	-243.675		1	1
P73951	4	48-62	3-oxoacyl-[acyl-carrier-protein] synthase 3	slr1511	fabH	fabH	50										16.02	-243.811		1	1
P74755	5	139-149	Histidine biosynthesis bifunctional protein HisIE	slr0608	hisI	hisI	148										29.875	-243.976		1	1
P73849	5	114-126	Probable 2-phosphosulfolactate phosphatase	slr1718	comB		115										5.821	-244.029	12.9438	2	1
P73849	5	1-28	Probable 2-phosphosulfolactate phosphatase	slr1718	comB		20										5.821	-244.053		1	1
P73264	5	334-350	3-amino-5-hydroxybenzoic acid synthase	slr1140			336	348									11.235	-244.139	2.37554	3	3
Q55535	5	3-13	Putative low molecular weight protein-tyrosine-phosphatase slr0328	slr0328			7	12									7.072	-244.175	4.51772	2	3
Q55786	17	586-601	Methionine synthase	slr0212	metH	metH	594										13.07	-244.181		1	1
P49433	5	147-163	Glyceraldehyde-3-phosphate dehydrogenase 1	slr0884	gap1	gap1	153	157									8.842	-244.466		1	3
P73824	2	54-77	Hydroperoxy fatty acid reductase Gpx2	slr1992	gpx2		62										10.401	-244.487		1	1
P74250	3	61-84	Hydroperoxy fatty acid reductase gpx1	slr1171	gpx1		69										11.06	-244.488	5.21414	2	1
P72700	4	270-280	Slr0244 protein	slr0244			274										7.93	-244.551		1	1
P73456	3	178-196	Cell division protein FtsZ	sll1633	ftsZ	ftsZ	181										18.908	-244.644		1	1
P73201	7	221-229	Serine--tRNA ligase	slr1703	serS	serS	228										15.358	-244.703	12.4737	2	1
Q55643	5	122-135	4-hydroxy-3-methylbut-2-enyl diphosphate reductase	slr0348	ispH		123	130									23.757	-244.728	11.8576	2	3
P37979	6	448-461	Protein IcfG	slr1860	icfG	ICFG	459										6.359	-244.855		1	1
P77969	4	85-100	Delta-aminolevulinic acid dehydratase	sll1994	hemB	hemB	95										21.17	-244.881		1	1
P73314	1	20-27	30S ribosomal protein S3	sll1804	rpsC	rps3	21										NA	-244.976		1	1
P73296	1	5-17	50S ribosomal protein L17	sll1819	rplQ	rpl17	5										NA	-245.021		1	1
Q55448	6	265-293	PatA subfamily	sll0038			280	288									4.29	-245.308		1	3
Q55786	17	433-446	Methionine synthase	slr0212	metH	metH	433										16.581	-245.394		1	1
Q55822	8	52-72	CobW protein	slr0502	cobW	cobW	53	56									9.82	-245.612	4.3609	3	3
P73290	10	321-331	Adenylosuccinate synthetase	sll1823	purA	purA	326										15.925	-245.642		1	1
P74344	6	143-163	Molybdopterin biosynthesis MoeB protein	sll1536	moeB	moeB	149										11.923	-245.67	6.76742	2	1
P74344	6	258-271	Molybdopterin biosynthesis MoeB protein	sll1536	moeB	moeB	265										14.867	-245.774	2.77659	3	1
P74379	3	25-51	Slr0443 protein	slr0443			26										31.795	-245.801		1	1
P74592	8	279-291	ATP phosphoribosyltransferase regulatory subunit	slr1560	hisZ	hisS	283										9.835	-245.855		1	1
P74646	3	264-281	Circadian clock protein kinase KaiC	slr0758	kaiC		275										19.822	-245.865		1	1
P74314	1	53-63	OmpR subfamily	slr0947			59										NA	-246.058		1	1
P72907	3	4-15	Slr1071 protein	slr1071			6										35.078	-246.092	11.7067	2	1
Q55511	2	396-404	Trigger factor	sll0533	tig	tig	396										28.16	-246.16		1	1
Q55663	5	148-171	1-deoxy-D-xylulose 5-phosphate reductoisomerase	sll0019	dxr		161										26.828	-246.426		1	1
P52415	6	47-62	Glucose-1-phosphate adenylyltransferase	slr1176	glgC	agp	55										21.357	-246.558		1	1
P74296	10	116-130	Phenylalanine--tRNA ligase beta subunit	sll1553	pheT	pheT	121										9.41	-246.731		1	1
P73558	7	177-196	Glutamyl-tRNA(Gln) amidotransferase subunit A	slr0877	gatA		182										11.329	-246.817	1.68569	3	1
P73947	13	79-88	Slr1507 protein	slr1507			86										12.593	-246.862	4.2953	3	1
P73496	4	27-34	Proton-translocating NAD(P)(+) transhydrogenase	slr1239	pntA	pntA	33										20.994	-247.066	0.972246	2	1
P73558	7	285-297	Glutamyl-tRNA(Gln) amidotransferase subunit A	slr0877	gatA		295										9.012	-247.076		1	1
P77973	3	56-67	Argininosuccinate synthase	slr0585	argG	argG	56										10.464	-247.117		1	1
P54261	1	224-233	Aminomethyltransferase	sll0171	gcvT	gcvT	228										NA	-247.714		1	1
P73529	4	188-195	Sll1280 protein	sll1280			188	193									11.276	-247.727		1	3
P72883	2	16-32	Slr0981 protein	slr0981			22										17.989	-247.813		1	1
P74576	9	540-552	Biosynthetic arginine decarboxylase 1	slr0662	speA1	speA	547										26.268	-247.88		1	1
Q55412	7	34-48	Slr0583 protein	slr0583			35										14.248	-247.886		1	1
Q55764	2	67-77	Slr0192 protein	slr0192			72										13.862	-247.944		1	1
Q55512	5	66-80	Aspartate-semialdehyde dehydrogenase	slr0549	asd	asd	67										26.287	-247.946		1	1
P73289	2	65-85	50S ribosomal protein L25	sll1824	rplY		81										18.335	-247.994		1	1
P74036	4	39-57	UDP-glucuronate decarboxylase	slr0809	rfbB	rfbB	48										15.879	-248.037		1	1
P74036	4	82-105	UDP-glucuronate decarboxylase	slr0809	rfbB	rfbB	92										8.45	-248.142	10.5462	2	1
P73496	4	68-80	Proton-translocating NAD(P)(+) transhydrogenase	slr1239	pntA	pntA	74										20.994	-248.158		1	1
P72891	1	176-196	Slr1613 protein	slr1613			195										NA	-248.163		1	1
P72749	7	391-418	50S ribosomal subunit assembly factor BipA	slr1105	bipA	fus	397	415									28.439	-248.319		1	3
P72622	4	42-63	Peptide methionine sulfoxide reductase MsrA 1	sll1394	msrA1	msrA	57										7.598	-248.337	2.09126	2	1
P73380	8	723-732	Slr2077 protein	slr2077			726	730									6.924	-248.564	6.91037	2	3
P74521	6	370-377	Glycogen synthase 1	sll0945	glgA1	glgA	372										14.044	-248.57	9.24966	3	1
P74292	8	441-448	Glutamine-dependent NAD(+) synthetase	slr1691	nadE	nadE	447										15.71	-248.592		1	1
P73201	7	356-369	Serine--tRNA ligase	slr1703	serS	serS	360										6.913	-248.605		1	1
P55038	20	60-67	Ferredoxin-dependent glutamate synthase 2	sll1499	gltS	gltB	63										13.978	-248.731		1	1
Q55663	5	382-394	1-deoxy-D-xylulose 5-phosphate reductoisomerase	sll0019	dxr		389										17.516	-248.737		1	1
P74144	3	145-171	Sll1866 protein	sll1866			157	160									9.509	-248.768		1	3
Q55861	2	267-283	Slr0619 protein	slr0619			277										22.133	-248.821		1	1
Q55419	2	64-86	MoxR protein	slr0835	moxR	moxR	66										27.348	-248.967		1	1
P72644	12	34-50	Phosphoribosylformylglycinamidine synthase subunit PurL	sll1056	purL	purL	47	48									5.354	-249.224	3.7898	2	3
P72721	11	194-210	Putative diflavin flavoprotein A 4	sll0219	dfa4		200										18.327	-249.3	1.91003	2	1
Q55383	5	273-281	Malate dehydrogenase	sll0891	mdh	citH	280										13.986	-249.482	3.09463	3	1
P74706	9	153-165	Anhydro-N-acetylmuramic acid kinase	slr1179	anmK		156										14.58	-249.636	16.7427	2	1
P74473	10	23-40	Slr1923 protein	slr1923			25	28	31								6.042	-249.675		1	7
P73989	3	69-79	Slr2122 protein	slr2122			71										7.61	-249.785		1	1
P74528	10	253-271	UDP-N-acetylmuramate--L-alanine ligase	slr1423	murC	murC	258	264	267								15.78	-249.87		1	7
P72834	6	237-249	UDP-glucose 6-dehydrogenase	slr1299			247										28.518	-250.175		1	1
P74706	9	166-182	Anhydro-N-acetylmuramic acid kinase	slr1179	anmK		166										7.529	-250.176		1	1
P72894	6	233-253	Slr1616 protein	slr1616			252										18.761	-250.247		1	1
P73201	7	326-340	Serine--tRNA ligase	slr1703	serS	serS	330										10.926	-250.257	2.33472	2	1
Q55514	2	121-133	Slr0552 protein	slr0552			121										18.675	-250.29		1	1
P54902	9	299-322	Gamma-glutamyl phosphate reductase 1	sll0373	proA1	proA	302	311									18.376	-250.31		1	3
P74780	4	52-62	Ssr1562 protein	ssr1562			55	58									7.048	-250.399		1	3
P77962	5	65-82	Serine hydroxymethyltransferase	sll1931	glyA	gylA	69										33.147	-250.444		1	1
P74682	9	816-827	Sll0446 protein	sll0446			825										31.472	-250.484		1	1
P73947	13	60-69	Slr1507 protein	slr1507			60	64	67								5.766	-250.678		1	7
P72587	12	261-271	Biosynthetic arginine decarboxylase 2	slr1312	speA2	speA	266	269									4.203	-250.72	17.4847	2	3
P74490	5	71-81	Pyruvate dehydrogenase E1 component subunit alpha	slr1934	pdhA		77										4.835	-251.047		1	1
P73538	11	68-84	Biotin synthase	slr1364	bioB	bioB	70	71	78								5.93	-251.148	5.40792	2	7
P73918	10	346-363	Acetolactate synthase	sll1981	ilvB	ilvB	350										17.233	-251.177		1	1
P74756	7	73-96	47 kD protein	slr0609			81	83	84								9.862	-251.193	7.13648	2	7
P77960	3	13-38	Tryptophan synthase alpha chain	slr0966	trpA	trpA	17										11.063	-251.391		1	1
P74358	8	297-324	Sll1528 protein	sll1528			312	323									15.311	-251.487	3.11793	2	3
P74473	10	107-122	Slr1923 protein	slr1923			114										9.005	-251.571		1	1
P74706	9	1-30	Anhydro-N-acetylmuramic acid kinase	slr1179	anmK		3	18									9.049	-251.641		1	3
P74706	9	191-209	Anhydro-N-acetylmuramic acid kinase	slr1179	anmK		192										7.529	-251.662		1	1
P73264	5	351-367	3-amino-5-hydroxybenzoic acid synthase	slr1140			353										10.821	-251.915	2.61035	2	1
P72902	3	270-280	Slr1066 protein	slr1066			278										16.123	-251.995		1	1
P73201	7	341-355	Serine--tRNA ligase	slr1703	serS	serS	341										6.913	-252.075	3.76736	2	1
P74240	16	757-767	Ribonucleoside-diphosphate reductase subunit alpha	slr1164	nrdA	nrdA	762	765									7.798	-252.147	10.2012	2	3
P74298	5	74-81	NarL subfamily	sll0921			78	80									4.94	-252.305		1	3
P73326	4	127-133	Acetylglutamate kinase	slr1898	argB	argB	131										10.054	-252.901		1	1
P72947	1	108-119	Transposase	sll0650			119										NA	-253.002		1	1
Q55563	24	475-489	Uncharacterized WD repeat-containing protein sll0163	sll0163			484										14.677	-253.086		1	1
P73466	3	75-98	Sll1142 protein	sll1142			90	91									7.473	-253.104		1	3
P73195	8	56-69	Sll1584 protein	sll1584			64										18.054	-253.181		1	1
P73471	5	108-116	Phosphoribosylaminoimidazole-succinocarboxamide synthase	slr1226	purC	purC	115										16.991	-253.209		1	1
P73098	3	298-310	Chaperone protein dnaK3	sll1932	dnaK3	dnaK	304										31.971	-253.281		1	1
P74302	2	239-250	Slr0937 protein	slr0937			243										12.7	-253.31		1	1
P72906	10	78-90	Slr1070 protein	slr1070			84										11.151	-253.397		1	1
Q55678	2	8-30	Sll0007 protein	sll0007			29										14.854	-253.646		1	1
Q55480	7	119-129	Uncharacterized sugar kinase slr0537	slr0537			119										15.38	-253.667		1	1
P72721	11	267-278	Putative diflavin flavoprotein A 4	sll0219	dfa4		269										13.583	-253.897		1	1
P73006	4	101-110	CheY subfamily	slr1042			107										13.295	-253.94		1	1
P74176	7	94-113	HlyB family	sll1180	hlyB	hlyB	97	108									9.732	-254.453		1	3
P73922	9	157-164	D-fructose 1,6-bisphosphatase class 2/sedoheptulose 1,7-bisphosphatase	slr2094		glpX (fbpI)	161										13.371	-254.615		1	1
Q55663	5	301-318	1-deoxy-D-xylulose 5-phosphate reductoisomerase	sll0019	dxr		309										9.948	-254.715		1	1
Q6YRP4	9	181-196	Slr6110 protein	slr6110			183	193									4.238	-254.728		1	3
P54902	9	341-359	Gamma-glutamyl phosphate reductase 1	sll0373	proA1	proA	357										9.167	-254.845		1	1
Q55900	2	113-129	Septum site-determining protein MinD	sll0289	minD	minD	120										23.024	-254.87		1	1
P73123	2	76-85	Probable RuBisCO transcriptional regulator	sll0998	rbcR		80	84									7.02	-254.915		1	3
P73556	8	31-41	Slr0876 protein	slr0876			39										11.841	-255.102		1	1
P73290	10	343-352	Adenylosuccinate synthetase	sll1823	purA	purA	344										8.499	-255.181	13.0544	2	1
P54899	7	145-168	N-acetyl-gamma-glutamyl-phosphate reductase	sll0080	argC	argC	151	154									5.168	-255.339	5.19539	3	3
P74537	7	177-197	Sll1334 protein	sll1334			178	187									11.616	-255.483		1	3
Q55709	3	172-191	Protein translocase subunit SecA	sll0616	secA	secA	175										16.089	-255.531		1	1
P73058	3	157-165	Histidinol dehydrogenase	slr1848	hisD	hisD	160										10.188	-255.874		1	1
P73501	6	125-144	PmbA protein	slr1435	pmbA	pmbA	132	138									20.05	-255.887	4.83337	3	3
P74296	10	62-85	Phenylalanine--tRNA ligase beta subunit	sll1553	pheT	pheT	65	79									5.136	-256.175	5.13538	3	3
P74497	4	209-237	Methylthioribose-1-phosphate isomerase	slr1938	mtnA		214	232									12.94	-256.203		1	3
P74207	5	72-79	3-isopropylmalate dehydratase small subunit	sll1444	leuD	leuD	75										13.26	-256.24		1	1
P74741	5	324-344	Bifunctional purine biosynthesis protein PurH	slr0597	purH	purH	328	334									12.863	-256.249		1	3
P48576	3	412-429	2-isopropylmalate synthase	slr0186	leuA	leuA	416										49.423	-256.619		1	1
P72818	3	56-72	2-phytyl-1,4-naphtoquinone methyltransferase	sll1653	menG	gerCb	60	61									8.007	-256.67		1	3
Q55184	7	255-261	Sll0456 protein	sll0456			257										17.496	-256.685		1	1
P73935	3	35-60	Adenine phosphoribosyltransferase	sll1430	apt	apt	44										16.844	-256.711		1	1
Q55158	11	135-142	Riboflavin biosynthesis protein RibD	slr0066	ribD	ribG	140										9.801	-256.782	3.81936	3	1
P72965	7	108-118	Thiamine-phosphate synthase	sll0635	thiE	thiE	116	117									5.178	-256.804	12.7612	2	3
P74535	12	583-590	Sll1336 protein	sll1336			588										12.179	-257.528		1	1
Q6ZE65	4	59-79	Sll8027 protein	sll8027			75										8.953	-257.6		1	1
P73700	3	151-164	Slr1815 protein	slr1815			160										18.639	-257.774		1	1
P54384	7	218-230	3-isopropylmalate dehydratase large subunit	sll1470	leuC	leuC	221										9.432	-257.911		1	1
P73851	4	222-229	Aspartate--tRNA(Asp/Asn) ligase	slr1720	aspS	aspS	222										19.471	-258.36		1	1
P72937	4	4-17	Slr0670 protein	slr0670			5	8									10.731	-258.386		1	3
P74515	6	56-64	Slr0990 protein	slr0990			58										4.365	-258.679	4.02889	2	1
Q55154	3	87-93	Chaperone protein dnaK1	sll0058	dnaK1	dnaK	91										19.762	-258.836		1	1
Q55512	5	300-318	Aspartate-semialdehyde dehydrogenase	slr0549	asd	asd	313										13.396	-258.927		1	1
P72899	18	587-595	Slr1063 protein	slr1063			591										10.036	-259.047		1	1
P73290	10	373-385	Adenylosuccinate synthetase	sll1823	purA	purA	379	384									7.467	-259.506	2.73104	3	3
P73552	6	136-148	Sll0877 protein	sll0877			142										24.039	-259.553		1	1
P74275	13	590-606	Delta-1-pyrroline-5-carboxylate dehydrogenase	sll1561	putA	putA	605										10.841	-259.721		1	1
Q55726	15	394-403	Sll0602 protein	sll0602			394	402									8.187	-259.746	2.72664	2	3
P72965	7	86-94	Thiamine-phosphate synthase	sll0635	thiE	thiE	93										14.35	-259.794		1	1
P74542	6	186-197	Monophosphatase	sll1329			196										16.249	-260.006		1	1
Q55667	4	117-144	Slr0006 protein	slr0006			122	140									10.92	-260.092		1	3
P74060	3	64-72	Putative sulfur carrier protein slr0821	slr0821			65										13.932	-260.936		1	1
Q55843	4	83-105	Phosphoribosylformylglycinamidine synthase subunit PurQ	slr0520	purQ	purL	87										6.632	-261.291		1	1
P73824	2	54-81	Hydroperoxy fatty acid reductase Gpx2	slr1992	gpx2		62										10.401	-261.347	28.0943	2	1
Q55803	7	150-157	Ribosomal protein S12 methylthiotransferase RimO	slr0082	rimO		154										6.072	-261.378		1	1
P72862	6	424-438	Precorrin methylase	slr0969	cbiH	cbiH	429										16.95	-261.412		1	1
P74535	12	392-403	Sll1336 protein	sll1336			394										9.678	-261.778		1	1
P29107	2	209-233	Ketol-acid reductoisomerase (NADP(+))	sll1363	ilvC	ilvC	228										18.725	-262.059		1	1
P74139	5	213-223	Regulatory components of sensory transduction system	slr1983			219										17.621	-262.275		1	1
P74060	3	32-61	Putative sulfur carrier protein slr0821	slr0821			41	57									6.507	-262.45		1	3
Q55709	3	421-445	Protein translocase subunit SecA	sll0616	secA	secA	426										38.104	-262.693		1	1
P74228	5	98-121	Elongation factor G 2	sll1098	fusB	fus	107										13.435	-262.694		1	1
P72700	4	215-225	Slr0244 protein	slr0244			215										18.365	-263.563		1	1
P72587	12	446-457	Biosynthetic arginine decarboxylase 2	slr1312	speA2	speA	455	456									6.298	-264.518		1	3
P72896	7	247-261	Slr1618 protein	slr1618			252	258									13.303	-265.459		1	3
P74007	10	39-56	Probable guanosine-3',5'-bis(diphosphate) 3'-pyrophosphohydrolase	slr1325	spoT	spoT	52	55									7.838	-266.085		1	3
P73556	8	329-348	Slr0876 protein	slr0876			339	340									6.97	-266.516		1	3
P72902	3	356-372	Slr1066 protein	slr1066			361										16.123	-266.786		1	1
P72895	7	60-70	Slr1617 protein	slr1617			63	64									7.737	-267.186		1	3
P37101	4	28-50	Phosphoribulokinase	sll1525	prk	prk	41										11.739	-268.024		1	1
P72675	2	324-333	Slr0731 protein	slr0731			328										16.218	-268.103		1	1
P73556	8	78-96	Slr0876 protein	slr0876			89										18.508	-268.309		1	1
P73723	13	148-167	Fumarate reductase iron-sulfur subunit	sll1625	sdhB	sdhB	154	157	160	164							6	-268.436		1	7
Q55527	8	621-629	CheA like protein	slr0322			628										9.219	-269.083		1	1
Q55726	15	454-474	Sll0602 protein	sll0602			460	465	470								4.686	-269.375	1.56645	3	7
P73829	3	166-174	Slr1998 protein	slr1998			170										19.04	-269.38		1	1
Q55687	8	148-173	Long-chain acyl-[acyl-carrier-protein] reductase	sll0209			161	172									9.956	-269.843		1	3
P73310	2	24-44	50S ribosomal protein L14	sll1806	rplN	rpl14	30										11.555	-271.031		1	1
P72697	2	116-122	Bacterioferritin comigratory protein	slr0242	bcp	bcp	117										14.477	-271.058	30.153	2	1
P73283	9	158-179	3-oxoacyl-[acyl-carrier-protein] synthase 2	sll1069	fabF	fabF	162	167									9.192	-278.165		1	3
P73728	4	145-173	Peroxiredoxin sll1621	sll1621			155	162									12.615	-288.927	6.01398	3	3
P73559	1	73-88	Slr0878 protein	slr0878			82										NA	-290.949		1	1
P72606	7	37-59	Slr1485 protein	slr1485			37	52									2.042	-317.866		1	3
P72606	7	37-59	Slr1485 protein	slr1485			37	52									2.042	-320.569		1	3
Q55541	2	67-84	Slr0333 protein	slr0333			67	81									2.055	-322.378	1.84777	2	3
