# Supplementary material for: Systematic determination of disulfide bond reduction potentials reveals a nonequilibrium redox hierarchy in cyanobacteria
Source: Proc Natl Acad Sci U S A. 2026 May 19;123(21):e2600150123. doi: 10.1073/pnas.2600150123 (PMC13214033; doi:10.1073/pnas.2600150123)
Supplement: Supplementary file 4 — Dataset S03 (XLSX) [file pnas.2600150123.sd03.xlsx]

## Sheet: S3
Rank	Uniprot ID	Peptide detected	Modifications	Protein name	Gene ID	Gene(Uniprot)	Gene(KEGG)	Cys1	Cys2	Cys3	Cys4	Av_Light	Av_Dark	Std_Light	Std_Dark	t.test	Dif	logP	Dif x (-log10P)
1	P73654	59-70	2xiodoTMT6plex [C2; C11]	Ssl3364 protein OS=Synechocystis sp. (strain PCC 6803 / Kazusa) OX=1111708 GN=ssl3364 PE=4 SV=1	ssl3364			60	69			0.593503	0.17243	0.0578862	0.017363	0.000270387	0.421073	3.56801	1.50239
2	P73922	53-77	1xOxidation [M13]; 1xiodoTMT6plex [C23]	D-fructose 1,6-bisphosphatase class 2/sedoheptulose 1,7-bisphosphatase OS=Synechocystis sp. (strain PCC 6803 / Kazusa) OX=1111708 GN=slr2094 PE=1 SV=1	slr2094		glpX (fbpI)	75				0.770513	0.508947	0.00222089	0.0365874	0.000246258	0.261566	3.60861	0.943889
3	P73922	53-77	1xiodoTMT6plex [C23]	D-fructose 1,6-bisphosphatase class 2/sedoheptulose 1,7-bisphosphatase OS=Synechocystis sp. (strain PCC 6803 / Kazusa) OX=1111708 GN=slr2094 PE=1 SV=1	slr2094		glpX (fbpI)	75				0.823771	0.510968	0.0035151	0.0629168	0.00100557	0.312803	2.99759	0.937654
4	P52231	14-36	2xiodoTMT6plex [C19; C22]	Thioredoxin OS=Synechocystis sp. (strain PCC 6803 / Kazusa) OX=1111708 GN=trxA PE=1 SV=3	slr0623	trxA	trxA	32	35			0.699374	0.461488	0.0118095	0.0450008	0.000897666	0.237887	3.04689	0.724814
5	P73922	61-77	1xiodoTMT6plex [C15]	D-fructose 1,6-bisphosphatase class 2/sedoheptulose 1,7-bisphosphatase OS=Synechocystis sp. (strain PCC 6803 / Kazusa) OX=1111708 GN=slr2094 PE=1 SV=1	slr2094		glpX (fbpI)	75				0.793763	0.536614	0.0313238	0.051675	0.00180555	0.257149	2.74339	0.705459
6	Q55540	72-89	3xiodoTMT6plex [C2; C8; C9]	Response regulator like protein OS=Synechocystis sp. (strain PCC 6803 / Kazusa) OX=1111708 GN=ssl0564 PE=4 SV=1	ssl0564			73	79	80		0.516086	0.336006	0.0233031	0.0250845	0.000805374	0.18008	3.094	0.557167
7	P73720	396-418	3xiodoTMT6plex [C10; C15; C21]	Putative OxPP cycle protein OpcA OS=Synechocystis sp. (strain PCC 6803 / Kazusa) OX=1111708 GN=opcA PE=4 SV=1	slr1734	opcA	opcA	405	410	416		0.816102	0.677374	0.0140772	0.0126845	0.000222741	0.138728	3.6522	0.506663
8	P73720	197-211	2xiodoTMT6plex [C8; C9]	Putative OxPP cycle protein OpcA OS=Synechocystis sp. (strain PCC 6803 / Kazusa) OX=1111708 GN=opcA PE=4 SV=1	slr1734	opcA	opcA	204	205			0.718777	0.595339	0.0120214	0.0058777	8.97145e-05	0.123438	4.04714	0.499571
9	P73954	83-110	3xiodoTMT6plex [C12; C23; C28]	Membrane-associated protein slr1513 OS=Synechocystis sp. (strain PCC 6803 / Kazusa) OX=1111708 GN=slr1513 PE=1 SV=1	slr1513			94	105	110		0.390711	0.234286	0.0071069	0.0284466	0.000762465	0.156425	3.11778	0.4877
10	P74528	310-337	1xiodoTMT6plex [C3]	UDP-N-acetylmuramate--L-alanine ligase OS=Synechocystis sp. (strain PCC 6803 / Kazusa) OX=1111708 GN=murC PE=3 SV=1	slr1423	murC	murC	312				0.842493	0.669323	0.00721664	0.0389251	0.00162727	0.17317	2.78854	0.482892
11	P74452	123-132	1xiodoTMT6plex [C6]	Sll0149 protein OS=Synechocystis sp. (strain PCC 6803 / Kazusa) OX=1111708 GN=sll0149 PE=4 SV=1	sll0149			128				0.800922	0.615615	0.054036	0.0137609	0.00451812	0.185307	2.34504	0.434552
12	P73720	171-196	2xiodoTMT6plex [C5; C22]	Putative OxPP cycle protein OpcA OS=Synechocystis sp. (strain PCC 6803 / Kazusa) OX=1111708 GN=opcA PE=4 SV=1	slr1734	opcA	opcA	175	192			0.828775	0.705933	0.0118506	0.0146718	0.000351778	0.122842	3.45373	0.424263
13	P73283	158-179	2xiodoTMT6plex [C5; C10]	3-oxoacyl-[acyl-carrier-protein] synthase 2 OS=Synechocystis sp. (strain PCC 6803 / Kazusa) OX=1111708 GN=fabF PE=1 SV=1	sll1069	fabF	fabF	162	167			0.751463	0.58212	0.0116331	0.0452674	0.00329134	0.169343	2.48263	0.420415
14	P37101	211-231	1xiodoTMT6plex [C19]	Phosphoribulokinase OS=Synechocystis sp. (strain PCC 6803 / Kazusa) OX=1111708 GN=prk PE=2 SV=1	sll1525	prk; ptk	prk	229				0.815386	0.642563	0.0100435	0.0496815	0.00411429	0.172824	2.38571	0.412307
15	P73918	541-550	1xiodoTMT6plex [C6]	Acetolactate synthase OS=Synechocystis sp. (strain PCC 6803 / Kazusa) OX=1111708 GN=ilvB PE=3 SV=1	sll1981	ilvB	ilvB	546				0.82383	0.704393	0.0054312	0.0205499	0.000624132	0.119437	3.20472	0.382762
16	P74685	324-351	1xiodoTMT6plex [C10]	Sll0443 protein OS=Synechocystis sp. (strain PCC 6803 / Kazusa) OX=1111708 GN=sll0443 PE=4 SV=1	sll0443			333				0.558891	0.276212	0.14203	0.11263	0.054035	0.282679	1.26732	0.358246
17	Q55112	94-113	1xiodoTMT6plex [C13]	Sll0414 protein OS=Synechocystis sp. (strain PCC 6803 / Kazusa) OX=1111708 GN=sll0414 PE=4 SV=1	sll0414			106				0.723465	0.524729	0.075455	0.0807508	0.0357122	0.198735	1.44718	0.287606
18	Q55673	123-141	1xiodoTMT6plex [C7]	UDP-N-acetylglucosamine 1-carboxyvinyltransferase OS=Synechocystis sp. (strain PCC 6803 / Kazusa) OX=1111708 GN=murA PE=3 SV=1	slr0017	murA; murZ	murZ	129				0.891631	0.814197	0.00908252	0.00529341	0.000217476	0.0774345	3.66259	0.283611
19	Q55589	260-271	1xiodoTMT6plex [C10]	Cell division cycle protein OS=Synechocystis sp. (strain PCC 6803 / Kazusa) OX=1111708 GN=slr0374 PE=4 SV=1	slr0374			269				0.91614	0.783254	0.0261164	0.039236	0.00814117	0.132886	2.08931	0.27764
20	Q55383	273-281	1xiodoTMT6plex [C8]	Malate dehydrogenase OS=Synechocystis sp. (strain PCC 6803 / Kazusa) OX=1111708 GN=mdh PE=3 SV=1	sll0891	mdh	citH	280				0.874441	0.784981	0.0103503	0.013949	0.000873013	0.0894599	3.05898	0.273656
21	Q6ZEV4	561-576	1xiodoTMT6plex [C6]	Sll5026 protein OS=Synechocystis sp. (strain PCC 6803 / Kazusa) OX=1111708 GN=sll5026 PE=4 SV=1	sll5026			566				0.796259	0.707524	0.00854745	0.014722	0.000833686	0.088735	3.079	0.273215
22	P73434	353-376	1xiodoTMT6plex [C15]	Sll1466 protein OS=Synechocystis sp. (strain PCC 6803 / Kazusa) OX=1111708 GN=sll1466 PE=4 SV=1	sll1466			367				0.800067	0.692556	0.0160272	0.024927	0.00327587	0.107511	2.48467	0.267129
23	Q55865	104-120	1xiodoTMT6plex [C6]	Sll0585 protein OS=Synechocystis sp. (strain PCC 6803 / Kazusa) OX=1111708 GN=sll0585 PE=4 SV=1	sll0585			109				0.867186	0.760012	0.0106033	0.0308019	0.00468645	0.107174	2.32916	0.249625
24	P37101	233-241	1xiodoTMT6plex [C3]	Phosphoribulokinase OS=Synechocystis sp. (strain PCC 6803 / Kazusa) OX=1111708 GN=prk PE=2 SV=1	sll1525	prk; ptk	prk	235				0.783011	0.650441	0.0298185	0.045791	0.0136728	0.13257	1.86414	0.247129
25	Q55687	59-72	1xiodoTMT6plex [C5]	Long-chain acyl-[acyl-carrier-protein] reductase OS=Synechocystis sp. (strain PCC 6803 / Kazusa) OX=1111708 GN=sll0209 PE=3 SV=1	sll0209			63				0.883624	0.76157	0.0397811	0.0318692	0.0142901	0.122054	1.84496	0.225186
26	P73941	129-156	1xiodoTMT6plex [C18]	Sll1426 protein OS=Synechocystis sp. (strain PCC 6803 / Kazusa) OX=1111708 GN=sll1426 PE=4 SV=1	sll1426			146				0.318074	0.144664	0.105528	0.0282876	0.0514186	0.173411	1.28888	0.223505
27	P73342	112-129	1xiodoTMT6plex [C12]	Slr1194 protein OS=Synechocystis sp. (strain PCC 6803 / Kazusa) OX=1111708 GN=slr1194 PE=4 SV=1	slr1194			123				0.79018	0.676335	0.0198785	0.0405875	0.0120331	0.113845	1.91962	0.218539
28	P72785	6-19	1xiodoTMT6plex [C1]	4-alpha-glucanotransferase OS=Synechocystis sp. (strain PCC 6803 / Kazusa) OX=1111708 GN=malQ PE=3 SV=1	sll1676	malQ	malQ	6				0.849879	0.718153	0.0546493	0.036843	0.0257776	0.131726	1.58876	0.209281
29	P72687	44-59	1xiodoTMT6plex [C11]	Ribosome maturation factor RimP OS=Synechocystis sp. (strain PCC 6803 / Kazusa) OX=1111708 GN=rimP PE=3 SV=2	slr0742	rimP		54				0.914128	0.815878	0.00653316	0.0345924	0.00843704	0.0982499	2.07381	0.203752
30	P73716	73-90	1xiodoTMT6plex [C12]	Slr1732 protein OS=Synechocystis sp. (strain PCC 6803 / Kazusa) OX=1111708 GN=slr1732 PE=4 SV=1	slr1732			84				0.798779	0.655565	0.0169205	0.0835842	0.0437343	0.143214	1.35918	0.194654
31	Q55124	413-430	1xiodoTMT6plex [C1]	Glycolate oxidase subunit GlcD OS=Synechocystis sp. (strain PCC 6803 / Kazusa) OX=1111708 GN=glcD PE=4 SV=1	sll0404	glcD	glcD	413				0.785498	0.668701	0.00909081	0.054868	0.0220151	0.116797	1.65728	0.193565
32	P74741	275-293	1xiodoTMT6plex [C5]	Bifunctional purine biosynthesis protein PurH OS=Synechocystis sp. (strain PCC 6803 / Kazusa) OX=1111708 GN=purH PE=3 SV=2	slr0597	purH	purH	279				0.861095	0.7717	0.0275303	0.016262	0.00838471	0.0893954	2.07651	0.185631
33	P74629	289-302	1xiodoTMT6plex [C2]	Sll0736 protein OS=Synechocystis sp. (strain PCC 6803 / Kazusa) OX=1111708 GN=sll0736 PE=4 SV=1	sll0736			290				0.455674	0.279755	0.125787	0.0514447	0.0884175	0.175919	1.05346	0.185324
34	P74014	44-70	1xiodoTMT6plex [C25]	Hybrid sensory kinase OS=Synechocystis sp. (strain PCC 6803 / Kazusa) OX=1111708 GN=sll1229 PE=4 SV=1	sll1229			68				0.770645	0.672202	0.0381559	0.0148814	0.0141078	0.0984426	1.85054	0.182172
35	P74215	211-223	1xiodoTMT6plex [C1]	Aspartyl/glutamyl-tRNA(Asn/Gln) amidotransferase subunit B OS=Synechocystis sp. (strain PCC 6803 / Kazusa) OX=1111708 GN=gatB PE=3 SV=2	sll1435	gatB	pet112	211				0.825411	0.602043	0.053301	0.215782	0.156724	0.223367	0.804866	0.179781
36	P72678	268-280	1xiodoTMT6plex [C4]	Sll0703 protein OS=Synechocystis sp. (strain PCC 6803 / Kazusa) OX=1111708 GN=sll0703 PE=4 SV=1	sll0703			271				0.783961	0.694429	0.00690777	0.0329857	0.01002	0.0895323	1.99913	0.178987
37	P74181	300-314	1xiodoTMT6plex [C9]	Glutathione hydrolase proenzyme OS=Synechocystis sp. (strain PCC 6803 / Kazusa) OX=1111708 GN=ggt PE=3 SV=1	slr1269	ggt	ggt	308				0.824443	0.740072	0.0283856	0.00862534	0.00789647	0.0843709	2.10257	0.177395
38	Q55114	33-40	1xiodoTMT6plex [C1]	Sll0413 protein OS=Synechocystis sp. (strain PCC 6803 / Kazusa) OX=1111708 GN=sll0413 PE=4 SV=1	sll0413			33				0.850681	0.714245	0.0180138	0.0843646	0.0519396	0.136436	1.2845	0.175253
39	P72951	637-654	1xiodoTMT6plex [C14]	Adenylate cyclase OS=Synechocystis sp. (strain PCC 6803 / Kazusa) OX=1111708 GN=cyaA PE=1 SV=1	sll0646	cyaA	cyaA	650				0.828278	0.779926	0.00621041	0.00268788	0.000245016	0.048352	3.61081	0.17459
40	P73720	146-170	1xiodoTMT6plex [C24]	Putative OxPP cycle protein OpcA OS=Synechocystis sp. (strain PCC 6803 / Kazusa) OX=1111708 GN=opcA PE=4 SV=1	slr1734	opcA	opcA	169				0.810251	0.736231	0.0095967	0.0202091	0.00459126	0.0740202	2.33807	0.173064
41	P73461	88-97	1xiodoTMT6plex [C7]	Slr1218 protein OS=Synechocystis sp. (strain PCC 6803 / Kazusa) OX=1111708 GN=slr1218 PE=4 SV=1	slr1218			94				0.382432	0.301167	0.016226	0.0232833	0.00770771	0.0812645	2.11307	0.171718
42	Q55436	126-137	1xiodoTMT6plex [C7]	Slr0848 protein OS=Synechocystis sp. (strain PCC 6803 / Kazusa) OX=1111708 GN=slr0848 PE=1 SV=1	slr0848			132				0.835505	0.75271	0.00395981	0.0295879	0.00862371	0.0827944	2.06431	0.170913
43	Q55452	252-278	1xiodoTMT6plex [C7]	Uncharacterized protein sll0036 OS=Synechocystis sp. (strain PCC 6803 / Kazusa) OX=1111708 GN=sll0036 PE=3 SV=1	sll0036			258				0.841638	0.744291	0.0196887	0.0386306	0.0177095	0.0973472	1.75179	0.170532
44	P74576	654-662	1xiodoTMT6plex [C2]	Biosynthetic arginine decarboxylase 1 OS=Synechocystis sp. (strain PCC 6803 / Kazusa) OX=1111708 GN=speA1 PE=3 SV=1	slr0662	speA1; speA	speA	655				0.834223	0.749125	0.0153804	0.0293206	0.0112322	0.085098	1.94954	0.165902
45	P74535	50-61	1xiodoTMT6plex [C2]	Sll1336 protein OS=Synechocystis sp. (strain PCC 6803 / Kazusa) OX=1111708 GN=sll1336 PE=1 SV=1	sll1336	argZ		51				0.836893	0.715328	0.0284528	0.0684394	0.0468284	0.121565	1.32949	0.16162
46	Q55424	240-260	1xiodoTMT6plex [C15]	Putative amidase OS=Synechocystis sp. (strain PCC 6803 / Kazusa) OX=1111708 GN=sll0828 PE=3 SV=1	sll0828		nylA	254				0.854122	0.802548	0.00494055	0.00872222	0.000876635	0.0515731	3.05718	0.157668
47	Q46363	77-94	1xiodoTMT6plex [C3]	Acetazolamide conferring resistance protein zam OS=Synechocystis sp. (strain PCC 6803 / Kazusa) OX=1111708 GN=zam PE=3 SV=1	sll1910	zam	zam	79				0.493175	0.313351	0.166385	0.0470629	0.146022	0.179824	0.835582	0.150258
48	P73234	67-75	1xiodoTMT6plex [C2]	Sll1924 protein OS=Synechocystis sp. (strain PCC 6803 / Kazusa) OX=1111708 GN=sll1924 PE=4 SV=1	sll1924			68				0.798371	0.711962	0.0137076	0.0370942	0.0193592	0.0864088	1.71311	0.148028
49	Q55480	310-317	1xiodoTMT6plex [C4]	Uncharacterized sugar kinase slr0537 OS=Synechocystis sp. (strain PCC 6803 / Kazusa) OX=1111708 GN=slr0537 PE=3 SV=1	slr0537			313				0.910461	0.859296	0.00272304	0.0110198	0.00145256	0.0511648	2.83787	0.145199
50	Q54714	78-84	1xiodoTMT6plex [C5]	C-phycocyanin beta subunit OS=Synechocystis sp. (strain PCC 6803 / Kazusa) OX=1111708 GN=cpcB PE=1 SV=2	sll1577	cpcB	cpcB	82				0.293593	0.20424	0.0416563	0.0130656	0.0239061	0.0893533	1.62149	0.144886
51	P74329	44-53	1xiodoTMT6plex [C1]	Slr0957 protein OS=Synechocystis sp. (strain PCC 6803 / Kazusa) OX=1111708 GN=slr0957 PE=4 SV=1	slr0957			44				0.848863	0.751969	0.0184124	0.0494014	0.0334311	0.0968935	1.47585	0.143
52	P77966	983-991	1xiodoTMT6plex [C5]	DNA gyrase subunit B OS=Synechocystis sp. (strain PCC 6803 / Kazusa) OX=1111708 GN=gyrB PE=3 SV=1	sll2005	gyrB	gyrB	987				0.814022	0.730293	0.0257666	0.0290275	0.0201847	0.083729	1.69498	0.141919
53	P74483	153-176	1xiodoTMT6plex [C18]	Slr1931 protein OS=Synechocystis sp. (strain PCC 6803 / Kazusa) OX=1111708 GN=slr1931 PE=4 SV=1	slr1931			170				0.578894	0.42082	0.119895	0.0765953	0.126627	0.158074	0.897473	0.141867
54	P74569	484-491	1xiodoTMT6plex [C7]	Aspartate kinase OS=Synechocystis sp. (strain PCC 6803 / Kazusa) OX=1111708 GN=lysC PE=1 SV=1	slr0657	lysC	lysC	490				0.891037	0.638943	0.0211188	0.351884	0.283201	0.252095	0.547905	0.138124
55	P74183	90-101	1xiodoTMT6plex [C1]	UDP-N-acetyl-D-mannosaminuronic acid transferase OS=Synechocystis sp. (strain PCC 6803 / Kazusa) OX=1111708 GN=rffM PE=4 SV=1	slr1271	rffM	rffM	90				0.858813	0.757739	0.015457	0.0578933	0.0431758	0.101073	1.36476	0.137941
56	Q55361	199-213	1xiodoTMT6plex [C10]	Sll0887 protein OS=Synechocystis sp. (strain PCC 6803 / Kazusa) OX=1111708 GN=sll0887 PE=3 SV=1	sll0887			208				0.872577	0.808787	0.0139764	0.0168963	0.00728874	0.0637899	2.13735	0.136341
57	P73626	167-175	1xiodoTMT6plex [C6]	Sll1771 protein OS=Synechocystis sp. (strain PCC 6803 / Kazusa) OX=1111708 GN=sll1771 PE=4 SV=1	sll1771			172				0.83971	0.770883	0.0152631	0.0213964	0.0105307	0.068827	1.97754	0.136108
58	P20388	252-275	1xiodoTMT6plex [C20]	Delta(12)-fatty-acid desaturase OS=Synechocystis sp. (strain PCC 6803 / Kazusa) OX=1111708 GN=desA PE=1 SV=1	slr1350	desA	desA	271				0.860618	0.723903	0.0362944	0.105564	0.101195	0.136715	0.99484	0.136009
59	P73217	218-243	1xiodoTMT6plex [C21]	Sll1570 protein OS=Synechocystis sp. (strain PCC 6803 / Kazusa) OX=1111708 GN=sll1570 PE=4 SV=1	sll1570			238				0.277699	0.122454	0.135786	0.0495246	0.13634	0.155245	0.865377	0.134346
60	P73290	321-331	1xiodoTMT6plex [C6]	Adenylosuccinate synthetase OS=Synechocystis sp. (strain PCC 6803 / Kazusa) OX=1111708 GN=purA PE=3 SV=2	sll1823	purA	purA	326				0.83349	0.714984	0.0482539	0.0702286	0.0736436	0.118506	1.13286	0.134251
61	P74122	56-63	2xiodoTMT6plex [C3; C7]	Arginine biosynthesis bifunctional protein ArgJ OS=Synechocystis sp. (strain PCC 6803 / Kazusa) OX=1111708 GN=argJ PE=3 SV=2	sll1883	argJ	argJ	58	62			0.742744	0.613202	0.0957863	0.0349893	0.0926281	0.129542	1.03326	0.13385
62	P55037	363-383	1xiodoTMT6plex [C4]	Ferredoxin-dependent glutamate synthase 1 OS=Synechocystis sp. (strain PCC 6803 / Kazusa) OX=1111708 GN=gltB PE=1 SV=1	sll1502	gltB	gltB	366				0.890399	0.835721	0.009694	0.0123073	0.0037777	0.0546774	2.42277	0.132471
63	P74089	223-235	2xiodoTMT6plex [C2; C12]	Serine acetyltransferase OS=Synechocystis sp. (strain PCC 6803 / Kazusa) OX=1111708 GN=cysE PE=3 SV=1	slr1348	cysE	cysE	224	234			0.855731	0.79858	0.0102091	0.0145433	0.00508727	0.057151	2.29352	0.131077
64	P74740	243-255	2xiodoTMT6plex [C7; C12]	Creatinine amidohydrolase OS=Synechocystis sp. (strain PCC 6803 / Kazusa) OX=1111708 GN=slr0596 PE=3 SV=1	slr0596			249	254			0.661406	0.591774	0.0228967	0.0167529	0.0131473	0.0696321	1.88116	0.130989
65	P72909	175-195	1xiodoTMT6plex [C3]	Slr1073 protein OS=Synechocystis sp. (strain PCC 6803 / Kazusa) OX=1111708 GN=slr1073 PE=4 SV=1	slr1073			177				0.841571	0.793135	0.0109259	0.00416941	0.00199944	0.0484352	2.69909	0.130731
66	P26290	124-138	2xiodoTMT6plex [C3; C5]	Cytochrome b6-f complex iron-sulfur subunit 2 OS=Synechocystis sp. (strain PCC 6803 / Kazusa) OX=1111708 GN=petC2 PE=1 SV=2	sll1316	petC1	petC	126	128			0.755621	0.683936	0.0148245	0.0273999	0.0163256	0.0716851	1.78713	0.128111
67	P73842	206-224	1xiodoTMT6plex [C6]	Folyl-polyglutamate synthetase OS=Synechocystis sp. (strain PCC 6803 / Kazusa) OX=1111708 GN=folC PE=3 SV=1	sll1612	folC	folC	211				0.813783	0.635251	0.0351327	0.194029	0.191905	0.178532	0.716913	0.127992
68	P72725	378-394	1xiodoTMT6plex [C12]	Putative nickel insertion protein OS=Synechocystis sp. (strain PCC 6803 / Kazusa) OX=1111708 GN=slr1411 PE=3 SV=1	slr1411			389				0.832479	0.690611	0.0764271	0.101538	0.12531	0.141868	0.902015	0.127967
69	Q6YRQ2	224-232	1xiodoTMT6plex [C7]	Type I restriction enzyme R Protein OS=Synechocystis sp. (strain PCC 6803 / Kazusa) OX=1111708 GN=slr6102 PE=3 SV=1	slr6102			230				0.832769	0.762123	0.0170777	0.0255542	0.0163854	0.0706459	1.78554	0.126141
70	P72758	522-542	1xiodoTMT6plex [C11]	Carboxysome assembly protein CcmM OS=Synechocystis sp. (strain PCC 6803 / Kazusa) OX=1111708 GN=ccmM PE=1 SV=1	sll1031	ccmM	ccmM	532				0.756933	0.667655	0.00910122	0.0508148	0.0401223	0.0892784	1.39661	0.124687
71	P74562	524-530	1xiodoTMT6plex [C3]	L-aspartate oxidase OS=Synechocystis sp. (strain PCC 6803 / Kazusa) OX=1111708 GN=nadB PE=3 SV=1	sll0631	nadB	nadB	526				0.872436	0.804149	0.00880059	0.02765	0.0151466	0.0682867	1.81969	0.12426
72	P74011	184-194	1xiodoTMT6plex [C10]	Sll1233 protein OS=Synechocystis sp. (strain PCC 6803 / Kazusa) OX=1111708 GN=sll1233 PE=4 SV=1	sll1233			193				0.788892	0.622205	0.0662813	0.166578	0.182601	0.166688	0.738496	0.123098
73	Q55081	66-82	1xiodoTMT6plex [C7]	Deoxyribodipyrimidine photo-lyase OS=Synechocystis sp. (strain PCC 6803 / Kazusa) OX=1111708 GN=phrA PE=1 SV=1	slr0854	phrA; phr	phr	72				0.862138	0.799657	0.0119917	0.0217062	0.0120243	0.0624812	1.91994	0.11996
74	P74535	206-234	1xiodoTMT6plex [C13]; 1xOxidation [M24]	Sll1336 protein OS=Synechocystis sp. (strain PCC 6803 / Kazusa) OX=1111708 GN=sll1336 PE=1 SV=1	sll1336	argZ		218				0.84371	0.787854	0.0179853	0.00711149	0.00747861	0.0558554	2.12618	0.118759
75	P72749	520-538	1xOxidation [M2]; 1xiodoTMT6plex [C18]	50S ribosomal subunit assembly factor BipA OS=Synechocystis sp. (strain PCC 6803 / Kazusa) OX=1111708 GN=bipA PE=3 SV=1	slr1105	bipA	fus	537				0.8739	0.808319	0.00991366	0.0262261	0.0154581	0.065581	1.81084	0.118757
76	P73103;P74655;P73409	121-136;102-117;102-117	1xiodoTMT6plex [C10]; 2xOxidation [M11; M14]	Slr1908 protein OS=Synechocystis sp. (strain PCC 6803 / Kazusa) OX=1111708 GN=slr1908 PE=3 SV=1 Sll1550 protein OS=Synechocystis sp. (strain PCC 6803 / Kazusa) OX=1111708 GN=sll1550 PE=3 SV=1 Slr1841 protein OS=Synechocystis sp. (strain PCC 6803 / Kazusa) OX=1111708 GN=slr1841 PE=3 SV=1	slr1908;sll1550;slr1841			130				0.325918	0.250487	0.0125432	0.0365401	0.0277386	0.0754309	1.55692	0.11744
77	P73043	104-110	1xiodoTMT6plex [C1]	Glutamate decarboxylase OS=Synechocystis sp. (strain PCC 6803 / Kazusa) OX=1111708 GN=gad PE=3 SV=1	sll1641	gad	gad	104				0.822312	0.735982	0.0488406	0.0167001	0.0442562	0.0863298	1.35403	0.116893
78	P73272	111-133	1xiodoTMT6plex [C19]	Slr1143 protein OS=Synechocystis sp. (strain PCC 6803 / Kazusa) OX=1111708 GN=slr1143 PE=4 SV=1	slr1143			129				0.677692	0.623357	0.0149553	0.0110208	0.00715088	0.054335	2.14564	0.116583
79	P74452	532-547	1xiodoTMT6plex [C3]	Sll0149 protein OS=Synechocystis sp. (strain PCC 6803 / Kazusa) OX=1111708 GN=sll0149 PE=4 SV=1	sll0149			534				0.816669	0.730065	0.00738674	0.0531566	0.0490598	0.0866035	1.30927	0.113388
80	P74537	177-197	2xiodoTMT6plex [C2; C11]	Sll1334 protein OS=Synechocystis sp. (strain PCC 6803 / Kazusa) OX=1111708 GN=sll1334 PE=4 SV=1	sll1334			178	187			0.840087	0.789063	0.0152823	0.00709805	0.00631947	0.0510241	2.19932	0.112218
81	Q55167	63-75	2xiodoTMT6plex [C7; C9]	Gamma-glutamyl phosphate reductase 2 OS=Synechocystis sp. (strain PCC 6803 / Kazusa) OX=1111708 GN=proA2 PE=3 SV=1	sll0461	proA2	proA	69	71			0.867067	0.783113	0.0249423	0.0447049	0.046842	0.0839546	1.32936	0.111606
82	P74535	392-403	1xiodoTMT6plex [C3]	Sll1336 protein OS=Synechocystis sp. (strain PCC 6803 / Kazusa) OX=1111708 GN=sll1336 PE=1 SV=1	sll1336	argZ		394				0.824017	0.748751	0.0193973	0.0361591	0.0336294	0.0752668	1.47328	0.110889
83	Q55894	430-436	1xiodoTMT6plex [C2]; 1xOxidation [M4]	Phosphomethylpyrimidine synthase OS=Synechocystis sp. (strain PCC 6803 / Kazusa) OX=1111708 GN=thiC PE=3 SV=1	slr0118	thiC	thiC	431				0.718703	0.630529	0.0411392	0.0395742	0.0554933	0.088174	1.25576	0.110725
84	P74755	110-119	1xiodoTMT6plex [C2]	Histidine biosynthesis bifunctional protein HisIE OS=Synechocystis sp. (strain PCC 6803 / Kazusa) OX=1111708 GN=hisI PE=3 SV=2	slr0608	hisI; hisIE	hisI	111				0.804953	0.75143	0.0189069	0.0038417	0.00861644	0.0535231	2.06467	0.110508
85	P72617	66-93	1xiodoTMT6plex [C18]	Sll1399 protein OS=Synechocystis sp. (strain PCC 6803 / Kazusa) OX=1111708 GN=sll1399 PE=4 SV=1	sll1399			83				0.840445	0.737007	0.0122383	0.0788477	0.0880982	0.103438	1.05503	0.109131
86	P72584	257-268	1xiodoTMT6plex [C6]	Magnesium-protoporphyrin IX monomethyl ester [oxidative] cyclase 1 OS=Synechocystis sp. (strain PCC 6803 / Kazusa) OX=1111708 GN=acsF1 PE=3 SV=1	sll1214	acsF1		262				0.893178	0.840616	0.00570418	0.0181174	0.00869229	0.0525618	2.06087	0.108323
87	P74646	347-365	1xiodoTMT6plex [C3]	Circadian clock protein kinase KaiC OS=Synechocystis sp. (strain PCC 6803 / Kazusa) OX=1111708 GN=kaiC PE=3 SV=1	slr0758	kaiC1		349				0.892373	0.849099	0.010465	0.00556604	0.00320023	0.0432741	2.49482	0.107961
88	P72697	42-57	1xiodoTMT6plex [C6]	Bacterioferritin comigratory protein OS=Synechocystis sp. (strain PCC 6803 / Kazusa) OX=1111708 GN=bcp PE=4 SV=1	slr0242	bcp	bcp	47				0.803109	0.758076	0.00966822	0.00898742	0.00410631	0.0450325	2.38655	0.107472
89	Q55560	5-24	1xiodoTMT6plex [C1]	Sll0168 protein OS=Synechocystis sp. (strain PCC 6803 / Kazusa) OX=1111708 GN=sll0168 PE=4 SV=1	sll0168			5				0.798187	0.667589	0.0275976	0.125285	0.152641	0.130598	0.81633	0.106611
90	P73283	77-93	2xiodoTMT6plex [C2; C7]	3-oxoacyl-[acyl-carrier-protein] synthase 2 OS=Synechocystis sp. (strain PCC 6803 / Kazusa) OX=1111708 GN=fabF PE=1 SV=1	sll1069	fabF	fabF	78	83			0.865477	0.812305	0.0102635	0.0173138	0.0102164	0.0531723	1.9907	0.10585
91	P73935	159-172	1xiodoTMT6plex [C2]	Adenine phosphoribosyltransferase OS=Synechocystis sp. (strain PCC 6803 / Kazusa) OX=1111708 GN=apt PE=3 SV=1	sll1430	apt	apt	160				0.843608	0.790803	0.0153982	0.012487	0.00993038	0.0528045	2.00303	0.105769
92	P72924	104-117	1xiodoTMT6plex [C5]	Sll1025 protein OS=Synechocystis sp. (strain PCC 6803 / Kazusa) OX=1111708 GN=sll1025 PE=4 SV=1	sll1025			108				0.840852	0.790757	0.0127797	0.0126128	0.00844686	0.0500954	2.0733	0.103863
93	P74174	93-107	2xiodoTMT6plex [C3; C5]	Cytochrome b6/f complex iron-sulfur subunit OS=Synechocystis sp. (strain PCC 6803 / Kazusa) OX=1111708 GN=petC PE=1 SV=1	sll1182	petC3	petC	95	97			0.672715	0.624607	0.0144702	0.00755923	0.0069636	0.0481076	2.15717	0.103776
94	P72854	447-466	2xiodoTMT6plex [C5; C11]	Sulfite reductase [ferredoxin] OS=Synechocystis sp. (strain PCC 6803 / Kazusa) OX=1111708 GN=sir PE=1 SV=1	slr0963	sir	sir	451	457			0.88777	0.841941	0.0110791	0.00950922	0.00555527	0.0458285	2.25529	0.103357
95	P72814	340-355	1xiodoTMT6plex [C3]	Slr1800 protein OS=Synechocystis sp. (strain PCC 6803 / Kazusa) OX=1111708 GN=slr1800 PE=4 SV=1	slr1800			342				0.911061	0.82686	0.0155405	0.0536987	0.0594924	0.0842007	1.22554	0.103191
96	P74013	5-13	1xiodoTMT6plex [C2]	Mannosyltransferase B OS=Synechocystis sp. (strain PCC 6803 / Kazusa) OX=1111708 GN=mtfB PE=4 SV=1	sll1231	mtfB	mtfB	6				0.820562	0.740357	0.0149194	0.0489912	0.0533942	0.0802046	1.27251	0.102061
97	Q6ZE69	286-309	1xiodoTMT6plex [C4]	Carboxylic ester hydrolase OS=Synechocystis sp. (strain PCC 6803 / Kazusa) OX=1111708 GN=slr8023 PE=3 SV=1	slr8023			289				0.888386	0.839781	0.0118565	0.0123909	0.00799242	0.0486055	2.09732	0.101941
98	P73755	268-279	1xiodoTMT6plex [C8]	tRNA-specific 2-thiouridylase MnmA OS=Synechocystis sp. (strain PCC 6803 / Kazusa) OX=1111708 GN=mnmA PE=3 SV=1	sll0844	mnmA; trmU		275				0.846598	0.781134	0.021646	0.0258561	0.0282394	0.0654633	1.54914	0.101412
99	P26290	124-138	1xOxidation [M2]; 2xiodoTMT6plex [C3; C5]	Cytochrome b6-f complex iron-sulfur subunit 2 OS=Synechocystis sp. (strain PCC 6803 / Kazusa) OX=1111708 GN=petC2 PE=1 SV=2	sll1316	petC1	petC	126	128			0.733118	0.684065	0.00976157	0.0147713	0.00865656	0.0490529	2.06265	0.101179
100	Q55132	130-139	1xiodoTMT6plex [C6]	Ribonuclease Z OS=Synechocystis sp. (strain PCC 6803 / Kazusa) OX=1111708 GN=rnz PE=3 SV=1	slr0050	rnz		135				0.665681	0.529061	0.112357	0.0958207	0.184311	0.13662	0.73445	0.100341
101	P74275	843-866	2xiodoTMT6plex [C3; C9]	Delta-1-pyrroline-5-carboxylate dehydrogenase OS=Synechocystis sp. (strain PCC 6803 / Kazusa) OX=1111708 GN=putA PE=3 SV=1	sll1561	putA	putA	845	851			0.887666	0.839045	0.00707673	0.0162815	0.00901268	0.0486212	2.04515	0.0994375
102	P73418	26-47	1xiodoTMT6plex [C12]; 1xOxidation [M14]	DNA-binding protein HU OS=Synechocystis sp. (strain PCC 6803 / Kazusa) OX=1111708 GN=hup PE=3 SV=2	sll1712	hup		37				0.834596	0.788019	0.00769793	0.0143519	0.00774191	0.0465764	2.11115	0.0983298
103	P54004	260-276	1xiodoTMT6plex [C1]	Putative glutamine amidotransferase slr0199 OS=Synechocystis sp. (strain PCC 6803 / Kazusa) OX=1111708 GN=slr0199 PE=4 SV=1	slr0199			260				0.689243	0.507975	0.12135	0.228211	0.291277	0.181268	0.535694	0.0971043
104	P73672	280-303	1xiodoTMT6plex [C14]	4-hydroxy-3-methylbut-2-en-1-yl diphosphate synthase (ferredoxin) OS=Synechocystis sp. (strain PCC 6803 / Kazusa) OX=1111708 GN=ispG PE=3 SV=1	slr2136	ispG; gcpE	gcpE	293				0.743397	0.583606	0.0885784	0.18507	0.248667	0.159791	0.604381	0.0965746
105	P72622	42-63	1xiodoTMT6plex [C16]	Peptide methionine sulfoxide reductase MsrA 1 OS=Synechocystis sp. (strain PCC 6803 / Kazusa) OX=1111708 GN=msrA1 PE=3 SV=1	sll1394	msrA1	msrA	57				0.805576	0.755884	0.00892902	0.0178836	0.0125871	0.0496919	1.90008	0.0944184
106	Q55441	71-84	1xiodoTMT6plex [C8]	Slr0023 protein OS=Synechocystis sp. (strain PCC 6803 / Kazusa) OX=1111708 GN=slr0023 PE=4 SV=1	slr0023			78				0.873179	0.821479	0.00973114	0.0196753	0.0151037	0.0517002	1.82092	0.0941417
107	Q55726	394-403	2xiodoTMT6plex [C1; C9]	Sll0602 protein OS=Synechocystis sp. (strain PCC 6803 / Kazusa) OX=1111708 GN=sll0602 PE=4 SV=1	sll0602			394	402			0.842196	0.790347	0.0056732	0.0214565	0.0155215	0.0518493	1.80907	0.0937988
108	P72661	405-418	1xiodoTMT6plex [C9]	Malic enzyme OS=Synechocystis sp. (strain PCC 6803 / Kazusa) OX=1111708 GN=me PE=3 SV=1	slr0721	me	me	413				0.877736	0.782818	0.0160761	0.0767553	0.104073	0.0949182	0.982663	0.0932726
109	P74359	887-910	1xiodoTMT6plex [C23]	Sll1527 protein OS=Synechocystis sp. (strain PCC 6803 / Kazusa) OX=1111708 GN=sll1527 PE=4 SV=1	sll1527			909				0.887779	0.830623	0.00875751	0.0266964	0.0243735	0.0571553	1.61308	0.0921962
110	Q55734	10-24	1xiodoTMT6plex [C13]	Sll0395 protein OS=Synechocystis sp. (strain PCC 6803 / Kazusa) OX=1111708 GN=sll0395 PE=4 SV=1	sll0395			22				0.887117	0.859269	0.00358451	0.00304252	0.000509032	0.0278476	3.29326	0.0917091
111	P74576	653-662	1xiodoTMT6plex [C3]	Biosynthetic arginine decarboxylase 1 OS=Synechocystis sp. (strain PCC 6803 / Kazusa) OX=1111708 GN=speA1 PE=3 SV=1	slr0662	speA1; speA	speA	655				0.816008	0.714338	0.030435	0.0872791	0.129472	0.10167	0.887825	0.0902648
112	P73897	115-124	1xiodoTMT6plex [C1]	Sll0241 protein OS=Synechocystis sp. (strain PCC 6803 / Kazusa) OX=1111708 GN=sll0241 PE=4 SV=1	sll0241			115				0.617849	0.52261	0.0689697	0.0440348	0.114028	0.0952389	0.942989	0.0898092
113	Q55562	61-84	1xiodoTMT6plex [C22]	Uroporphyrinogen-III C-methyltransferase OS=Synechocystis sp. (strain PCC 6803 / Kazusa) OX=1111708 GN=hemD PE=3 SV=1	sll0166	hemD	hemD	82				0.820595	0.751993	0.0190598	0.0380254	0.0491351	0.0686018	1.30861	0.0897728
114	P74344	143-163	1xiodoTMT6plex [C7]	Molybdopterin biosynthesis MoeB protein OS=Synechocystis sp. (strain PCC 6803 / Kazusa) OX=1111708 GN=moeB PE=4 SV=1	sll1536	moeB	moeB	149				0.893071	0.843176	0.00212501	0.0215557	0.0162671	0.049895	1.78869	0.0892467
115	P73672	204-211	1xiodoTMT6plex [C2]	4-hydroxy-3-methylbut-2-en-1-yl diphosphate synthase (ferredoxin) OS=Synechocystis sp. (strain PCC 6803 / Kazusa) OX=1111708 GN=ispG PE=3 SV=1	slr2136	ispG; gcpE	gcpE	205				0.846284	0.787909	0.00608719	0.0301395	0.0302641	0.058375	1.51907	0.0886758
116	Q55484	460-466	1xiodoTMT6plex [C3]	Diaminopimelate decarboxylase OS=Synechocystis sp. (strain PCC 6803 / Kazusa) OX=1111708 GN=lysA PE=3 SV=1	sll0504	lysA	lysA	462				0.774456	0.703628	0.044023	0.0135354	0.056179	0.0708277	1.25043	0.0885648
117	Q6ZEP4	148-158	1xiodoTMT6plex [C7]	GntR family transcriptional regulatory protein OS=Synechocystis sp. (strain PCC 6803 / Kazusa) OX=1111708 GN=sll5086 PE=3 SV=1	sll5086			154				0.795184	0.710967	0.0415235	0.050319	0.0890289	0.0842165	1.05047	0.0884668
118	P73758	353-363	1xiodoTMT6plex [C9]	ABC transporter OS=Synechocystis sp. (strain PCC 6803 / Kazusa) OX=1111708 GN=slr0864 PE=4 SV=1	slr0864			361				0.88378	0.816703	0.0159571	0.0380362	0.0479904	0.0670774	1.31885	0.0884647
119	P72966	99-114	1xiodoTMT6plex [C12]	Photosystem I biogenesis protein BtpA OS=Synechocystis sp. (strain PCC 6803 / Kazusa) OX=1111708 GN=btpA PE=3 SV=1	sll0634	btpA	btpA	110				0.816755	0.707968	0.0114716	0.107732	0.156988	0.108787	0.804134	0.087479
120	P73643	305-312	1xiodoTMT6plex [C5]	Sll1762 protein OS=Synechocystis sp. (strain PCC 6803 / Kazusa) OX=1111708 GN=sll1762 PE=4 SV=1	sll1762			309				0.394873	0.293125	0.0482874	0.0827161	0.139601	0.101747	0.855111	0.0870053
121	P73012	517-525	1xiodoTMT6plex [C5]	Nuclease SbcCD subunit C OS=Synechocystis sp. (strain PCC 6803 / Kazusa) OX=1111708 GN=sbcC PE=3 SV=1	slr1048	sbcC		521				0.817487	0.760461	0.0208868	0.0216051	0.030304	0.0570267	1.5185	0.086595
122	P72748	56-72	1xiodoTMT6plex [C5]	Slr1104 protein OS=Synechocystis sp. (strain PCC 6803 / Kazusa) OX=1111708 GN=slr1104 PE=4 SV=1	slr1104			60				0.877009	0.823587	0.00259298	0.0260645	0.0241737	0.0534222	1.61666	0.0863654
123	Q55376	181-190	1xiodoTMT6plex [C6]	Slr0912 protein OS=Synechocystis sp. (strain PCC 6803 / Kazusa) OX=1111708 GN=slr0912 PE=4 SV=1	slr0912			186				0.892431	0.812033	0.0408121	0.0454139	0.0847214	0.0803985	1.07201	0.0861878
124	P74079	53-71	1xiodoTMT6plex [C15]	Slr1342 protein OS=Synechocystis sp. (strain PCC 6803 / Kazusa) OX=1111708 GN=slr1342 PE=3 SV=1	slr1342			67				0.852085	0.806438	0.013385	0.0133488	0.0138918	0.0456463	1.85724	0.0847763
125	P73846	157-178	1xiodoTMT6plex [C18]	Uncharacterized protein slr1717 OS=Synechocystis sp. (strain PCC 6803 / Kazusa) OX=1111708 GN=slr1717 PE=3 SV=1	slr1717			174				0.829628	0.756523	0.0216809	0.0474377	0.0721609	0.0731052	1.1417	0.0834641
126	P73619	31-55	1xiodoTMT6plex [C22]	Sll1775 protein OS=Synechocystis sp. (strain PCC 6803 / Kazusa) OX=1111708 GN=sll1775 PE=4 SV=1	sll1775			52				0.854897	0.737625	0.110442	0.0710436	0.196822	0.117272	0.705926	0.0827852
127	P74141	99-112	1xiodoTMT6plex [C13]	3-chlorobenzoate-3,4-dioxygenase OS=Synechocystis sp. (strain PCC 6803 / Kazusa) OX=1111708 GN=cbaB PE=4 SV=1	sll1869	cbaB	cbaB	111				0.777845	0.726614	0.0161222	0.0193215	0.0243128	0.0512315	1.61416	0.0826961
128	P73918	257-265	1xiodoTMT6plex [C5]	Acetolactate synthase OS=Synechocystis sp. (strain PCC 6803 / Kazusa) OX=1111708 GN=ilvB PE=3 SV=1	sll1981	ilvB	ilvB	261				0.857425	0.80182	0.0202443	0.0222224	0.032781	0.0556048	1.48438	0.0825386
129	P72828	127-151	1xiodoTMT6plex [C11]	tRNA (guanine-N(1)-)-methyltransferase OS=Synechocystis sp. (strain PCC 6803 / Kazusa) OX=1111708 GN=trmD PE=3 SV=1	sll1198	trmD	trmD	137				0.876431	0.840391	0.00706365	0.00888285	0.00532728	0.0360396	2.27349	0.0819358
130	P73241	14-23	2xiodoTMT6plex [C1; C4]	Probable copper-transporting ATPase PacS OS=Synechocystis sp. (strain PCC 6803 / Kazusa) OX=1111708 GN=pacS PE=1 SV=1	sll1920	pacS		14	17			0.756079	0.629468	0.0182923	0.152187	0.225763	0.126611	0.646347	0.0818345
131	Q55374	704-729	1xiodoTMT6plex [C7]	Slr0907 protein OS=Synechocystis sp. (strain PCC 6803 / Kazusa) OX=1111708 GN=slr0907 PE=4 SV=1	slr0907			710				0.873565	0.815452	0.0100812	0.0317577	0.0391283	0.0581132	1.40751	0.0817948
132	Q55112	53-60	1xiodoTMT6plex [C7]	Sll0414 protein OS=Synechocystis sp. (strain PCC 6803 / Kazusa) OX=1111708 GN=sll0414 PE=4 SV=1	sll0414			59				0.856303	0.792487	0.0302708	0.0270486	0.052833	0.063816	1.27709	0.0814991
133	P72851	4-10	1xiodoTMT6plex [C2]	50S ribosomal protein L28 OS=Synechocystis sp. (strain PCC 6803 / Kazusa) OX=1111708 GN=rpmB PE=3 SV=1	ssr1604	rpmB; rpl28	rpl28	5				0.798132	0.741398	0.0266303	0.017588	0.0369657	0.0567334	1.4322	0.0812537
134	Q55894	419-429	2xiodoTMT6plex [C5; C8]	Phosphomethylpyrimidine synthase OS=Synechocystis sp. (strain PCC 6803 / Kazusa) OX=1111708 GN=thiC PE=3 SV=1	slr0118	thiC	thiC	423	426			0.702701	0.648373	0.0235324	0.0173289	0.0322843	0.054328	1.49101	0.0810036
135	Q55513	263-291	1xiodoTMT6plex [C18]	4-hydroxy-tetrahydrodipicolinate synthase OS=Synechocystis sp. (strain PCC 6803 / Kazusa) OX=1111708 GN=dapA PE=3 SV=1	slr0550	dapA	dapA	280				0.862249	0.80781	0.00817151	0.0283629	0.0330729	0.0544393	1.48053	0.0805989
136	P74734	67-93	1xiodoTMT6plex [C26]	Sll0572 protein OS=Synechocystis sp. (strain PCC 6803 / Kazusa) OX=1111708 GN=sll0572 PE=4 SV=1	sll0572			92				0.853707	0.776794	0.0231218	0.0554011	0.0907048	0.0769129	1.04237	0.0801717
137	P73660	190-213	1xiodoTMT6plex [C23]	Porphobilinogen deaminase OS=Synechocystis sp. (strain PCC 6803 / Kazusa) OX=1111708 GN=hemC PE=3 SV=1	slr1887	hemC	hemC	212				0.844159	0.805491	0.00688342	0.0120911	0.0085622	0.0386674	2.06741	0.0799416
138	P74094	81-103	1xiodoTMT6plex [C15]	Slr1958 protein OS=Synechocystis sp. (strain PCC 6803 / Kazusa) OX=1111708 GN=slr1958 PE=4 SV=1	slr1958			95				0.502678	0.416346	0.0583546	0.048294	0.119605	0.0863326	0.92225	0.0796202
139	P73303	22-36	1xiodoTMT6plex [C10]	50S ribosomal protein L15 OS=Synechocystis sp. (strain PCC 6803 / Kazusa) OX=1111708 GN=rplO PE=3 SV=1	sll1813	rplO; rpl15	rpl15	31				0.855716	0.782514	0.0372716	0.040367	0.0822404	0.0732023	1.08492	0.0794183
140	Q55132	30-47	1xiodoTMT6plex [C8]	Ribonuclease Z OS=Synechocystis sp. (strain PCC 6803 / Kazusa) OX=1111708 GN=rnz PE=3 SV=1	slr0050	rnz		37				0.851868	0.80247	0.00767618	0.0233235	0.025249	0.0493973	1.59776	0.0789247
141	P73997	282-296	1xiodoTMT6plex [C8]	3-dehydroquinate synthase OS=Synechocystis sp. (strain PCC 6803 / Kazusa) OX=1111708 GN=aroB PE=3 SV=1	slr2130	aroB	aroB	289				0.892148	0.77326	0.0231303	0.140054	0.220496	0.118888	0.6566	0.0780619
142	P72861	300-306	1xiodoTMT6plex [C3]	Uncharacterized protein sll0936 OS=Synechocystis sp. (strain PCC 6803 / Kazusa) OX=1111708 GN=sll0936 PE=3 SV=1	sll0936			302				0.89898	0.866388	0.00807336	0.00503767	0.00404795	0.0325915	2.39277	0.0779837
143	P72758	529-542	1xiodoTMT6plex [C4]	Carboxysome assembly protein CcmM OS=Synechocystis sp. (strain PCC 6803 / Kazusa) OX=1111708 GN=ccmM PE=1 SV=1	sll1031	ccmM	ccmM	532				0.750937	0.7023	0.00599102	0.0237015	0.0261526	0.0486368	1.58249	0.0769671
144	P37979	448-461	1xOxidation [M7]; 1xiodoTMT6plex [C12]	Protein IcfG OS=Synechocystis sp. (strain PCC 6803 / Kazusa) OX=1111708 GN=icfG PE=4 SV=2	slr1860	icfG	ICFG	459				0.704356	0.655739	0.0194821	0.0147458	0.0261405	0.048617	1.58269	0.0769455
145	P52981	61-83	1xiodoTMT6plex [C15]	1,4-alpha-glucan branching enzyme GlgB OS=Synechocystis sp. (strain PCC 6803 / Kazusa) OX=1111708 GN=glgB PE=3 SV=1	sll0158	glgB	glgB	75				0.875104	0.832374	0.00272002	0.0183193	0.0161818	0.0427294	1.79097	0.0765272
146	P74755	85-99	1xiodoTMT6plex [C3]	Histidine biosynthesis bifunctional protein HisIE OS=Synechocystis sp. (strain PCC 6803 / Kazusa) OX=1111708 GN=hisI PE=3 SV=2	slr0608	hisI; hisIE	hisI	87				0.824461	0.742658	0.0619295	0.0352919	0.117748	0.081804	0.929046	0.0759996
147	P73591	93-106	1xiodoTMT6plex [C12]	Sll1308 protein OS=Synechocystis sp. (strain PCC 6803 / Kazusa) OX=1111708 GN=sll1308 PE=3 SV=1	sll1308			104				0.851952	0.793595	0.0247807	0.0268463	0.0505062	0.0583574	1.29665	0.0756694
148	Q55667	117-144	2xiodoTMT6plex [C6; C24]; 1xOxidation [M18]	Slr0006 protein OS=Synechocystis sp. (strain PCC 6803 / Kazusa) OX=1111708 GN=slr0006 PE=4 SV=1	slr0006			122	140			0.833056	0.792622	0.0137303	0.00948223	0.0137277	0.0404344	1.8624	0.0753051
149	P37101	27-50	1xiodoTMT6plex [C15]	Phosphoribulokinase OS=Synechocystis sp. (strain PCC 6803 / Kazusa) OX=1111708 GN=prk PE=2 SV=1	sll1525	prk; ptk	prk	41				0.888159	0.841399	0.00532238	0.0224335	0.0246093	0.0467609	1.6089	0.0752336
150	P73454	192-201	1xiodoTMT6plex [C6]	Slr1748 protein OS=Synechocystis sp. (strain PCC 6803 / Kazusa) OX=1111708 GN=slr1748 PE=4 SV=1	slr1748			197				0.889626	0.848532	0.00732931	0.0159724	0.0154737	0.0410938	1.81041	0.0743964
151	P74206	280-289	1xiodoTMT6plex [C8]	Sll1446 protein OS=Synechocystis sp. (strain PCC 6803 / Kazusa) OX=1111708 GN=sll1446 PE=4 SV=1	sll1446			287				0.864618	0.821393	0.0195455	0.002586	0.0191466	0.0432254	1.71791	0.0742572
152	P72675	323-333	1xiodoTMT6plex [C6]	Slr0731 protein OS=Synechocystis sp. (strain PCC 6803 / Kazusa) OX=1111708 GN=slr0731 PE=4 SV=1	slr0731			328				0.832111	0.757962	0.0403597	0.0450798	0.101053	0.0741481	0.995451	0.0738108
153	P74667	64-80	1xiodoTMT6plex [C12]	Diaminopimelate epimerase OS=Synechocystis sp. (strain PCC 6803 / Kazusa) OX=1111708 GN=dapF PE=3 SV=1	slr1665	dapF	dapF	75				0.809798	0.757186	0.0254491	0.0166415	0.0400668	0.0526112	1.39722	0.0735092
154	P73943	139-150	1xiodoTMT6plex [C7]	Slr1505 protein OS=Synechocystis sp. (strain PCC 6803 / Kazusa) OX=1111708 GN=slr1505 PE=4 SV=1	slr1505			145				0.875095	0.831843	0.0064857	0.0189767	0.020199	0.0432518	1.69467	0.0732976
155	P73951	48-62	1xiodoTMT6plex [C3]	3-oxoacyl-[acyl-carrier-protein] synthase 3 OS=Synechocystis sp. (strain PCC 6803 / Kazusa) OX=1111708 GN=fabH PE=3 SV=2	slr1511	fabH	fabH	50				0.904357	0.837096	0.00274241	0.0501877	0.0813308	0.0672612	1.08974	0.0732975
156	Q55412	34-48	1xiodoTMT6plex [C2]	Slr0583 protein OS=Synechocystis sp. (strain PCC 6803 / Kazusa) OX=1111708 GN=slr0583 PE=3 SV=1	slr0583			35				0.865513	0.826204	0.0139265	0.00841322	0.0138669	0.0393092	1.85802	0.0730373
157	P73422	266-281	1xiodoTMT6plex [C1]	Slr1537 protein OS=Synechocystis sp. (strain PCC 6803 / Kazusa) OX=1111708 GN=slr1537 PE=4 SV=1	slr1537			266				0.877651	0.797143	0.00638339	0.0716631	0.124644	0.0805074	0.904329	0.0728051
158	P73342	206-222	1xiodoTMT6plex [C9]	Slr1194 protein OS=Synechocystis sp. (strain PCC 6803 / Kazusa) OX=1111708 GN=slr1194 PE=4 SV=1	slr1194			214				0.850477	0.808213	0.00730793	0.0178189	0.019089	0.0422634	1.71922	0.0726598
159	P52415	343-366	1xiodoTMT6plex [C5]; 1xOxidation [M13]	Glucose-1-phosphate adenylyltransferase OS=Synechocystis sp. (strain PCC 6803 / Kazusa) OX=1111708 GN=glgC PE=3 SV=2	slr1176	glgC; agp	agp	347				0.794248	0.726117	0.0195018	0.0482383	0.0859191	0.0681308	1.06591	0.0726213
160	Q55988	360-366	1xiodoTMT6plex [C1]	ATP-dependent 6-phosphofructokinase 2 OS=Synechocystis sp. (strain PCC 6803 / Kazusa) OX=1111708 GN=pfkA2 PE=3 SV=1	sll0745	pfkA2; pfkA	pfkA	360				0.890987	0.844184	0.00868582	0.0229502	0.0298341	0.0468031	1.52529	0.0713881
161	P74128	227-244	1xiodoTMT6plex [C2]	Slr1977 protein OS=Synechocystis sp. (strain PCC 6803 / Kazusa) OX=1111708 GN=slr1977 PE=4 SV=1	slr1977			228				0.774179	0.732186	0.0182208	0.00670798	0.0200157	0.0419932	1.69863	0.0713308
162	P54902	159-173	1xiodoTMT6plex [C2]	Gamma-glutamyl phosphate reductase 1 OS=Synechocystis sp. (strain PCC 6803 / Kazusa) OX=1111708 GN=proA1 PE=3 SV=1	sll0373	proA1; proA	proA	160				0.864573	0.819478	0.00209534	0.0226765	0.0265405	0.0450951	1.57609	0.071074
163	P72864	99-122	1xiodoTMT6plex [C11]	Carboxysome formation protein OS=Synechocystis sp. (strain PCC 6803 / Kazusa) OX=1111708 GN=ccmA PE=4 SV=1	sll0934	ccmA	ccmA	109				0.889666	0.842134	0.0117129	0.0226399	0.0319818	0.0475324	1.4951	0.0710655
164	P73619	75-93	1xiodoTMT6plex [C5]	Sll1775 protein OS=Synechocystis sp. (strain PCC 6803 / Kazusa) OX=1111708 GN=sll1775 PE=4 SV=1	sll1775			79				0.911975	0.85602	0.00261062	0.0358448	0.0542823	0.0559551	1.26534	0.0708023
165	P72946	348-368	1xiodoTMT6plex [C18]	Histidinol dehydrogenase homolog OS=Synechocystis sp. (strain PCC 6803 / Kazusa) OX=1111708 GN=slr0682 PE=3 SV=1	slr0682		hisD	365				0.837115	0.789411	0.0212145	0.0148319	0.0331525	0.0477039	1.47948	0.070577
166	P73465	655-662	1xiodoTMT6plex [C2]	ATP-dependent DNA helicase OS=Synechocystis sp. (strain PCC 6803 / Kazusa) OX=1111708 GN=uvrD PE=3 SV=1	sll1143	uvrD	uvrD	656				0.839078	0.797849	0.00973217	0.0162035	0.0194687	0.041229	1.71066	0.0705289
167	P74345	31-43	1xiodoTMT6plex [C4]	Slr1628 protein OS=Synechocystis sp. (strain PCC 6803 / Kazusa) OX=1111708 GN=slr1628 PE=4 SV=1	slr1628			34				0.437613	0.339069	0.0275291	0.105789	0.193451	0.0985433	0.713428	0.0703036
168	P73914	460-475	1xiodoTMT6plex [C8]	Squalene-hopene-cyclase OS=Synechocystis sp. (strain PCC 6803 / Kazusa) OX=1111708 GN=shc PE=3 SV=1	slr2089	shc	shc	467				0.893741	0.862082	0.00895403	0.00524409	0.00615171	0.0316588	2.211	0.0699976
169	Q6ZET2	264-278	1xiodoTMT6plex [C14]	Sll5048 protein OS=Synechocystis sp. (strain PCC 6803 / Kazusa) OX=1111708 GN=sll5048 PE=4 SV=1	sll5048			277				0.893218	0.854577	0.0109492	0.0124026	0.0155338	0.0386413	1.80872	0.0698913
170	P52415	343-366	1xiodoTMT6plex [C5]	Glucose-1-phosphate adenylyltransferase OS=Synechocystis sp. (strain PCC 6803 / Kazusa) OX=1111708 GN=glgC PE=3 SV=2	slr1176	glgC; agp	agp	347				0.855646	0.787587	0.00442598	0.0537317	0.0940595	0.0680592	1.0266	0.0698694
171	P49057	261-277	1xiodoTMT6plex [C8]	GMP synthase [glutamine-hydrolyzing] OS=Synechocystis sp. (strain PCC 6803 / Kazusa) OX=1111708 GN=guaA PE=3 SV=1	slr0213	guaA	guaA	268				0.908415	0.87434	0.00892771	0.00861692	0.00892718	0.0340751	2.04929	0.0698297
172	P74299	313-326	1xiodoTMT6plex [C4]	Phosphoenolpyruvate carboxylase OS=Synechocystis sp. (strain PCC 6803 / Kazusa) OX=1111708 GN=ppc PE=3 SV=1	sll0920	ppc	ppc	316				0.910323	0.872583	0.00495863	0.0149145	0.0141568	0.03774	1.84903	0.0697826
173	Q55756	407-413	1xiodoTMT6plex [C5]	Carbamoyl-phosphate synthase large chain OS=Synechocystis sp. (strain PCC 6803 / Kazusa) OX=1111708 GN=carB PE=3 SV=2	sll0370	carB	carB	411				0.899128	0.852115	0.0197821	0.0161082	0.0331542	0.0470135	1.47946	0.0695547
174	P73728	41-62	1xiodoTMT6plex [C15]	Peroxiredoxin sll1621 OS=Synechocystis sp. (strain PCC 6803 / Kazusa) OX=1111708 GN=sll1621 PE=1 SV=1	sll1621			55				0.809859	0.732289	0.0297283	0.0640282	0.129754	0.07757	0.886879	0.0687952
175	Q55468	177-200	2xiodoTMT6plex [C14; C22]	7-cyano-7-deazaguanine synthase OS=Synechocystis sp. (strain PCC 6803 / Kazusa) OX=1111708 GN=queC PE=3 SV=2	slr0527	queC	exsB	190	198			0.645519	0.5877	0.0135169	0.0372651	0.0649164	0.0578196	1.18765	0.0686692
176	P72758	510-521	1xiodoTMT6plex [C5]	Carboxysome assembly protein CcmM OS=Synechocystis sp. (strain PCC 6803 / Kazusa) OX=1111708 GN=ccmM PE=1 SV=1	sll1031	ccmM	ccmM	514				0.785436	0.75226	0.00745914	0.00934205	0.00860588	0.0331759	2.0652	0.0685151
177	P72854	614-635	1xiodoTMT6plex [C6]	Sulfite reductase [ferredoxin] OS=Synechocystis sp. (strain PCC 6803 / Kazusa) OX=1111708 GN=sir PE=1 SV=1	slr0963	sir	sir	619				0.89913	0.858445	0.00753871	0.0175398	0.020998	0.0406849	1.67782	0.0682621
178	Q55830	303-323	1xiodoTMT6plex [C6]	Slr0510 protein OS=Synechocystis sp. (strain PCC 6803 / Kazusa) OX=1111708 GN=slr0510 PE=3 SV=1	slr0510			308				0.789748	0.717046	0.0185174	0.0600367	0.115552	0.0727019	0.937222	0.0681378
179	Q6ZEC0	84-95	1xiodoTMT6plex [C6]	WYL domain-containing protein OS=Synechocystis sp. (strain PCC 6803 / Kazusa) OX=1111708 GN=sll7078 PE=4 SV=1	sll7078			89				0.802605	0.744365	0.00957173	0.0394783	0.0679755	0.0582396	1.16765	0.0680034
180	P73505	301-320	1xiodoTMT6plex [C12]	Isoleucine--tRNA ligase OS=Synechocystis sp. (strain PCC 6803 / Kazusa) OX=1111708 GN=ileS PE=3 SV=1	sll1362	ileS	ileS	312				0.89381	0.824515	0.0125467	0.0559783	0.104574	0.0692946	0.980576	0.0679486
181	P72678	327-338	1xiodoTMT6plex [C9]	Sll0703 protein OS=Synechocystis sp. (strain PCC 6803 / Kazusa) OX=1111708 GN=sll0703 PE=4 SV=1	sll0703			335				0.823247	0.768298	0.0309334	0.0189704	0.0586282	0.0549481	1.23189	0.0676902
182	P72790	62-75	1xiodoTMT6plex [C10]	Regulatory components of sensory transduction system OS=Synechocystis sp. (strain PCC 6803 / Kazusa) OX=1111708 GN=sll1673 PE=4 SV=1	sll1673			71				0.878433	0.827896	0.0161541	0.0261079	0.0463432	0.0505374	1.33401	0.0674176
183	P74106	124-133	1xiodoTMT6plex [C2]	Imidazole glycerol phosphate synthase subunit HisF OS=Synechocystis sp. (strain PCC 6803 / Kazusa) OX=1111708 GN=hisF PE=3 SV=1	sll1893	hisF	hisF	125				0.840817	0.788299	0.0129871	0.0307028	0.0525149	0.0525184	1.27972	0.0672087
184	P74454	309-322	1xiodoTMT6plex [C5]	Sll0147 protein OS=Synechocystis sp. (strain PCC 6803 / Kazusa) OX=1111708 GN=sll0147 PE=4 SV=1	sll0147			313				0.856561	0.821155	0.0131087	0.00580962	0.0128789	0.0354057	1.89012	0.0669211
185	P73222	210-231	1xiodoTMT6plex [C3]; 1xOxidation [M18]	Slr2005 protein OS=Synechocystis sp. (strain PCC 6803 / Kazusa) OX=1111708 GN=slr2005 PE=4 SV=1	slr2005			212				0.567876	0.4362	0.147245	0.130474	0.31083	0.131677	0.507477	0.0668228
186	Q55419	184-209	1xiodoTMT6plex [C15]	MoxR protein OS=Synechocystis sp. (strain PCC 6803 / Kazusa) OX=1111708 GN=moxR PE=4 SV=1	slr0835	moxR	moxR	198				0.828325	0.749843	0.031427	0.0672674	0.14109	0.0784813	0.850503	0.0667486
187	Q55505	165-176	2xiodoTMT6plex [C2; C5]	Chaperone protein DnaJ 1 OS=Synechocystis sp. (strain PCC 6803 / Kazusa) OX=1111708 GN=dnaJ1 PE=3 SV=1	sll0897	dnaJ1	dnaJ	166	169			0.65468	0.590676	0.0174508	0.0469954	0.091485	0.0640042	1.03865	0.066478
188	P73337	1215-1230	1xiodoTMT6plex [C15]	Sensory transduction histidine kinase OS=Synechocystis sp. (strain PCC 6803 / Kazusa) OX=1111708 GN=sll1124 PE=4 SV=1	sll1124			1229				0.853859	0.810232	0.00555707	0.022429	0.0307853	0.0436265	1.51166	0.0659484
189	Q55803	150-157	1xiodoTMT6plex [C5]	Ribosomal protein S12 methylthiotransferase RimO OS=Synechocystis sp. (strain PCC 6803 / Kazusa) OX=1111708 GN=rimO PE=2 SV=1	slr0082	rimO		154				0.687526	0.627942	0.0311084	0.0312171	0.0792268	0.0595842	1.10113	0.0656098
190	Q01952	77-83	1xiodoTMT6plex [C5]	Allophycocyanin beta chain OS=Synechocystis sp. (strain PCC 6803 / Kazusa) OX=1111708 GN=apcB PE=1 SV=1	slr1986	apcB	apcB	81				0.298915	0.240851	0.0261338	0.0327201	0.0742262	0.0580638	1.12944	0.0655797
191	P29107	186-208	1xiodoTMT6plex [C15]	Ketol-acid reductoisomerase (NADP(+)) OS=Synechocystis sp. (strain PCC 6803 / Kazusa) OX=1111708 GN=ilvC PE=1 SV=3	sll1363	ilvC	ilvC	200				0.883634	0.847726	0.00457416	0.0147112	0.0156424	0.0359077	1.8057	0.0648384
192	P73309	93-102	1xiodoTMT6plex [C2]	50S ribosomal protein L24 OS=Synechocystis sp. (strain PCC 6803 / Kazusa) OX=1111708 GN=rplX PE=3 SV=1	sll1807	rplX; rpl24	rpl24	94				0.836162	0.765726	0.0508532	0.0354659	0.120482	0.0704353	0.919078	0.0647356
193	P73242	274-282	1xiodoTMT6plex [C3]	Malonyl CoA-acyl carrier protein transacylase OS=Synechocystis sp. (strain PCC 6803 / Kazusa) OX=1111708 GN=fabD PE=1 SV=1	slr2023	fabD	fabD	276				0.820246	0.756725	0.0127126	0.0491181	0.0959751	0.0635203	1.01784	0.0646536
194	P72697	116-122	1xiodoTMT6plex [C2]	Bacterioferritin comigratory protein OS=Synechocystis sp. (strain PCC 6803 / Kazusa) OX=1111708 GN=bcp PE=4 SV=1	slr0242	bcp	bcp	117				0.881662	0.832901	0.0219223	0.0203054	0.0475183	0.0487611	1.32314	0.0645177
195	P27179	142-162	1xiodoTMT6plex [C3]; 2xOxidation [M6; M16]	ATP synthase subunit alpha OS=Synechocystis sp. (strain PCC 6803 / Kazusa) OX=1111708 GN=atpA PE=3 SV=1	sll1326	atpA	atpA	144				0.792968	0.752332	0.0107181	0.0173311	0.0259612	0.0406353	1.58568	0.0644345
196	P73448	47-58	1xiodoTMT6plex [C10]	Nitrate reductase OS=Synechocystis sp. (strain PCC 6803 / Kazusa) OX=1111708 GN=narB PE=3 SV=1	sll1454	narB	narB	56				0.801881	0.757788	0.0173245	0.0170301	0.0347238	0.0440926	1.45937	0.0643476
197	Q55747	140-153	1xiodoTMT6plex [C8]	Slr0420 protein OS=Synechocystis sp. (strain PCC 6803 / Kazusa) OX=1111708 GN=slr0420 PE=4 SV=1	slr0420			147				0.250331	0.138116	0.147298	0.0325355	0.26706	0.112215	0.573391	0.0643432
198	P73603	85-105	1xiodoTMT6plex [C7]	Slr1852 protein OS=Synechocystis sp. (strain PCC 6803 / Kazusa) OX=1111708 GN=slr1852 PE=4 SV=1	slr1852			91				0.898334	0.85643	0.00573583	0.0210565	0.0292233	0.0419032	1.53427	0.0642909
199	P73990	5-22	2xiodoTMT6plex [C5; C15]	D-isomer specific 2-hydroxyacid dehydrogenase family OS=Synechocystis sp. (strain PCC 6803 / Kazusa) OX=1111708 GN=slr2123 PE=3 SV=1	slr2123			9	19			0.852834	0.812706	0.00418011	0.0194501	0.0250396	0.040128	1.60137	0.0642598
200	Q6ZED8	526-546	1xiodoTMT6plex [C9]	Slr7060 protein OS=Synechocystis sp. (strain PCC 6803 / Kazusa) OX=1111708 GN=slr7060 PE=4 SV=1	slr7060			534				0.825696	0.779776	0.02116	0.015956	0.0398969	0.0459197	1.39906	0.0642444
201	P74240	555-572	1xiodoTMT6plex [C9]	Ribonucleoside-diphosphate reductase subunit alpha OS=Synechocystis sp. (strain PCC 6803 / Kazusa) OX=1111708 GN=nrdA PE=3 SV=1	slr1164	nrdA	nrdA	563				0.883088	0.841976	0.00141603	0.0209359	0.0274412	0.0411121	1.5616	0.0642005
202	P73450	32-48	1xiodoTMT6plex [C15]	Nitrate import ATP-binding protein NrtC OS=Synechocystis sp. (strain PCC 6803 / Kazusa) OX=1111708 GN=nrtC PE=3 SV=1	sll1452	nrtC	nrtC	46				0.84766	0.810921	0.0147699	0.0071908	0.0179384	0.0367385	1.74622	0.0641534
203	P74591	139-157	1xiodoTMT6plex [C11]	Shikimate dehydrogenase (NADP(+)) OS=Synechocystis sp. (strain PCC 6803 / Kazusa) OX=1111708 GN=aroE PE=3 SV=1	slr1559	aroE	aroE	149				0.8831	0.851764	0.00879916	0.00729816	0.00898552	0.0313364	2.04646	0.0641286
204	P73355	69-94	1xiodoTMT6plex [C22]	Ferredoxin component OS=Synechocystis sp. (strain PCC 6803 / Kazusa) OX=1111708 GN=slr1205 PE=4 SV=1	slr1205			90				0.877011	0.842976	0.0109599	0.00852798	0.013211	0.0340345	1.87906	0.063953
205	P73043	384-400	1xiodoTMT6plex [C8]	Glutamate decarboxylase OS=Synechocystis sp. (strain PCC 6803 / Kazusa) OX=1111708 GN=gad PE=3 SV=1	sll1641	gad	gad	391				0.917351	0.815605	0.0121605	0.125829	0.235754	0.101746	0.627541	0.0638498
206	Q55144	42-65	1xiodoTMT6plex [C11]	Anthranilate synthase component II OS=Synechocystis sp. (strain PCC 6803 / Kazusa) OX=1111708 GN=trpG PE=4 SV=1	slr0055	trpG	trpG	52				0.895147	0.859942	0.00537258	0.0140668	0.0154822	0.0352048	1.81017	0.0637266
207	P73448	528-538	1xiodoTMT6plex [C2]	Nitrate reductase OS=Synechocystis sp. (strain PCC 6803 / Kazusa) OX=1111708 GN=narB PE=3 SV=1	sll1454	narB	narB	529				0.83599	0.780626	0.0370131	0.0133564	0.0714402	0.0553642	1.14606	0.0634505
208	P74528	478-505	1xiodoTMT6plex [C27]	UDP-N-acetylmuramate--L-alanine ligase OS=Synechocystis sp. (strain PCC 6803 / Kazusa) OX=1111708 GN=murC PE=3 SV=1	slr1423	murC	murC	504				0.833788	0.767722	0.00871761	0.0551606	0.10981	0.0660656	0.959358	0.0633806
209	P73638	90-99	1xiodoTMT6plex [C4]	Phycocyanobilin lyase subunit alpha OS=Synechocystis sp. (strain PCC 6803 / Kazusa) OX=1111708 GN=cpcE PE=3 SV=1	slr1878	cpcE	cpcE	93				0.899798	0.828014	0.0431586	0.0494042	0.130945	0.071784	0.88291	0.0633788
210	P74667	242-262	1xiodoTMT6plex [C2]	Diaminopimelate epimerase OS=Synechocystis sp. (strain PCC 6803 / Kazusa) OX=1111708 GN=dapF PE=3 SV=1	slr1665	dapF	dapF	243				0.803723	0.74611	0.033131	0.0269194	0.0795857	0.0576135	1.09917	0.0633267
211	Q55160	127-147	1xiodoTMT6plex [C5]	Biotin carboxylase OS=Synechocystis sp. (strain PCC 6803 / Kazusa) OX=1111708 GN=accC PE=4 SV=1	sll0053	accC	accC	131				0.830413	0.775189	0.0124737	0.0372593	0.0716415	0.0552242	1.14484	0.0632226
212	P73723	198-213	1xiodoTMT6plex [C14]	Fumarate reductase iron-sulfur subunit OS=Synechocystis sp. (strain PCC 6803 / Kazusa) OX=1111708 GN=sdhB PE=3 SV=1	sll1625	sdhB	sdhB	211				0.750078	0.676342	0.0186647	0.0669879	0.140155	0.0737358	0.85339	0.0629254
213	Q6ZED6	334-348	1xiodoTMT6plex [C9]	Cas_APE2256 domain-containing protein OS=Synechocystis sp. (strain PCC 6803 / Kazusa) OX=1111708 GN=sll7062 PE=4 SV=1	sll7062			342				0.829622	0.784217	0.0178645	0.019585	0.0412764	0.0454058	1.3843	0.0628552
214	P73184	97-109	2xiodoTMT6plex [C9; C12]	Sensory transduction histidine kinase OS=Synechocystis sp. (strain PCC 6803 / Kazusa) OX=1111708 GN=slr1393 PE=1 SV=1	slr1393			105	108			0.790084	0.741974	0.0089486	0.0287283	0.0503649	0.0481099	1.29787	0.0624405
215	Q55563	946-952	1xiodoTMT6plex [C2]	Uncharacterized WD repeat-containing protein sll0163 OS=Synechocystis sp. (strain PCC 6803 / Kazusa) OX=1111708 GN=sll0163 PE=4 SV=1	sll0163			947				0.773597	0.733903	0.0146624	0.0138076	0.0269387	0.0396932	1.56962	0.0623034
216	Q55745	120-127	1xiodoTMT6plex [C7]	Mannosyl transferase OS=Synechocystis sp. (strain PCC 6803 / Kazusa) OX=1111708 GN=rfbW PE=4 SV=1	sll0380	rfbW	rfbW	126				0.794445	0.706108	0.0422737	0.089656	0.197564	0.0883371	0.704293	0.0622151
217	P74033	77-102	1xiodoTMT6plex [C10]	Slr0806 protein OS=Synechocystis sp. (strain PCC 6803 / Kazusa) OX=1111708 GN=slr0806 PE=4 SV=1	slr0806			86				0.817827	0.770567	0.027126	0.0107761	0.0485917	0.0472596	1.31344	0.0620726
218	P74160	146-164	1xiodoTMT6plex [C9]	Slr1474 protein OS=Synechocystis sp. (strain PCC 6803 / Kazusa) OX=1111708 GN=slr1474 PE=3 SV=1	slr1474			154				0.771194	0.698499	0.0520638	0.0452603	0.142023	0.072695	0.84764	0.0616192
219	P74604	184-208	1xiodoTMT6plex [C19]	Slr1571 protein OS=Synechocystis sp. (strain PCC 6803 / Kazusa) OX=1111708 GN=slr1571 PE=4 SV=1	slr1571			202				0.788705	0.707014	0.0306866	0.0805741	0.176126	0.081691	0.754176	0.0616094
220	Q55643	183-193	1xiodoTMT6plex [C2]	4-hydroxy-3-methylbut-2-enyl diphosphate reductase OS=Synechocystis sp. (strain PCC 6803 / Kazusa) OX=1111708 GN=ispH PE=3 SV=2	slr0348	ispH; lytB		184				0.795051	0.729292	0.0565226	0.00637367	0.1158	0.0657587	0.93629	0.0615693
221	P74688	44-53	1xiodoTMT6plex [C9]	Sll0441 protein OS=Synechocystis sp. (strain PCC 6803 / Kazusa) OX=1111708 GN=sll0441 PE=4 SV=1	sll0441			52				0.878242	0.837042	0.0169356	0.014533	0.0329735	0.0412002	1.48184	0.0610519
222	P72854	617-635	1xiodoTMT6plex [C3]	Sulfite reductase [ferredoxin] OS=Synechocystis sp. (strain PCC 6803 / Kazusa) OX=1111708 GN=sir PE=1 SV=1	slr0963	sir	sir	619				0.902496	0.862719	0.00482842	0.0201455	0.0292224	0.0397769	1.53428	0.0610291
223	P72747	234-253	1xiodoTMT6plex [C5]	Slr1103 protein OS=Synechocystis sp. (strain PCC 6803 / Kazusa) OX=1111708 GN=slr1103 PE=4 SV=1	slr1103			238				0.832124	0.79176	0.0151213	0.0152766	0.0313007	0.0403642	1.50445	0.0607257
224	P73611	129-143	1xiodoTMT6plex [C4]	Slr1861 protein OS=Synechocystis sp. (strain PCC 6803 / Kazusa) OX=1111708 GN=slr1861 PE=4 SV=1	slr1861			132				0.873902	0.829852	0.0105891	0.0235746	0.0418739	0.0440505	1.37806	0.0607041
225	P74296	116-130	1xOxidation [M4]; 1xiodoTMT6plex [C6]	Phenylalanine--tRNA ligase beta subunit OS=Synechocystis sp. (strain PCC 6803 / Kazusa) OX=1111708 GN=pheT PE=3 SV=1	sll1553	pheT	pheT	121				0.777707	0.726365	0.0177497	0.0308906	0.0670502	0.0513416	1.1736	0.0602544
226	Q55129	104-129	1xiodoTMT6plex [C1]	Uncharacterized protein sll0400 OS=Synechocystis sp. (strain PCC 6803 / Kazusa) OX=1111708 GN=sll0400 PE=3 SV=1	sll0400			104				0.746962	0.659641	0.0776671	0.0628657	0.20468	0.0873202	0.688925	0.0601571
227	Q55175	200-216	1xiodoTMT6plex [C2]	Slr0482 protein OS=Synechocystis sp. (strain PCC 6803 / Kazusa) OX=1111708 GN=slr0482 PE=4 SV=1	slr0482			201				0.780897	0.735691	0.0189362	0.0203573	0.0480138	0.0452054	1.31863	0.0596093
228	P74254	112-127	1xiodoTMT6plex [C10]	Slr1173 protein OS=Synechocystis sp. (strain PCC 6803 / Kazusa) OX=1111708 GN=slr1173 PE=4 SV=1	slr1173			121				0.390631	0.263781	0.184233	0.0858696	0.340549	0.12685	0.46782	0.0593428
229	P74782	152-161	1xiodoTMT6plex [C9]	Dihydroorotate dehydrogenase (quinone) OS=Synechocystis sp. (strain PCC 6803 / Kazusa) OX=1111708 GN=pyrD PE=3 SV=2	slr1418	pyrD	pyrD	160				0.881388	0.846845	0.00453206	0.015121	0.0192653	0.0345432	1.71522	0.0592494
230	Q6ZEQ5	83-93	1xiodoTMT6plex [C7]	Sll5075 protein OS=Synechocystis sp. (strain PCC 6803 / Kazusa) OX=1111708 GN=sll5075 PE=4 SV=1	sll5075			89				0.88228	0.835446	0.0255902	0.0158706	0.0544371	0.0468339	1.2641	0.059203
231	P74780	52-62	2xiodoTMT6plex [C4; C7]	Ssr1562 protein OS=Synechocystis sp. (strain PCC 6803 / Kazusa) OX=1111708 GN=ssr1562 PE=4 SV=1	ssr1562			55	58			0.697733	0.629564	0.0321851	0.05448	0.135463	0.0681688	0.86818	0.0591828
232	Q55420	201-211	1xiodoTMT6plex [C6]	dTDP-glucose 4,6-dehydratase OS=Synechocystis sp. (strain PCC 6803 / Kazusa) OX=1111708 GN=rfbB PE=3 SV=1	slr0836	rfbB	rfbB	206				0.889918	0.826112	0.0239746	0.0505274	0.119338	0.0638056	0.92322	0.0589066
233	P73558	283-297	1xiodoTMT6plex [C13]	Glutamyl-tRNA(Gln) amidotransferase subunit A OS=Synechocystis sp. (strain PCC 6803 / Kazusa) OX=1111708 GN=gatA PE=3 SV=1	slr0877	gatA		295				0.882477	0.853121	0.0102434	0.00402438	0.00988201	0.0293551	2.00515	0.0588615
234	Q55163	229-244	1xiodoTMT6plex [C6]	Methionyl-tRNA formyltransferase OS=Synechocystis sp. (strain PCC 6803 / Kazusa) OX=1111708 GN=fmt PE=3 SV=1	slr0070	fmt	fmt	234				0.853575	0.822512	0.00585656	0.0110943	0.012759	0.0310632	1.89418	0.0588393
235	Q6ZED6	142-157	1xiodoTMT6plex [C2]	Cas_APE2256 domain-containing protein OS=Synechocystis sp. (strain PCC 6803 / Kazusa) OX=1111708 GN=sll7062 PE=4 SV=1	sll7062			143				0.885166	0.833697	0.0106577	0.0351067	0.071993	0.0514697	1.14271	0.0588149
236	P72592	249-265	1xiodoTMT6plex [C12]	Iron(III) dicitrate transport system permease protein FecE OS=Synechocystis sp. (strain PCC 6803 / Kazusa) OX=1111708 GN=fecE PE=4 SV=1	slr1318	fecE	fecE	260				0.843068	0.791485	0.0209261	0.0303342	0.0724177	0.0515827	1.14016	0.0588122
237	Q55804	18-45	1xiodoTMT6plex [C2]	RNA helicase CrhR OS=Synechocystis sp. (strain PCC 6803 / Kazusa) OX=1111708 GN=crhR PE=1 SV=1	slr0083	crhR; deaD	deaD	19				0.8505	0.803117	0.0261172	0.0170239	0.058034	0.0473831	1.23632	0.0585806
238	P73348	79-102	1xiodoTMT6plex [C4]	Rehydrin OS=Synechocystis sp. (strain PCC 6803 / Kazusa) OX=1111708 GN=slr1198 PE=1 SV=1	slr1198			82				0.842896	0.798844	0.00374491	0.026702	0.0473565	0.0440518	1.32462	0.0583519
239	P80505	289-310	1xiodoTMT6plex [C4]	Glyceraldehyde-3-phosphate dehydrogenase 2 OS=Synechocystis sp. (strain PCC 6803 / Kazusa) OX=1111708 GN=gap2 PE=1 SV=3	sll1342	gap2	gap2	292				0.813997	0.773475	0.0101727	0.0204846	0.0373387	0.0405223	1.42784	0.0578594
240	P74036	160-167	1xiodoTMT6plex [C2]	UDP-glucuronate decarboxylase OS=Synechocystis sp. (strain PCC 6803 / Kazusa) OX=1111708 GN=rfbB PE=3 SV=1	slr0809	rfbB	rfbB	161				0.832905	0.771505	0.0164224	0.0502904	0.114773	0.0613997	0.94016	0.0577255
241	P73828	57-82	1xiodoTMT6plex [C24]	Hybrid sensory kinase OS=Synechocystis sp. (strain PCC 6803 / Kazusa) OX=1111708 GN=sll1905 PE=4 SV=1	sll1905			80				0.891234	0.844381	0.0309674	0.000899345	0.0588333	0.046853	1.23038	0.0576468
242	P73020	1032-1043	1xiodoTMT6plex [C7]	Magnesium chelatase OS=Synechocystis sp. (strain PCC 6803 / Kazusa) OX=1111708 GN=chlH PE=1 SV=1	slr1055	chlH	chlH	1038				0.891049	0.8586	0.0113953	0.00849214	0.0167506	0.0324492	1.77597	0.0576288
243	Q55961	100-108	1xiodoTMT6plex [C6]	Slr0699 protein OS=Synechocystis sp. (strain PCC 6803 / Kazusa) OX=1111708 GN=slr0699 PE=4 SV=1	slr0699			105				0.312403	0.250486	0.0416657	0.0342474	0.117667	0.0619166	0.929346	0.0575419
244	P77962	171-181	1xiodoTMT6plex [C4]	Serine hydroxymethyltransferase OS=Synechocystis sp. (strain PCC 6803 / Kazusa) OX=1111708 GN=glyA PE=3 SV=1	sll1931	glyA	gylA	174				0.864735	0.807471	0.0279338	0.0370326	0.0992871	0.0572641	1.00311	0.057442
245	P74240	728-742	1xiodoTMT6plex [C14]	Ribonucleoside-diphosphate reductase subunit alpha OS=Synechocystis sp. (strain PCC 6803 / Kazusa) OX=1111708 GN=nrdA PE=3 SV=1	slr1164	nrdA	nrdA	741				0.842798	0.792842	0.00350155	0.0353673	0.0716258	0.0499556	1.14493	0.0571957
246	P77961	364-387	2xiodoTMT6plex [C1; C17]; 1xOxidation [M15]	Glutamine synthetase OS=Synechocystis sp. (strain PCC 6803 / Kazusa) OX=1111708 GN=glnA PE=1 SV=2	slr1756	glnA	glnA	364	380			0.865773	0.835145	0.00656797	0.010774	0.0136495	0.030628	1.86488	0.0571177
247	P74786	12-30	1xiodoTMT6plex [C3]	UPF0426 protein ssl0294 OS=Synechocystis sp. (strain PCC 6803 / Kazusa) OX=1111708 GN=ssl0294 PE=3 SV=1	ssl0294			14				0.795687	0.756263	0.00645862	0.0209878	0.0358845	0.0394242	1.44509	0.0569716
248	P73112	60-79	1xiodoTMT6plex [C3]	Sll1834 protein OS=Synechocystis sp. (strain PCC 6803 / Kazusa) OX=1111708 GN=sll1834 PE=4 SV=1	sll1834			62				0.836082	0.786023	0.0201617	0.0297955	0.0735518	0.0500581	1.13341	0.0567362
249	P77962	405-420	1xiodoTMT6plex [C6]	Serine hydroxymethyltransferase OS=Synechocystis sp. (strain PCC 6803 / Kazusa) OX=1111708 GN=glyA PE=3 SV=1	sll1931	glyA	gylA	410				0.861369	0.769239	0.0101077	0.115961	0.242289	0.092131	0.615666	0.0567219
250	Q55522	255-274	1xiodoTMT6plex [C18]	Valine--tRNA ligase OS=Synechocystis sp. (strain PCC 6803 / Kazusa) OX=1111708 GN=valS PE=3 SV=1	slr0557	valS	valS	272				0.862229	0.812247	0.0299904	0.0199672	0.0741331	0.0499814	1.12999	0.0564783
251	Q55154	85-93	1xiodoTMT6plex [C7]	Chaperone protein dnaK1 OS=Synechocystis sp. (strain PCC 6803 / Kazusa) OX=1111708 GN=dnaK1 PE=3 SV=1	sll0058	dnaK1	dnaK	91				0.829192	0.789987	0.012855	0.0177812	0.0364014	0.0392055	1.43888	0.0564121
252	P77960	240-257	1xiodoTMT6plex [C17]	Tryptophan synthase alpha chain OS=Synechocystis sp. (strain PCC 6803 / Kazusa) OX=1111708 GN=trpA PE=3 SV=1	slr0966	trpA	trpA	256				0.872234	0.825135	0.00970205	0.0307747	0.0647947	0.0470983	1.18846	0.0559744
253	P72653	427-443	1xiodoTMT6plex [C5]	Sll1049 protein OS=Synechocystis sp. (strain PCC 6803 / Kazusa) OX=1111708 GN=sll1049 PE=4 SV=1	sll1049			431				0.874537	0.839677	0.00447195	0.0166388	0.0247944	0.0348606	1.60565	0.0559738
254	P73032	1607-1631	1xiodoTMT6plex [C24]	Slr1753 protein OS=Synechocystis sp. (strain PCC 6803 / Kazusa) OX=1111708 GN=slr1753 PE=4 SV=1	slr1753			1630				0.892099	0.845831	0.0114131	0.0291086	0.0624318	0.0462681	1.20459	0.0557343
255	P73374	395-402	1xiodoTMT6plex [C2]	Uncharacterized RNA methyltransferase sll1967 OS=Synechocystis sp. (strain PCC 6803 / Kazusa) OX=1111708 GN=sll1967 PE=3 SV=1	sll1967			396				0.819998	0.777424	0.022087	0.0146449	0.0496911	0.0425736	1.30372	0.0555041
256	P73419	193-201	1xiodoTMT6plex [C8]	Sll1469 protein OS=Synechocystis sp. (strain PCC 6803 / Kazusa) OX=1111708 GN=sll1469 PE=4 SV=1	sll1469			200				0.850488	0.803926	0.0262234	0.0180207	0.0643476	0.046562	1.19147	0.0554771
257	Q55804	409-437	1xiodoTMT6plex [C24]	RNA helicase CrhR OS=Synechocystis sp. (strain PCC 6803 / Kazusa) OX=1111708 GN=crhR PE=1 SV=1	slr0083	crhR; deaD	deaD	432				0.928514	0.891718	0.0139212	0.0138628	0.0315545	0.0367959	1.50094	0.0552284
258	P73818	219-244	1xiodoTMT6plex [C11]	Sll1950 protein OS=Synechocystis sp. (strain PCC 6803 / Kazusa) OX=1111708 GN=sll1950 PE=4 SV=1	sll1950			229				0.90718	0.853072	0.0351361	0.0250117	0.0954958	0.0541076	1.02002	0.0551906
259	P72747	672-687	1xiodoTMT6plex [C3]	Slr1103 protein OS=Synechocystis sp. (strain PCC 6803 / Kazusa) OX=1111708 GN=slr1103 PE=4 SV=1	slr1103			674				0.8665	0.82561	0.00688164	0.0236583	0.0452631	0.0408904	1.34426	0.0549671
260	P73189	171-181	2xiodoTMT6plex [C3; C6]	Slr1397 protein OS=Synechocystis sp. (strain PCC 6803 / Kazusa) OX=1111708 GN=slr1397 PE=4 SV=1	slr1397			173	176			0.657133	0.589301	0.0316781	0.0592881	0.155415	0.0678316	0.808506	0.0548423
261	Q55370	26-36	1xiodoTMT6plex [C5]	Molybdenum cofactor biosynthesis bifunctional protein OS=Synechocystis sp. (strain PCC 6803 / Kazusa) OX=1111708 GN=moaC/mobA PE=3 SV=1	slr0902	moaC/mobA	moaC	30				0.496083	0.41349	0.0460848	0.0861488	0.216988	0.0825923	0.663565	0.0548054
262	P77960	13-38	1xiodoTMT6plex [C5]	Tryptophan synthase alpha chain OS=Synechocystis sp. (strain PCC 6803 / Kazusa) OX=1111708 GN=trpA PE=3 SV=1	slr0966	trpA	trpA	17				0.842411	0.788302	0.0283591	0.0330101	0.0975935	0.0541092	1.01058	0.0546817
263	P74646	264-281	1xiodoTMT6plex [C12]	Circadian clock protein kinase KaiC OS=Synechocystis sp. (strain PCC 6803 / Kazusa) OX=1111708 GN=kaiC PE=3 SV=1	slr0758	kaiC1		275				0.880658	0.838976	0.007725	0.0247185	0.0494246	0.0416825	1.30606	0.0544397
264	P27724	237-261	2xiodoTMT6plex [C6; C22]	NAD(P)H-quinone oxidoreductase subunit H OS=Synechocystis sp. (strain PCC 6803 / Kazusa) OX=1111708 GN=ndhH PE=1 SV=3	slr0261	ndhH	ndhH	242	258			0.914881	0.872273	0.00496347	0.026661	0.052918	0.0426074	1.2764	0.0543839
265	P74750	1041-1052	1xiodoTMT6plex [C6]	DNA polymerase III subunit alpha (Fragments) OS=Synechocystis sp. (strain PCC 6803 / Kazusa) OX=1111708 GN=dnaE-N PE=1 SV=2	sll1572;slr0603	dnaE-N	dnaE	1046				0.86532	0.830133	0.00636245	0.0171245	0.0289399	0.0351868	1.5385	0.054135
266	P55038	506-525	1xiodoTMT6plex [C5]	Ferredoxin-dependent glutamate synthase 2 OS=Synechocystis sp. (strain PCC 6803 / Kazusa) OX=1111708 GN=gltS PE=1 SV=2	sll1499	gltS	gltB	510				0.874871	0.831534	0.0232182	0.0160515	0.0564327	0.0433371	1.24847	0.0541051
267	P73103;P74655;P73409	121-136;102-117;102-117	1xiodoTMT6plex [C10]; 1xOxidation [M]	Slr1908 protein OS=Synechocystis sp. (strain PCC 6803 / Kazusa) OX=1111708 GN=slr1908 PE=3 SV=1 Sll1550 protein OS=Synechocystis sp. (strain PCC 6803 / Kazusa) OX=1111708 GN=sll1550 PE=3 SV=1 Slr1841 protein OS=Synechocystis sp. (strain PCC 6803 / Kazusa) OX=1111708 GN=slr1841 PE=3 SV=1	slr1908;sll1550;slr1841			130				0.329545	0.263609	0.0305921	0.0567562	0.151213	0.0659365	0.820412	0.0540951
268	P72899	609-634	1xiodoTMT6plex [C4]	Slr1063 protein OS=Synechocystis sp. (strain PCC 6803 / Kazusa) OX=1111708 GN=slr1063 PE=4 SV=1	slr1063			612				0.874426	0.835397	0.00526335	0.0222667	0.0417824	0.0390287	1.37901	0.0538208
269	P74334	267-287	1xiodoTMT6plex [C5]	Apocarotenoid-15,15'-oxygenase OS=Synechocystis sp. (strain PCC 6803 / Kazusa) OX=1111708 GN=sll1541 PE=1 SV=1	sll1541			271				0.864284	0.814979	0.0123168	0.0348059	0.0817606	0.049305	1.08746	0.053617
270	Q55374	32-52	1xiodoTMT6plex [C7]	Slr0907 protein OS=Synechocystis sp. (strain PCC 6803 / Kazusa) OX=1111708 GN=slr0907 PE=4 SV=1	slr0907			38				0.868835	0.829354	0.00785981	0.0223002	0.0444677	0.0394814	1.35196	0.0533771
271	Q55484	148-175	1xiodoTMT6plex [C13]	Diaminopimelate decarboxylase OS=Synechocystis sp. (strain PCC 6803 / Kazusa) OX=1111708 GN=lysA PE=3 SV=1	sll0504	lysA	lysA	160				0.824196	0.779287	0.0123433	0.0282224	0.0649967	0.0449091	1.18711	0.053312
272	P73061	169-181	1xiodoTMT6plex [C4]	Urease subunit alpha OS=Synechocystis sp. (strain PCC 6803 / Kazusa) OX=1111708 GN=ureC PE=3 SV=1	sll1750	ureC	ureC	172				0.884389	0.815989	0.0280316	0.0642489	0.166273	0.0683999	0.779177	0.0532956
273	P74276	82-97	1xiodoTMT6plex [C10]	Slr1681 protein OS=Synechocystis sp. (strain PCC 6803 / Kazusa) OX=1111708 GN=slr1681 PE=4 SV=1	slr1681			91				0.42788	0.357105	0.00674536	0.074604	0.177081	0.0707748	0.751828	0.0532105
274	P74060	64-72	1xiodoTMT6plex [C2]	Putative sulfur carrier protein slr0821 OS=Synechocystis sp. (strain PCC 6803 / Kazusa) OX=1111708 GN=slr0821 PE=3 SV=1	slr0821			65				0.786877	0.745034	0.0101236	0.0248056	0.0538089	0.0418435	1.26915	0.0531054
275	P73572	79-87	2xiodoTMT6plex [C2; C5]	Lipoyl synthase 2 OS=Synechocystis sp. (strain PCC 6803 / Kazusa) OX=1111708 GN=lipA2 PE=3 SV=1	sll0868	lipA2	lipA	80	83			0.757748	0.696093	0.0253512	0.0518577	0.137981	0.0616551	0.86018	0.0530345
276	P72658	44-56	1xiodoTMT6plex [C10]	Mutator MutT protein OS=Synechocystis sp. (strain PCC 6803 / Kazusa) OX=1111708 GN=mutT PE=4 SV=1	sll1045	mutT	mutT	53				0.853673	0.794253	0.0148403	0.0517704	0.128598	0.0594195	0.890767	0.0529289
277	Q55759	113-130	1xiodoTMT6plex [C8]	GTP cyclohydrolase 1 OS=Synechocystis sp. (strain PCC 6803 / Kazusa) OX=1111708 GN=folE PE=3 SV=1	slr0426	folE	folE	120				0.908081	0.857805	0.00924374	0.0378841	0.0893014	0.0502765	1.04914	0.0527472
278	Q55828	39-53	1xiodoTMT6plex [C14]	LL-diaminopimelate aminotransferase OS=Synechocystis sp. (strain PCC 6803 / Kazusa) OX=1111708 GN=dapL PE=1 SV=1	sll0480	dapL		52				0.855591	0.80612	0.0137228	0.0351901	0.0858649	0.0494708	1.06618	0.0527449
279	Q55393	538-554	1xiodoTMT6plex [C3]	Diflavin flavoprotein A 1 OS=Synechocystis sp. (strain PCC 6803 / Kazusa) OX=1111708 GN=dfa1 PE=1 SV=1	sll0550	dfa1		540				0.816812	0.757874	0.0365269	0.0387482	0.127705	0.0589383	0.893791	0.0526785
280	Q55898	554-565	1xiodoTMT6plex [C5]	Polyphosphate kinase OS=Synechocystis sp. (strain PCC 6803 / Kazusa) OX=1111708 GN=ppk PE=3 SV=1	sll0290	ppk	ppk	558				0.8677	0.81833	0.0124545	0.0355598	0.085771	0.04937	1.06666	0.052661
281	P73848	148-164	1xiodoTMT6plex [C7]	3-hydroxyacyl-[acyl-carrier-protein] dehydratase FabZ OS=Synechocystis sp. (strain PCC 6803 / Kazusa) OX=1111708 GN=fabZ PE=3 SV=2	sll1605	fabZ	fabZ	154				0.863401	0.816167	0.00894828	0.0333315	0.0767766	0.0472337	1.11477	0.0526548
282	Q06474	232-261	2xiodoTMT6plex [C18; C22]	Cytochrome c oxidase subunit 2 OS=Synechocystis sp. (strain PCC 6803 / Kazusa) OX=1111708 GN=ctaC PE=3 SV=2	slr1136	ctaC; coxB	ctaC	249	253			0.807113	0.759304	0.008889	0.034367	0.0800133	0.0478086	1.09684	0.0524382
283	P72707	213-230	1xiodoTMT6plex [C14]	Sll0224 protein OS=Synechocystis sp. (strain PCC 6803 / Kazusa) OX=1111708 GN=sll0224 PE=4 SV=1	sll0224			226				0.30194	0.231748	0.0710202	0.0234117	0.179318	0.0701924	0.746375	0.0523898
284	P72623	161-169	1xiodoTMT6plex [C2]	Probable glycogen synthase 2 OS=Synechocystis sp. (strain PCC 6803 / Kazusa) OX=1111708 GN=glgA2 PE=3 SV=1	sll1393	glgA2	glgA	162				0.832016	0.790586	0.0130176	0.0232507	0.0544895	0.0414303	1.26369	0.0523549
285	P74544	204-210	1xiodoTMT6plex [C2]	Sll1367 protein OS=Synechocystis sp. (strain PCC 6803 / Kazusa) OX=1111708 GN=sll1367 PE=4 SV=1	sll1367			205				0.897662	0.842484	0.0322419	0.0346232	0.113488	0.055178	0.945049	0.0521459
286	Q55512	66-80	1xiodoTMT6plex [C2]	Aspartate-semialdehyde dehydrogenase OS=Synechocystis sp. (strain PCC 6803 / Kazusa) OX=1111708 GN=asd PE=3 SV=2	slr0549	asd	asd	67				0.900194	0.836605	0.0131256	0.0613116	0.153826	0.0635895	0.81297	0.0516964
287	P73723	21-39	1xiodoTMT6plex [C14]	Fumarate reductase iron-sulfur subunit OS=Synechocystis sp. (strain PCC 6803 / Kazusa) OX=1111708 GN=sdhB PE=3 SV=1	sll1625	sdhB	sdhB	34				0.799487	0.76479	0.018449	0.00297496	0.0324056	0.0346971	1.48938	0.0516772
288	P74274	17-27	1xiodoTMT6plex [C9]	Sll1562 protein OS=Synechocystis sp. (strain PCC 6803 / Kazusa) OX=1111708 GN=sll1562 PE=4 SV=1	sll1562			25				0.739754	0.678569	0.0345022	0.0469487	0.143058	0.0611849	0.844488	0.0516699
289	P74657	136-145	1xiodoTMT6plex [C2]	UDP-N-acetylglucosamine--N-acetylmuramyl-(pentapeptide) pyrophosphoryl-undecaprenol N-acetylglucosamine transferase OS=Synechocystis sp. (strain PCC 6803 / Kazusa) OX=1111708 GN=murG PE=3 SV=2	slr1656	murG	murG	137				0.850079	0.786529	0.0343966	0.0523933	0.153895	0.0635496	0.812775	0.0516515
290	P74625	105-112	1xiodoTMT6plex [C5]	Photosystem I-associated linker protein CpcL OS=Synechocystis sp. (strain PCC 6803 / Kazusa) OX=1111708 GN=cpcL PE=1 SV=1	sll1471	cpcL; cpcG2	cpcG	109				0.881378	0.856451	0.00460246	0.00769089	0.00854137	0.0249268	2.06847	0.0515603
291	P73201	341-355	1xiodoTMT6plex [C1]	Serine--tRNA ligase OS=Synechocystis sp. (strain PCC 6803 / Kazusa) OX=1111708 GN=serS PE=3 SV=1	slr1703	serS	serS	341				0.827907	0.785262	0.0249721	0.014266	0.0620917	0.0426449	1.20697	0.0514709
292	Q55790	143-166	1xiodoTMT6plex [C9]	UPF0051 protein slr0074 OS=Synechocystis sp. (strain PCC 6803 / Kazusa) OX=1111708 GN=slr0074 PE=3 SV=1	slr0074		ycf24	151				0.842479	0.807102	0.0116893	0.0158205	0.0356963	0.0353771	1.44738	0.051204
293	P74706	254-270	1xiodoTMT6plex [C11]	Anhydro-N-acetylmuramic acid kinase OS=Synechocystis sp. (strain PCC 6803 / Kazusa) OX=1111708 GN=anmK PE=3 SV=2	slr1179	anmK		264				0.881049	0.843303	0.0201116	0.0102104	0.0441794	0.037746	1.35478	0.0511376
294	Q55850	345-360	1xiodoTMT6plex [C15]	S-adenosylmethionine:tRNA ribosyltransferase-isomerase OS=Synechocystis sp. (strain PCC 6803 / Kazusa) OX=1111708 GN=queA PE=3 SV=1	sll0467	queA	queA	359				0.903005	0.87192	0.00567166	0.0138413	0.0227696	0.0310853	1.64265	0.0510621
295	P73668	417-440	1xiodoTMT6plex [C12]	UDP-N-acetylmuramoylalanine--D-glutamate ligase OS=Synechocystis sp. (strain PCC 6803 / Kazusa) OX=1111708 GN=murD PE=3 SV=1	sll2010	murD	murD	428				0.862019	0.823581	0.00428228	0.0230874	0.0470908	0.0384379	1.32706	0.0510095
296	Q6YRR1	90-116	1xiodoTMT6plex [C2]	ParA family chromosome partitioning protein OS=Synechocystis sp. (strain PCC 6803 / Kazusa) OX=1111708 GN=sll6093 PE=4 SV=1	sll6093			91				0.847793	0.816114	0.0121641	0.00984742	0.0247627	0.0316789	1.6062	0.0508827
297	P73812	329-340	1xiodoTMT6plex [C9]	Slr2060 protein OS=Synechocystis sp. (strain PCC 6803 / Kazusa) OX=1111708 GN=slr2060 PE=4 SV=1	slr2060			337				0.870383	0.829698	0.00994856	0.0246489	0.0569169	0.0406849	1.24476	0.0506429
298	Q55449	250-258	1xiodoTMT6plex [C3]	Slr0031 protein OS=Synechocystis sp. (strain PCC 6803 / Kazusa) OX=1111708 GN=slr0031 PE=4 SV=1	slr0031			252				0.857579	0.760754	0.0415888	0.134768	0.300173	0.0968254	0.522628	0.0506036
299	P80505	289-310	1xiodoTMT6plex [C4]; 2xOxidation [M16; M]	Glyceraldehyde-3-phosphate dehydrogenase 2 OS=Synechocystis sp. (strain PCC 6803 / Kazusa) OX=1111708 GN=gap2 PE=1 SV=3	sll1342	gap2	gap2	292				0.780443	0.708493	0.0719754	0.0369726	0.198375	0.0719496	0.702513	0.0505456
300	P73661	37-62	1xiodoTMT6plex [C7]	Slr1888 protein OS=Synechocystis sp. (strain PCC 6803 / Kazusa) OX=1111708 GN=slr1888 PE=3 SV=1	slr1888			43				0.653883	0.586098	0.0280157	0.0670271	0.181371	0.0677844	0.741431	0.0502575
301	Q6ZEB3	188-202	1xiodoTMT6plex [C5]	Uncharacterized protein OS=Synechocystis sp. (strain PCC 6803 / Kazusa) OX=1111708 GN=sll7085 PE=4 SV=1	sll7085			192				0.886509	0.801116	0.0206933	0.110358	0.258138	0.0853929	0.588147	0.0502236
302	P73178	119-133	1xiodoTMT6plex [C3]	Sll1289 protein OS=Synechocystis sp. (strain PCC 6803 / Kazusa) OX=1111708 GN=sll1289 PE=4 SV=1	sll1289			121				0.834417	0.788106	0.00854437	0.0337309	0.0824625	0.0463114	1.08374	0.0501897
303	P74697	105-113	1xiodoTMT6plex [C4]	Slr0458 protein OS=Synechocystis sp. (strain PCC 6803 / Kazusa) OX=1111708 GN=slr0458 PE=4 SV=1	slr0458			108				0.839343	0.805645	0.00276634	0.0179429	0.0324352	0.0336984	1.48898	0.0501764
304	P73405	145-155	1xiodoTMT6plex [C4]	Pyruvate dehydrogenase E1 component subunit beta OS=Synechocystis sp. (strain PCC 6803 / Kazusa) OX=1111708 GN=pdhB PE=4 SV=1	sll1721	pdhB	pdhB	148				0.873194	0.830178	0.0162081	0.025668	0.0701182	0.043016	1.15417	0.0496478
305	P74569	46-63	1xiodoTMT6plex [C17]	Aspartate kinase OS=Synechocystis sp. (strain PCC 6803 / Kazusa) OX=1111708 GN=lysC PE=1 SV=1	slr0657	lysC	lysC	62				0.881294	0.848832	0.00386621	0.0165379	0.0296389	0.032462	1.52814	0.0496064
306	P73133	281-294	1xiodoTMT6plex [C13]	Acetylornithine aminotransferase OS=Synechocystis sp. (strain PCC 6803 / Kazusa) OX=1111708 GN=argD PE=3 SV=1	slr1022	argD	argD	293				0.859054	0.828085	0.00793484	0.0131562	0.0250943	0.0309685	1.60043	0.0495629
307	P73334	1004-1021	1xiodoTMT6plex [C5]	DNA-directed RNA polymerase subunit beta' OS=Synechocystis sp. (strain PCC 6803 / Kazusa) OX=1111708 GN=rpoC2 PE=3 SV=1	sll1789	rpoC2	rpoC2	1008				0.852999	0.814825	0.0183283	0.0153941	0.0507265	0.0381735	1.29476	0.0494257
308	P74457	213-223	1xiodoTMT6plex [C10]	Uridylate kinase OS=Synechocystis sp. (strain PCC 6803 / Kazusa) OX=1111708 GN=pyrH PE=3 SV=1	sll0144	pyrH	pyrH	222				0.901443	0.854429	0.032381	0.0167436	0.089237	0.0470131	1.04945	0.0493382
309	P73765	72-97	1xiodoTMT6plex [C15]	Slr0869 protein OS=Synechocystis sp. (strain PCC 6803 / Kazusa) OX=1111708 GN=slr0869 PE=4 SV=1	slr0869			86				0.837109	0.756924	0.014151	0.100545	0.243172	0.0801849	0.614087	0.0492405
310	P74102	70-89	2xOxidation [M5; M14]; 1xiodoTMT6plex [C15]	Orange carotenoid-binding protein OS=Synechocystis sp. (strain PCC 6803 / Kazusa) OX=1111708 GN=slr1963 PE=1 SV=1	slr1963			84				0.777403	0.725581	0.0215517	0.0386294	0.112322	0.051822	0.949533	0.0492068
311	P73860	303-317	2xiodoTMT6plex [C1; C14]	KaiC-like protein 1 OS=Synechocystis sp. (strain PCC 6803 / Kazusa) OX=1111708 GN=sll1595 PE=3 SV=1	sll1595	kaiC2		303	316			0.873195	0.837621	0.0177863	0.01086	0.0416929	0.0355739	1.37994	0.0490897
312	P80507	29-42	1xiodoTMT6plex [C9]	Inorganic pyrophosphatase OS=Synechocystis sp. (strain PCC 6803 / Kazusa) OX=1111708 GN=ppa PE=1 SV=2	slr1622	ppa; ipyR	ppa	37				0.872426	0.828243	0.00317899	0.0323493	0.0781489	0.0441824	1.10708	0.0489133
313	P73535	107-133	1xiodoTMT6plex [C6]	Slr1362 protein OS=Synechocystis sp. (strain PCC 6803 / Kazusa) OX=1111708 GN=slr1362 PE=4 SV=1	slr1362			112				0.82249	0.783083	0.0140363	0.0217982	0.0580264	0.0394068	1.23637	0.0487215
314	P74036	229-242	1xiodoTMT6plex [C3]; 1xOxidation [M13]	UDP-glucuronate decarboxylase OS=Synechocystis sp. (strain PCC 6803 / Kazusa) OX=1111708 GN=rfbB PE=3 SV=1	slr0809	rfbB	rfbB	231				0.838775	0.801788	0.00998972	0.0205206	0.0484669	0.0369869	1.31455	0.0486213
315	P73541	444-465	1xiodoTMT6plex [C1]	Sll1273 protein OS=Synechocystis sp. (strain PCC 6803 / Kazusa) OX=1111708 GN=sll1273 PE=4 SV=1	sll1273			444				0.88069	0.852255	0.00581203	0.0116811	0.0195225	0.028435	1.70946	0.0486086
316	P73903	272-278	1xiodoTMT6plex [C6]	Glutaminase OS=Synechocystis sp. (strain PCC 6803 / Kazusa) OX=1111708 GN=glsA PE=3 SV=1	slr2079	glsA		277				0.832705	0.789533	0.0217995	0.0224197	0.0750681	0.0431715	1.12454	0.0485483
317	P72806	122-143	1xiodoTMT6plex [C11]	Sll1664 protein OS=Synechocystis sp. (strain PCC 6803 / Kazusa) OX=1111708 GN=sll1664 PE=4 SV=1	sll1664			132				0.896941	0.859536	0.00970637	0.0214715	0.0513999	0.0374055	1.28904	0.0482172
318	P19050	120-143	1xiodoTMT6plex [C8]	NAD(P)H-quinone oxidoreductase subunit K 1 OS=Synechocystis sp. (strain PCC 6803 / Kazusa) OX=1111708 GN=ndhK1 PE=1 SV=1	slr1280	ndhK1; psbG	ndhK	127				0.819572	0.790194	0.0100818	0.009962	0.0229585	0.0293782	1.63906	0.0481525
319	P74029	60-85	1xiodoTMT6plex [C6]	Ycf39 protein OS=Synechocystis sp. (strain PCC 6803 / Kazusa) OX=1111708 GN=ycf39 PE=4 SV=1	sll1218	ycf39	ycf39	65				0.807087	0.763335	0.0021009	0.0323199	0.0793976	0.0437522	1.10019	0.0481358
320	Q55662	307-322	1xiodoTMT6plex [C5]	ATP-dependent Clp protease regulatory subunit OS=Synechocystis sp. (strain PCC 6803 / Kazusa) OX=1111708 GN=clpC PE=3 SV=1	sll0020	clpC	clpC	311				0.899691	0.861849	0.0116842	0.0211656	0.0534756	0.0378425	1.27184	0.0481298
321	Q55663	148-171	1xiodoTMT6plex [C14]	1-deoxy-D-xylulose 5-phosphate reductoisomerase OS=Synechocystis sp. (strain PCC 6803 / Kazusa) OX=1111708 GN=dxr PE=3 SV=1	sll0019	dxr		161				0.906718	0.860871	0.0104712	0.0339845	0.089307	0.0458474	1.04911	0.0480992
322	P52415	343-370	1xiodoTMT6plex [C5]	Glucose-1-phosphate adenylyltransferase OS=Synechocystis sp. (strain PCC 6803 / Kazusa) OX=1111708 GN=glgC PE=3 SV=2	slr1176	glgC; agp	agp	347				0.84368	0.789461	0.00956823	0.0483956	0.129695	0.0542191	0.887075	0.0480965
323	P72782	189-204	1xiodoTMT6plex [C15]	Biliverdin reductase OS=Synechocystis sp. (strain PCC 6803 / Kazusa) OX=1111708 GN=bvdR PE=1 SV=1	slr1784	bvdR	bvdR	203				0.894047	0.859549	0.0103006	0.0171502	0.0404671	0.0344983	1.3929	0.0480526
324	P74104	256-270	1xiodoTMT6plex [C5]	Riboflavin biosynthesis protein RibBA OS=Synechocystis sp. (strain PCC 6803 / Kazusa) OX=1111708 GN=ribBA PE=3 SV=1	sll1894	ribBA; ribA	ribA	260				0.770677	0.722454	0.0226173	0.0322759	0.101426	0.0482225	0.993851	0.0479259
325	Q55383	171-195	1xiodoTMT6plex [C4]	Malate dehydrogenase OS=Synechocystis sp. (strain PCC 6803 / Kazusa) OX=1111708 GN=mdh PE=3 SV=1	sll0891	mdh	citH	174				0.857015	0.817823	0.016438	0.020261	0.0599328	0.0391923	1.22234	0.0479062
326	P51634	278-291	1xiodoTMT6plex [C5]	Magnesium-chelatase subunit ChlI OS=Synechocystis sp. (strain PCC 6803 / Kazusa) OX=1111708 GN=chlI PE=1 SV=2	slr1030	chlI	chlI	282				0.861372	0.772315	0.0341413	0.122012	0.290335	0.0890571	0.5371	0.0478326
327	P73913	565-591	1xiodoTMT6plex [C5]	Acetolactate synthase OS=Synechocystis sp. (strain PCC 6803 / Kazusa) OX=1111708 GN=ilvG PE=3 SV=1	slr2088	ilvG	ilvG	569				0.832995	0.795963	0.00912532	0.0215187	0.0516863	0.0370312	1.28662	0.0476453
328	Q55793	202-231	2xiodoTMT6plex [C6; C21]	Probable cysteine desulfurase OS=Synechocystis sp. (strain PCC 6803 / Kazusa) OX=1111708 GN=csd PE=1 SV=1	slr0077	csd; sufS	nifS	207	222			0.822139	0.786876	0.0125024	0.0170416	0.0445717	0.0352638	1.35094	0.0476392
329	P73053	5-31	1xiodoTMT6plex [C25]	Flavin-dependent thymidylate synthase OS=Synechocystis sp. (strain PCC 6803 / Kazusa) OX=1111708 GN=thyX PE=3 SV=1	sll1635	thyX		29				0.847946	0.790796	0.0250278	0.0492755	0.147772	0.0571493	0.830406	0.0474572
330	Q55789	35-43	1xiodoTMT6plex [C5]	Sll0088 protein OS=Synechocystis sp. (strain PCC 6803 / Kazusa) OX=1111708 GN=sll0088 PE=4 SV=1	sll0088			39				0.8789	0.826591	0.0198538	0.0423741	0.124928	0.052309	0.903341	0.0472528
331	P73675	63-70	1xiodoTMT6plex [C4]	Ssl3829 protein OS=Synechocystis sp. (strain PCC 6803 / Kazusa) OX=1111708 GN=ssl3829 PE=4 SV=1	ssl3829			66				0.840673	0.794096	0.019059	0.0321339	0.0969613	0.0465775	1.0134	0.0472017
332	P74515	56-64	1xiodoTMT6plex [C3]	Slr0990 protein OS=Synechocystis sp. (strain PCC 6803 / Kazusa) OX=1111708 GN=slr0990 PE=4 SV=1	slr0990			58				0.697228	0.635972	0.0370416	0.0519822	0.171808	0.0612555	0.764957	0.0468578
333	P73488	88-98	1xiodoTMT6plex [C5]	Sll1130 protein OS=Synechocystis sp. (strain PCC 6803 / Kazusa) OX=1111708 GN=sll1130 PE=4 SV=1	sll1130			92				0.814657	0.782015	0.00813574	0.0165069	0.0372128	0.032642	1.42931	0.0466555
334	P73441	70-95	1xiodoTMT6plex [C7]	Peptide deformylase OS=Synechocystis sp. (strain PCC 6803 / Kazusa) OX=1111708 GN=def PE=3 SV=1	slr1549	def	def	76				0.847514	0.814848	0.0170313	0.00712995	0.0374992	0.0326657	1.42598	0.0465806
335	P55038	159-183	2xiodoTMT6plex [C13; C17]	Ferredoxin-dependent glutamate synthase 2 OS=Synechocystis sp. (strain PCC 6803 / Kazusa) OX=1111708 GN=gltS PE=1 SV=2	sll1499	gltS	gltB	171	175			0.823092	0.777569	0.00163098	0.0361704	0.0949883	0.0455232	1.02233	0.0465397
336	P73321	102-119	1xiodoTMT6plex [C17]	Protein slr1894 OS=Synechocystis sp. (strain PCC 6803 / Kazusa) OX=1111708 GN=slr1894 PE=1 SV=1	slr1894	mrgA		118				0.800644	0.745319	0.0269674	0.045544	0.144471	0.0553251	0.84022	0.0464853
337	P73759	51-68	1xiodoTMT6plex [C9]	Slr0865 protein OS=Synechocystis sp. (strain PCC 6803 / Kazusa) OX=1111708 GN=slr0865 PE=4 SV=1	slr0865			59				0.898905	0.871643	0.0037674	0.0119868	0.0198094	0.0272617	1.70313	0.0464302
338	P73538	68-84	3xiodoTMT6plex [C3; C4; C11]	Biotin synthase OS=Synechocystis sp. (strain PCC 6803 / Kazusa) OX=1111708 GN=bioB PE=3 SV=1	slr1364	bioB	bioB	70	71	78		0.684528	0.631887	0.0227936	0.0427684	0.133076	0.0526402	0.8759	0.0461075
339	P72779	163-172	1xiodoTMT6plex [C3]	Peptide-methionine (R)-S-oxide reductase OS=Synechocystis sp. (strain PCC 6803 / Kazusa) OX=1111708 GN=sll1680 PE=4 SV=1	sll1680			165				0.791834	0.721782	0.023907	0.0799762	0.21973	0.0700527	0.65811	0.0461024
340	P72746	674-684	1xiodoTMT6plex [C3]	Slr1102 protein OS=Synechocystis sp. (strain PCC 6803 / Kazusa) OX=1111708 GN=slr1102 PE=4 SV=1	slr1102			676				0.82071	0.755543	0.0379871	0.062217	0.196448	0.0651671	0.706751	0.0460569
341	P72623	1-15	1xiodoTMT6plex [C10]	Probable glycogen synthase 2 OS=Synechocystis sp. (strain PCC 6803 / Kazusa) OX=1111708 GN=glgA2 PE=3 SV=1	sll1393	glgA2	glgA	10				0.866717	0.828465	0.00863238	0.0244019	0.0626602	0.0382517	1.20301	0.0460171
342	P72749	391-418	2xiodoTMT6plex [C7; C25]	50S ribosomal subunit assembly factor BipA OS=Synechocystis sp. (strain PCC 6803 / Kazusa) OX=1111708 GN=bipA PE=3 SV=1	slr1105	bipA	fus	397	415			0.889262	0.851206	0.0105149	0.0233681	0.0618276	0.038056	1.20882	0.0460027
343	Q55359	622-637	1xiodoTMT6plex [C1]	Sll0178 protein OS=Synechocystis sp. (strain PCC 6803 / Kazusa) OX=1111708 GN=sll0178 PE=4 SV=1	sll0178			622				0.833845	0.777839	0.0460152	0.029877	0.151777	0.0560054	0.818794	0.0458569
344	P73591	146-157	1xiodoTMT6plex [C3]	Sll1308 protein OS=Synechocystis sp. (strain PCC 6803 / Kazusa) OX=1111708 GN=sll1308 PE=3 SV=1	sll1308			148				0.756108	0.684506	0.0594465	0.0643461	0.229801	0.0716018	0.638648	0.0457283
345	Q6ZES1	290-302	1xiodoTMT6plex [C1]	Two-component response regulator OS=Synechocystis sp. (strain PCC 6803 / Kazusa) OX=1111708 GN=sll5059 PE=4 SV=1	sll5059			290				0.853775	0.804656	0.0244288	0.0352213	0.118149	0.0491191	0.927571	0.0455615
346	P73881	376-387	1xiodoTMT6plex [C10]	Coenzyme A biosynthesis bifunctional protein CoaBC OS=Synechocystis sp. (strain PCC 6803 / Kazusa) OX=1111708 GN=coaBC PE=3 SV=1	sll0250	coaBC; dfp	dfp	385				0.869623	0.825483	0.0305916	0.0168643	0.0938394	0.0441397	1.02761	0.0453586
347	P73507	113-121	1xiodoTMT6plex [C8]	DNA polymerase III subunit OS=Synechocystis sp. (strain PCC 6803 / Kazusa) OX=1111708 GN=dnaX PE=3 SV=1	sll1360	dnaX	dnaX	120				0.85071	0.818504	0.0176664	0.00545654	0.0392815	0.0322062	1.40581	0.0452759
348	Q55136	106-126	1xiodoTMT6plex [C17]	Carbonic anhydrase OS=Synechocystis sp. (strain PCC 6803 / Kazusa) OX=1111708 GN=icfA PE=3 SV=1	slr0051	icfA	icfA	122				0.855217	0.796354	0.0269611	0.0547781	0.17026	0.058863	0.768887	0.045259
349	P51634	278-298	1xiodoTMT6plex [C5]	Magnesium-chelatase subunit ChlI OS=Synechocystis sp. (strain PCC 6803 / Kazusa) OX=1111708 GN=chlI PE=1 SV=2	slr1030	chlI	chlI	282				0.88678	0.851504	0.00262357	0.022387	0.0534977	0.0352762	1.27166	0.0448595
350	P72900	138-154	1xiodoTMT6plex [C11]	Mannosyltransferase B OS=Synechocystis sp. (strain PCC 6803 / Kazusa) OX=1111708 GN=rfbU PE=4 SV=1	slr1064	rfbU	rfbU	148				0.868007	0.811903	0.0447675	0.0341691	0.159523	0.056104	0.797178	0.0447249
351	Q55759	113-130	1xiodoTMT6plex [C8]; 2xOxidation [M12; M16]	GTP cyclohydrolase 1 OS=Synechocystis sp. (strain PCC 6803 / Kazusa) OX=1111708 GN=folE PE=3 SV=1	slr0426	folE	folE	120				0.874288	0.835611	0.0164522	0.0219124	0.0708395	0.0386773	1.14972	0.0444683
352	P74659	91-110	1xiodoTMT6plex [C8]	Slr1658 protein OS=Synechocystis sp. (strain PCC 6803 / Kazusa) OX=1111708 GN=slr1658 PE=4 SV=1	slr1658			98				0.797012	0.761911	0.0119713	0.0191558	0.0545757	0.0351011	1.263	0.0443327
353	Q55774	644-653	1xiodoTMT6plex [C2]	Uncharacterized ABC transporter ATP-binding protein sll0182 OS=Synechocystis sp. (strain PCC 6803 / Kazusa) OX=1111708 GN=sll0182 PE=3 SV=1	sll0182			645				0.847955	0.799234	0.03361	0.0273874	0.123468	0.0487207	0.908446	0.0442601
354	P74113	27-44	1xiodoTMT6plex [C2]	Slr1970 protein OS=Synechocystis sp. (strain PCC 6803 / Kazusa) OX=1111708 GN=slr1970 PE=4 SV=1	slr1970			28				0.890194	0.842503	0.0167321	0.0381582	0.118457	0.0476911	0.926441	0.044183
355	P74070	16-25	1xiodoTMT6plex [C8]	Elongation factor Ts OS=Synechocystis sp. (strain PCC 6803 / Kazusa) OX=1111708 GN=tsf PE=1 SV=3	sll1261	tsf	tsf	23				0.819988	0.774908	0.030848	0.0213645	0.105921	0.0450804	0.975017	0.0439542
356	Q55690	60-73	1xiodoTMT6plex [C5]	Glycine--tRNA ligase beta subunit OS=Synechocystis sp. (strain PCC 6803 / Kazusa) OX=1111708 GN=glyS PE=3 SV=1	slr0220	glyS	glyS	64				0.850327	0.759956	0.0351585	0.135598	0.326408	0.0903704	0.486239	0.0439416
357	P53579	69-85	2xiodoTMT6plex [C3; C11]	Methionine aminopeptidase A OS=Synechocystis sp. (strain PCC 6803 / Kazusa) OX=1111708 GN=slr0918 PE=3 SV=1	slr0918		map	71	79			0.840995	0.801446	0.0223768	0.0184733	0.0776028	0.0395489	1.11012	0.0439041
358	Q55141	73-84	1xiodoTMT6plex [C9]	Acetolactate synthase small subunit OS=Synechocystis sp. (strain PCC 6803 / Kazusa) OX=1111708 GN=ilvH PE=3 SV=2	sll0065	ilvH; ilvN	ilvN	81				0.88339	0.850583	0.0148142	0.0132415	0.0459378	0.0328069	1.33783	0.0438901
359	P74027	456-465	1xiodoTMT6plex [C3]	Slr1334 protein OS=Synechocystis sp. (strain PCC 6803 / Kazusa) OX=1111708 GN=slr1334 PE=3 SV=1	slr1334			458				0.878367	0.834664	0.0156485	0.0317188	0.0990648	0.0437035	1.00408	0.0438818
360	P74018	61-75	3xiodoTMT6plex [C2; C5; C12]	Hydrogenase large subunit OS=Synechocystis sp. (strain PCC 6803 / Kazusa) OX=1111708 GN=hoxH PE=3 SV=1	sll1226	hoxH	hoxH	62	65	72		0.818963	0.764393	0.0504054	0.021041	0.158603	0.0545696	0.799689	0.0436387
361	P73511	51-62	1xiodoTMT6plex [C3]	Glycogen phosphorylase OS=Synechocystis sp. (strain PCC 6803 / Kazusa) OX=1111708 GN=glgP PE=3 SV=1	sll1356	glgP	glgP	53				0.926731	0.879703	0.00741474	0.0404361	0.118611	0.0470287	0.925875	0.0435426
362	P74306	270-286	1xiodoTMT6plex [C11]	Zeta-carotene desaturase OS=Synechocystis sp. (strain PCC 6803 / Kazusa) OX=1111708 GN=crtQ PE=3 SV=1	slr0940	crtQ	crtQ	280				0.878487	0.841235	0.0202898	0.0163493	0.0684916	0.0372518	1.16436	0.0433747
363	P45450	212-228	1xiodoTMT6plex [C1]	UDP-N-acetylmuramoyl-tripeptide--D-alanyl-D-alanine ligase OS=Synechocystis sp. (strain PCC 6803 / Kazusa) OX=1111708 GN=murF PE=3 SV=1	slr1351	murF	murF	212				0.872149	0.825466	0.0299348	0.0275778	0.117906	0.0466836	0.928462	0.043344
364	P73849	1-28	1xOxidation [M1]; 1xiodoTMT6plex [C20]	Probable 2-phosphosulfolactate phosphatase OS=Synechocystis sp. (strain PCC 6803 / Kazusa) OX=1111708 GN=comB PE=3 SV=1	slr1718	comB		20				0.821655	0.786892	0.0119089	0.0193066	0.0567249	0.0347628	1.24623	0.0433223
365	P22358	101-108	1xiodoTMT6plex [C3]	Chaperone protein DnaK2 OS=Synechocystis sp. (strain PCC 6803 / Kazusa) OX=1111708 GN=dnaK2 PE=2 SV=1	sll0170	dnaK2; dnaK	dnaK	103				0.825572	0.789608	0.0183884	0.015979	0.06284	0.0359633	1.20176	0.0432193
366	Q55424	223-237	2xiodoTMT6plex [C5; C6]	Putative amidase OS=Synechocystis sp. (strain PCC 6803 / Kazusa) OX=1111708 GN=sll0828 PE=3 SV=1	sll0828		nylA	227	228			0.747808	0.710944	0.0125732	0.0223126	0.0672639	0.0368641	1.17222	0.0432127
367	Q55432	33-41	1xiodoTMT6plex [C2]	Sll0822 protein OS=Synechocystis sp. (strain PCC 6803 / Kazusa) OX=1111708 GN=sll0822 PE=1 SV=1	sll0822			34				0.799062	0.752704	0.0266826	0.0303118	0.117674	0.046358	0.929318	0.0430813
368	P74722	46-58	1xiodoTMT6plex [C8]	Slr0586 protein OS=Synechocystis sp. (strain PCC 6803 / Kazusa) OX=1111708 GN=slr0586 PE=4 SV=1	slr0586			53				0.851271	0.808126	0.0169267	0.0308079	0.10067	0.0431449	0.997101	0.0430198
369	Q55370	96-111	1xiodoTMT6plex [C9]	Molybdenum cofactor biosynthesis bifunctional protein OS=Synechocystis sp. (strain PCC 6803 / Kazusa) OX=1111708 GN=moaC/mobA PE=3 SV=1	slr0902	moaC/mobA	moaC	104				0.764683	0.722542	0.0188027	0.0282341	0.0977952	0.0421409	1.00968	0.0425489
370	P73326	127-133	1xiodoTMT6plex [C5]	Acetylglutamate kinase OS=Synechocystis sp. (strain PCC 6803 / Kazusa) OX=1111708 GN=argB PE=3 SV=1	slr1898	argB	argB	131				0.874413	0.829326	0.0263115	0.0289717	0.116729	0.0450867	0.932821	0.0420578
371	P73922	150-164	1xiodoTMT6plex [C12]	D-fructose 1,6-bisphosphatase class 2/sedoheptulose 1,7-bisphosphatase OS=Synechocystis sp. (strain PCC 6803 / Kazusa) OX=1111708 GN=slr2094 PE=1 SV=1	slr2094		glpX (fbpI)	161				0.856237	0.814973	0.0182977	0.0273943	0.0958632	0.0412634	1.01835	0.0420205
372	P74729	131-148	1xiodoTMT6plex [C2]	HrEpiB OS=Synechocystis sp. (strain PCC 6803 / Kazusa) OX=1111708 GN=sll0576 PE=4 SV=1	sll0576			132				0.89622	0.86507	0.00634954	0.0176451	0.0451455	0.0311499	1.34539	0.0419086
373	Q55790	314-337	1xiodoTMT6plex [C4]	UPF0051 protein slr0074 OS=Synechocystis sp. (strain PCC 6803 / Kazusa) OX=1111708 GN=slr0074 PE=3 SV=1	slr0074		ycf24	317				0.806161	0.750166	0.0335462	0.0493217	0.179292	0.0559942	0.74644	0.0417963
374	P74535	583-590	1xiodoTMT6plex [C6]	Sll1336 protein OS=Synechocystis sp. (strain PCC 6803 / Kazusa) OX=1111708 GN=sll1336 PE=1 SV=1	sll1336	argZ		588				0.874833	0.834163	0.0130378	0.029434	0.0938807	0.0406704	1.02742	0.0417857
375	P80507	34-42	1xiodoTMT6plex [C4]	Inorganic pyrophosphatase OS=Synechocystis sp. (strain PCC 6803 / Kazusa) OX=1111708 GN=ppa PE=1 SV=2	slr1622	ppa; ipyR	ppa	37				0.851508	0.808978	0.00178615	0.0352029	0.10485	0.0425294	0.979432	0.0416547
376	Q55445	555-572	1xiodoTMT6plex [C10]	Putative methyl-accepting chemotaxis protein sll0041 OS=Synechocystis sp. (strain PCC 6803 / Kazusa) OX=1111708 GN=sll0041 PE=3 SV=2	sll0041			564				0.841139	0.770094	0.023504	0.090699	0.259335	0.0710453	0.586139	0.0416424
377	Q55510	329-351	1xiodoTMT6plex [C6]	ATP-dependent Clp protease ATP-binding subunit ClpX OS=Synechocystis sp. (strain PCC 6803 / Kazusa) OX=1111708 GN=clpX PE=3 SV=1	sll0535	clpX	clpX	334				0.894616	0.855079	0.0154774	0.0264103	0.08891	0.0395369	1.05105	0.0415552
378	P74570	320-331	1xiodoTMT6plex [C10]	Slr0658 protein OS=Synechocystis sp. (strain PCC 6803 / Kazusa) OX=1111708 GN=slr0658 PE=4 SV=1	slr0658			329				0.8621	0.831224	0.00478781	0.0179729	0.0452274	0.0308763	1.3446	0.0415163
379	P73755	342-352	1xiodoTMT6plex [C8]	tRNA-specific 2-thiouridylase MnmA OS=Synechocystis sp. (strain PCC 6803 / Kazusa) OX=1111708 GN=mnmA PE=3 SV=1	sll0844	mnmA; trmU		349				0.847812	0.797776	0.00704036	0.0481489	0.149511	0.0500359	0.825327	0.041296
380	P73660	88-104	1xiodoTMT6plex [C14]	Porphobilinogen deaminase OS=Synechocystis sp. (strain PCC 6803 / Kazusa) OX=1111708 GN=hemC PE=3 SV=1	slr1887	hemC	hemC	101				0.874989	0.840347	0.00059261	0.0236544	0.0642646	0.0346425	1.19203	0.0412948
381	Q55876	107-117	1xiodoTMT6plex [C9]	Slr0105 protein OS=Synechocystis sp. (strain PCC 6803 / Kazusa) OX=1111708 GN=slr0105 PE=4 SV=1	slr0105			115				0.782858	0.715675	0.0842277	0.0115496	0.242917	0.0671823	0.614541	0.0412863
382	P73415	119-134	1xiodoTMT6plex [C7]	Sll1715 protein OS=Synechocystis sp. (strain PCC 6803 / Kazusa) OX=1111708 GN=sll1715 PE=4 SV=1	sll1715			125				0.832876	0.79382	0.0169176	0.0249941	0.0884911	0.0390556	1.0531	0.0411295
383	Q55535	109-116	1xiodoTMT6plex [C3]	Putative low molecular weight protein-tyrosine-phosphatase slr0328 OS=Synechocystis sp. (strain PCC 6803 / Kazusa) OX=1111708 GN=slr0328 PE=1 SV=1	slr0328			111				0.853876	0.82794	0.00900894	0.00939801	0.0260379	0.0259364	1.58439	0.0410935
384	P73534	165-176	1xiodoTMT6plex [C8]	Pyruvate kinase 2 OS=Synechocystis sp. (strain PCC 6803 / Kazusa) OX=1111708 GN=pyk2 PE=3 SV=1	sll1275	pyk2	pykF	172				0.85878	0.83054	0.00554783	0.0145939	0.0350894	0.0282396	1.45482	0.0410836
385	P73516	94-108	1xiodoTMT6plex [C12]	Slr1444 protein OS=Synechocystis sp. (strain PCC 6803 / Kazusa) OX=1111708 GN=slr1444 PE=4 SV=1	slr1444			105				0.860436	0.795739	0.0328947	0.0726132	0.232525	0.0646971	0.63353	0.0409876
386	Q6ZED8	452-477	2xiodoTMT6plex [C14; C20]	Slr7060 protein OS=Synechocystis sp. (strain PCC 6803 / Kazusa) OX=1111708 GN=slr7060 PE=4 SV=1	slr7060			465	471			0.840124	0.801683	0.00645597	0.0286585	0.0860562	0.0384419	1.06522	0.0409491
387	Q55870	196-209	1xiodoTMT6plex [C12]	Slr0626 protein OS=Synechocystis sp. (strain PCC 6803 / Kazusa) OX=1111708 GN=slr0626 PE=4 SV=1	slr0626			207				0.869601	0.796687	0.0224266	0.0973732	0.27491	0.0729136	0.560809	0.0408906
388	P73765	360-383	1xiodoTMT6plex [C19]	Slr0869 protein OS=Synechocystis sp. (strain PCC 6803 / Kazusa) OX=1111708 GN=slr0869 PE=4 SV=1	slr0869			378				0.905842	0.883417	0.00298635	0.00905351	0.0151692	0.0224253	1.81904	0.0407924
389	Q55687	59-72	1xiodoTMT6plex [C5]; 1xOxidation [M10]	Long-chain acyl-[acyl-carrier-protein] reductase OS=Synechocystis sp. (strain PCC 6803 / Kazusa) OX=1111708 GN=sll0209 PE=3 SV=1	sll0209			63				0.804031	0.778298	0.00796963	0.0101739	0.0260825	0.0257335	1.58365	0.0407529
390	P74690	121-134	1xiodoTMT6plex [C5]	Probable phosphoketolase OS=Synechocystis sp. (strain PCC 6803 / Kazusa) OX=1111708 GN=slr0453 PE=3 SV=2	slr0453			125				0.878516	0.833164	0.00597033	0.0403569	0.126473	0.0453518	0.898001	0.0407259
391	Q55907	307-322	2xiodoTMT6plex [C15; C16]	Slr0303 protein OS=Synechocystis sp. (strain PCC 6803 / Kazusa) OX=1111708 GN=slr0303 PE=4 SV=1	slr0303			321	322			0.539775	0.487824	0.0265042	0.0459242	0.164933	0.0519507	0.782692	0.0406614
392	P37294	158-170	1xiodoTMT6plex [C11]	15-cis-phytoene synthase OS=Synechocystis sp. (strain PCC 6803 / Kazusa) OX=1111708 GN=crtB PE=1 SV=1	slr1255	crtB; pys	pys	168				0.889307	0.855182	0.00382965	0.023096	0.0650272	0.0341258	1.1869	0.0405041
393	P73466	75-98	2xiodoTMT6plex [C16; C17]	Sll1142 protein OS=Synechocystis sp. (strain PCC 6803 / Kazusa) OX=1111708 GN=sll1142 PE=4 SV=1	sll1142			90	91			0.763101	0.709891	0.0412043	0.0375306	0.173553	0.05321	0.760569	0.0404699
394	P74184	86-100	1xiodoTMT6plex [C8]	Slr1272 protein OS=Synechocystis sp. (strain PCC 6803 / Kazusa) OX=1111708 GN=slr1272 PE=4 SV=1	slr1272			93				0.236108	0.175418	0.0333706	0.0634056	0.216246	0.0606908	0.665052	0.0403625
395	P73020	873-886	1xiodoTMT6plex [C3]	Magnesium chelatase OS=Synechocystis sp. (strain PCC 6803 / Kazusa) OX=1111708 GN=chlH PE=1 SV=1	slr1055	chlH	chlH	875				0.898805	0.860616	0.0055641	0.0289951	0.0885844	0.0381891	1.05264	0.0401994
396	Q55710	542-565	1xiodoTMT6plex [C7]	Bifunctional protein ThiO/ThiG OS=Synechocystis sp. (strain PCC 6803 / Kazusa) OX=1111708 GN=thiO/thiG PE=3 SV=1	slr0633	thiO/thiG	thiG	548				0.863864	0.827113	0.00837572	0.0261414	0.0812363	0.0367508	1.09025	0.0400676
397	P73552	136-148	1xiodoTMT6plex [C7]	Sll0877 protein OS=Synechocystis sp. (strain PCC 6803 / Kazusa) OX=1111708 GN=sll0877 PE=4 SV=1	sll0877			142				0.871598	0.821314	0.00938112	0.0499658	0.161839	0.0502846	0.790916	0.0397709
398	P72894	7-23	1xiodoTMT6plex [C16]	Slr1616 protein OS=Synechocystis sp. (strain PCC 6803 / Kazusa) OX=1111708 GN=slr1616 PE=4 SV=1	slr1616			22				0.853237	0.753755	0.0402821	0.178578	0.399873	0.0994826	0.398077	0.0396018
399	P74150	134-148	1xiodoTMT6plex [C12]	Sll1387 protein OS=Synechocystis sp. (strain PCC 6803 / Kazusa) OX=1111708 GN=sll1387 PE=4 SV=1	sll1387			145				0.91147	0.87915	0.0159719	0.0143596	0.0596482	0.0323195	1.2244	0.0395721
400	Q55512	300-318	1xiodoTMT6plex [C14]	Aspartate-semialdehyde dehydrogenase OS=Synechocystis sp. (strain PCC 6803 / Kazusa) OX=1111708 GN=asd PE=3 SV=2	slr0549	asd	asd	313				0.883806	0.844037	0.026107	0.0193458	0.101358	0.039769	0.99414	0.039536
401	P73810	338-346	1xiodoTMT6plex [C2]; 1xOxidation [M6]	DNA topoisomerase 1 OS=Synechocystis sp. (strain PCC 6803 / Kazusa) OX=1111708 GN=topA PE=3 SV=1	slr2058	topA	topA	339				0.752292	0.71306	0.0211116	0.023748	0.0992526	0.0392321	1.00326	0.0393599
402	P74756	73-96	3xiodoTMT6plex [C9; C11; C12]	47 kD protein OS=Synechocystis sp. (strain PCC 6803 / Kazusa) OX=1111708 GN=slr0609 PE=3 SV=1	slr0609			81	83	84		0.661284	0.611963	0.011908	0.0480067	0.15922	0.0493203	0.798001	0.0393577
403	Q6ZEU6	76-84	1xiodoTMT6plex [C3]	Sll5034 protein OS=Synechocystis sp. (strain PCC 6803 / Kazusa) OX=1111708 GN=sll5034 PE=4 SV=1	sll5034			78				0.830372	0.794778	0.00629744	0.0254684	0.078525	0.0355939	1.10499	0.0393309
404	P74122	275-297	1xiodoTMT6plex [C7]	Arginine biosynthesis bifunctional protein ArgJ OS=Synechocystis sp. (strain PCC 6803 / Kazusa) OX=1111708 GN=argJ PE=3 SV=2	sll1883	argJ	argJ	281				0.856647	0.820264	0.0223157	0.016192	0.0842636	0.036383	1.07436	0.0390884
405	Q55612	10-21	1xiodoTMT6plex [C7]	UDP-3-O-acylglucosamine N-acyltransferase OS=Synechocystis sp. (strain PCC 6803 / Kazusa) OX=1111708 GN=lpxD PE=3 SV=1	slr0776	lpxD	lpxD	16				0.823532	0.785106	0.0276175	0.0136649	0.096893	0.0384258	1.01371	0.0389525
406	Q55138	1220-1239	1xiodoTMT6plex [C16]	Sll0068 protein OS=Synechocystis sp. (strain PCC 6803 / Kazusa) OX=1111708 GN=sll0068 PE=4 SV=1	sll0068			1235				0.78828	0.75969	0.0119561	0.0121239	0.0437603	0.0285893	1.35892	0.0388506
407	P73573	387-399	1xiodoTMT6plex [C6]	Sll0867 protein OS=Synechocystis sp. (strain PCC 6803 / Kazusa) OX=1111708 GN=sll0867 PE=4 SV=1	sll0867			392				0.822547	0.740131	0.0255246	0.128986	0.338683	0.0824166	0.470207	0.0387529
408	P74646	302-308	1xiodoTMT6plex [C6]	Circadian clock protein kinase KaiC OS=Synechocystis sp. (strain PCC 6803 / Kazusa) OX=1111708 GN=kaiC PE=3 SV=1	slr0758	kaiC1		307				0.871625	0.843966	0.00775878	0.0139328	0.039784	0.0276588	1.40029	0.0387304
409	P74535	206-234	1xiodoTMT6plex [C13]	Sll1336 protein OS=Synechocystis sp. (strain PCC 6803 / Kazusa) OX=1111708 GN=sll1336 PE=1 SV=1	sll1336	argZ		218				0.865076	0.788485	0.00354748	0.11475	0.312203	0.0765907	0.505562	0.0387214
410	P74142	36-51	1xiodoTMT6plex [C2]	30S ribosomal protein S1 homolog B OS=Synechocystis sp. (strain PCC 6803 / Kazusa) OX=1111708 GN=rps1b PE=3 SV=1	slr1984	rps1b	rps1	37				0.845644	0.800746	0.0417817	0.00359729	0.137296	0.0448973	0.862341	0.0387168
411	P73469	1-12	2xiodoTMT6plex [C5; C10]	Serine/threonine-protein kinase F OS=Synechocystis sp. (strain PCC 6803 / Kazusa) OX=1111708 GN=spkF PE=1 SV=1	slr1225	spkF	pknA	5	10			0.722067	0.680978	0.0243619	0.0258291	0.11553	0.0410891	0.937304	0.038513
412	P74503	304-313	1xiodoTMT6plex [C1]	KaiC-like protein 2 OS=Synechocystis sp. (strain PCC 6803 / Kazusa) OX=1111708 GN=slr1942 PE=3 SV=1	slr1942	kaiC3		304				0.861339	0.830287	0.00628706	0.0194082	0.0578031	0.031052	1.23805	0.0384439
413	P73637	51-59	1xiodoTMT6plex [C5]	5-oxo-1,2,5-tricarboxilic-3-penten acid decarboxilase/isomer OS=Synechocystis sp. (strain PCC 6803 / Kazusa) OX=1111708 GN=hpcE PE=4 SV=1	slr1877	hpcE	hpcE	55				0.854898	0.814373	0.0342569	0.00620052	0.113985	0.0405256	0.943152	0.0382218
414	P74281	338-347	1xiodoTMT6plex [C8]	Soluble hydrogenase 42 kD subunit OS=Synechocystis sp. (strain PCC 6803 / Kazusa) OX=1111708 GN=sll1559 PE=3 SV=1	sll1559			345				0.824366	0.765816	0.038356	0.0590916	0.223419	0.0585496	0.65088	0.0381088
415	P74240	757-767	2xiodoTMT6plex [C6; C9]	Ribonucleoside-diphosphate reductase subunit alpha OS=Synechocystis sp. (strain PCC 6803 / Kazusa) OX=1111708 GN=nrdA PE=3 SV=1	slr1164	nrdA	nrdA	762	765			0.661153	0.615703	0.0179544	0.0397268	0.14527	0.0454497	0.837824	0.0380789
416	P73115	55-64	1xiodoTMT6plex [C9]	Slr1917 protein OS=Synechocystis sp. (strain PCC 6803 / Kazusa) OX=1111708 GN=slr1917 PE=4 SV=1	slr1917			63				0.747766	0.708736	0.0175111	0.0273485	0.10582	0.0390297	0.975431	0.0380707
417	P77970	682-697	1xiodoTMT6plex [C4]	Glutamine synthetase I beta OS=Synechocystis sp. (strain PCC 6803 / Kazusa) OX=1111708 GN=glnN PE=3 SV=1	slr0288	glnN	glnN	685				0.904756	0.835658	0.0261235	0.0925849	0.28139	0.0690979	0.550691	0.0380516
418	P72662	19-33	1xiodoTMT6plex [C10]	Cysteine synthase OS=Synechocystis sp. (strain PCC 6803 / Kazusa) OX=1111708 GN=cysM PE=4 SV=1	sll0712	cysM	cysM	28				0.854613	0.812939	0.0339201	0.0146796	0.12254	0.0416743	0.911723	0.0379954
419	Q55389	49-59	2xiodoTMT6plex [C8; C10]	Ferredoxin-thioredoxin reductase, catalytic chain OS=Synechocystis sp. (strain PCC 6803 / Kazusa) OX=1111708 GN=ftrC PE=1 SV=1	sll0554	ftrC	ftrC	56	58			0.614678	0.56463	0.00486044	0.0523213	0.174348	0.0500484	0.758582	0.0379658
420	P74334	315-335	1xiodoTMT6plex [C7]	Apocarotenoid-15,15'-oxygenase OS=Synechocystis sp. (strain PCC 6803 / Kazusa) OX=1111708 GN=sll1541 PE=1 SV=1	sll1541			321				0.869283	0.829038	0.0192094	0.0288928	0.114918	0.0402452	0.93961	0.0378148
421	P73505	91-107	1xiodoTMT6plex [C9]	Isoleucine--tRNA ligase OS=Synechocystis sp. (strain PCC 6803 / Kazusa) OX=1111708 GN=ileS PE=3 SV=1	sll1362	ileS	ileS	99				0.852725	0.813854	0.0217132	0.0241098	0.106625	0.0388704	0.972141	0.0377875
422	P77960	15-38	1xiodoTMT6plex [C3]	Tryptophan synthase alpha chain OS=Synechocystis sp. (strain PCC 6803 / Kazusa) OX=1111708 GN=trpA PE=3 SV=1	slr0966	trpA	trpA	17				0.869365	0.837607	0.00988053	0.0194376	0.0651691	0.0317581	1.18596	0.0376638
423	P74036	39-57	1xOxidation [M2]; 1xiodoTMT6plex [C10]	UDP-glucuronate decarboxylase OS=Synechocystis sp. (strain PCC 6803 / Kazusa) OX=1111708 GN=rfbB PE=3 SV=1	slr0809	rfbB	rfbB	48				0.884524	0.854738	0.0151813	0.011718	0.0546463	0.0297866	1.26244	0.0376037
424	P74781	66-84	1xiodoTMT6plex [C9]	Ssl1707 protein OS=Synechocystis sp. (strain PCC 6803 / Kazusa) OX=1111708 GN=ssl1707 PE=3 SV=1	ssl1707			74				0.802033	0.751696	0.0230608	0.0485904	0.180328	0.0503376	0.743938	0.037448
425	P73162	212-227	1xiodoTMT6plex [C4]	Acetate kinase OS=Synechocystis sp. (strain PCC 6803 / Kazusa) OX=1111708 GN=ackA PE=3 SV=1	sll1299	ackA	ackA	215				0.814693	0.776438	0.00867583	0.0305936	0.105588	0.0382549	0.976383	0.0373515
426	P74029	180-194	1xiodoTMT6plex [C5]	Ycf39 protein OS=Synechocystis sp. (strain PCC 6803 / Kazusa) OX=1111708 GN=ycf39 PE=4 SV=1	sll1218	ycf39	ycf39	184				0.904085	0.852701	0.0110584	0.054976	0.187676	0.0513848	0.72659	0.0373357
427	Q6YRQ9	273-283	1xiodoTMT6plex [C6]	Site-specific DNA-methyltransferase (adenine-specific) OS=Synechocystis sp. (strain PCC 6803 / Kazusa) OX=1111708 GN=slr6095 PE=3 SV=1	slr6095			278				0.886517	0.855463	0.00940772	0.0188063	0.0627808	0.0310538	1.20217	0.037332
428	P74690	91-120	1xiodoTMT6plex [C22]	Probable phosphoketolase OS=Synechocystis sp. (strain PCC 6803 / Kazusa) OX=1111708 GN=slr0453 PE=3 SV=2	slr0453			112				0.913704	0.88985	0.00447275	0.0113243	0.0274433	0.0238543	1.56156	0.03725
429	P73935	35-60	1xiodoTMT6plex [C10]	Adenine phosphoribosyltransferase OS=Synechocystis sp. (strain PCC 6803 / Kazusa) OX=1111708 GN=apt PE=3 SV=1	sll1430	apt	apt	44				0.90293	0.866662	0.010466	0.0268755	0.0949497	0.0362683	1.02251	0.0370846
430	P74081	233-250	1xiodoTMT6plex [C7]	A-adding tRNA nucleotidyltransferase OS=Synechocystis sp. (strain PCC 6803 / Kazusa) OX=1111708 GN=sll1253 PE=1 SV=1	sll1253		pcnB	239				0.869566	0.827921	0.0102021	0.0363698	0.128816	0.0416441	0.89003	0.0370645
431	Q55883	407-420	1xiodoTMT6plex [C2]	Sll0096 protein OS=Synechocystis sp. (strain PCC 6803 / Kazusa) OX=1111708 GN=sll0096 PE=3 SV=1	sll0096			408				0.798185	0.755729	0.017544	0.0350703	0.134016	0.0424557	0.872844	0.0370572
432	P73098	298-310	1xiodoTMT6plex [C7]	Chaperone protein dnaK3 OS=Synechocystis sp. (strain PCC 6803 / Kazusa) OX=1111708 GN=dnaK3 PE=3 SV=2	sll1932	dnaK3	dnaK	304				0.878639	0.816547	0.0169579	0.0788558	0.253279	0.0620924	0.5964	0.0370319
433	P74220	71-83	1xiodoTMT6plex [C12]	Putative carboxypeptidase slr1534 OS=Synechocystis sp. (strain PCC 6803 / Kazusa) OX=1111708 GN=slr1534 PE=3 SV=1	slr1534			82				0.843698	0.80437	0.027605	0.0195762	0.114431	0.0393274	0.941456	0.037025
434	P73552	58-82	1xiodoTMT6plex [C17]	Sll0877 protein OS=Synechocystis sp. (strain PCC 6803 / Kazusa) OX=1111708 GN=sll0877 PE=4 SV=1	sll0877			74				0.88775	0.852052	0.0112002	0.0257081	0.0921444	0.035698	1.03553	0.0369664
435	Q55802	169-180	1xiodoTMT6plex [C11]	OmpR subfamily OS=Synechocystis sp. (strain PCC 6803 / Kazusa) OX=1111708 GN=slr0081 PE=4 SV=1	slr0081			179				0.810417	0.761593	0.0182342	0.0480449	0.175188	0.0488242	0.756495	0.0369353
436	Q55760	399-410	1xiodoTMT6plex [C5]	CinA-like protein OS=Synechocystis sp. (strain PCC 6803 / Kazusa) OX=1111708 GN=slr0427 PE=3 SV=1	slr0427			403				0.846621	0.793751	0.0463224	0.0377776	0.20028	0.0528706	0.698361	0.0369228
437	P48576	412-429	1xiodoTMT6plex [C5]	2-isopropylmalate synthase OS=Synechocystis sp. (strain PCC 6803 / Kazusa) OX=1111708 GN=leuA PE=3 SV=1	slr0186	leuA	leuA	416				0.865036	0.792519	0.0154116	0.107308	0.311077	0.0725173	0.507133	0.0367759
438	P73133	296-324	2xiodoTMT6plex [C2; C21]	Acetylornithine aminotransferase OS=Synechocystis sp. (strain PCC 6803 / Kazusa) OX=1111708 GN=argD PE=3 SV=1	slr1022	argD	argD	297	316			0.870776	0.83652	0.0037728	0.0258553	0.0856535	0.0342562	1.06726	0.0365601
439	Q55135	130-146	1xiodoTMT6plex [C12]	Formyltetrahydrofolate deformylase OS=Synechocystis sp. (strain PCC 6803 / Kazusa) OX=1111708 GN=purU PE=3 SV=1	sll0070	purU	purU	141				0.869409	0.825038	0.0288375	0.0322341	0.150221	0.0443714	0.823269	0.0365296
440	Q55786	151-172	1xiodoTMT6plex [C15]	Methionine synthase OS=Synechocystis sp. (strain PCC 6803 / Kazusa) OX=1111708 GN=metH PE=3 SV=1	slr0212	metH	metH	165				0.898766	0.870043	0.0119589	0.0139231	0.0535038	0.0287233	1.27162	0.036525
441	Q55486	69-89	1xiodoTMT6plex [C7]	Arginine--tRNA ligase OS=Synechocystis sp. (strain PCC 6803 / Kazusa) OX=1111708 GN=argS PE=3 SV=1	sll0502	argS	argS	75				0.827679	0.794683	0.00469975	0.0238369	0.0783215	0.0329957	1.10612	0.0364971
442	P52208	342-354	2xOxidation [M1; M8]; 1xiodoTMT6plex [C2]	6-phosphogluconate dehydrogenase, decarboxylating OS=Synechocystis sp. (strain PCC 6803 / Kazusa) OX=1111708 GN=gnd PE=3 SV=1	sll0329	gnd	gnd	343				0.736453	0.702961	0.00724513	0.0240983	0.0824584	0.033492	1.08377	0.0362975
443	Q55786	531-554	1xiodoTMT6plex [C6]	Methionine synthase OS=Synechocystis sp. (strain PCC 6803 / Kazusa) OX=1111708 GN=metH PE=3 SV=1	slr0212	metH	metH	536				0.829437	0.789379	0.00871584	0.0346887	0.124397	0.0400583	0.90519	0.0362604
444	P74588	282-289	1xiodoTMT6plex [C2]	Slr1557 protein OS=Synechocystis sp. (strain PCC 6803 / Kazusa) OX=1111708 GN=slr1557 PE=4 SV=1	slr1557			283				0.871016	0.84117	0.013702	0.0145613	0.0609768	0.0298456	1.21484	0.0362575
445	P72584	285-312	1xiodoTMT6plex [C20]	Magnesium-protoporphyrin IX monomethyl ester [oxidative] cyclase 1 OS=Synechocystis sp. (strain PCC 6803 / Kazusa) OX=1111708 GN=acsF1 PE=3 SV=1	sll1214	acsF1		304				0.875485	0.836108	0.00601897	0.0341285	0.120439	0.039377	0.919231	0.0361965
446	P74002	85-100	1xiodoTMT6plex [C3]	Metalloprotease slr1322 OS=Synechocystis sp. (strain PCC 6803 / Kazusa) OX=1111708 GN=slr1322 PE=3 SV=1	slr1322			87				0.84798	0.787802	0.0245546	0.0736553	0.250564	0.060178	0.601081	0.0361719
447	P73061	547-565	1xiodoTMT6plex [C8]	Urease subunit alpha OS=Synechocystis sp. (strain PCC 6803 / Kazusa) OX=1111708 GN=ureC PE=3 SV=1	sll1750	ureC	ureC	554				0.879592	0.82767	0.0118969	0.0577796	0.202066	0.0519228	0.694507	0.0360607
448	P73161	19-45	2xiodoTMT6plex [C5; C25]	tRNA (guanine-N(7)-)-methyltransferase OS=Synechocystis sp. (strain PCC 6803 / Kazusa) OX=1111708 GN=trmB PE=3 SV=2	sll1300	trmB		23	43			0.875177	0.837042	0.00558064	0.0322107	0.113436	0.0381344	0.945251	0.0360466
449	P73536	22-37	1xiodoTMT6plex [C14]	Sll1274 protein OS=Synechocystis sp. (strain PCC 6803 / Kazusa) OX=1111708 GN=sll1274 PE=4 SV=1	sll1274			35				0.836559	0.798982	0.0174357	0.0265748	0.109974	0.0375768	0.958708	0.0360252
450	Q6ZEK6	1-7	1xiodoTMT6plex [C6]	Slr5124 protein OS=Synechocystis sp. (strain PCC 6803 / Kazusa) OX=1111708 GN=slr5124 PE=4 SV=1	slr5124			6				0.87353	0.855341	0.00478693	0.00503511	0.0105405	0.0181887	1.97714	0.0359616
451	P73391	67-88	3xiodoTMT6plex [C6; C9; C21]	Sll1736 protein OS=Synechocystis sp. (strain PCC 6803 / Kazusa) OX=1111708 GN=sll1736 PE=4 SV=1	sll1736			72	75	87		0.696667	0.646446	0.0238841	0.0502561	0.193024	0.0502213	0.714388	0.0358775
452	P74240	728-742	1xOxidation [M8]; 1xiodoTMT6plex [C14]	Ribonucleoside-diphosphate reductase subunit alpha OS=Synechocystis sp. (strain PCC 6803 / Kazusa) OX=1111708 GN=nrdA PE=3 SV=1	slr1164	nrdA	nrdA	741				0.818276	0.764013	0.0172256	0.0621435	0.218728	0.0542629	0.660096	0.0358187
453	P19569	63-73	1xiodoTMT6plex [C3]	Photosystem I reaction center subunit II OS=Synechocystis sp. (strain PCC 6803 / Kazusa) OX=1111708 GN=psaD PE=1 SV=2	slr0737	psaD	psaD	65				0.904279	0.867078	0.000526403	0.0314028	0.109492	0.0372015	0.960619	0.0357365
454	P73479	451-465	2xiodoTMT6plex [C6; C11]	Succinate dehydrogenase flavoprotein subunit OS=Synechocystis sp. (strain PCC 6803 / Kazusa) OX=1111708 GN=frdA PE=3 SV=1	slr1233	frdA	frdA	456	461			0.809424	0.767155	0.0254667	0.0311875	0.143164	0.0422687	0.844166	0.0356818
455	P74327	44-51	2xiodoTMT6plex [C1; C2]	Mini-ribonuclease 3 OS=Synechocystis sp. (strain PCC 6803 / Kazusa) OX=1111708 GN=mrnC PE=3 SV=1	slr0954	mrnC		44	45			0.805529	0.7731	0.0123225	0.0206091	0.079448	0.0324291	1.09992	0.0356693
456	Q55623	193-202	1xiodoTMT6plex [C9]	Sll0756 protein OS=Synechocystis sp. (strain PCC 6803 / Kazusa) OX=1111708 GN=sll0756 PE=4 SV=1	sll0756			201				0.459049	0.346302	0.185811	0.172104	0.483696	0.112747	0.315427	0.0355635
457	P72700	226-251	1xiodoTMT6plex [C2]	Slr0244 protein OS=Synechocystis sp. (strain PCC 6803 / Kazusa) OX=1111708 GN=slr0244 PE=3 SV=1	slr0244			227				0.837067	0.809495	0.00507636	0.0165999	0.0513145	0.0275721	1.28976	0.0355613
458	Q55828	239-245	1xiodoTMT6plex [C2]	LL-diaminopimelate aminotransferase OS=Synechocystis sp. (strain PCC 6803 / Kazusa) OX=1111708 GN=dapL PE=1 SV=1	sll0480	dapL		240				0.873148	0.821468	0.00772205	0.0588652	0.206107	0.0516807	0.685906	0.0354481
459	P74582	724-731	1xiodoTMT6plex [C4]	Aconitate hydratase B OS=Synechocystis sp. (strain PCC 6803 / Kazusa) OX=1111708 GN=acnB PE=3 SV=1	slr0665	acnB		727				0.689968	0.600315	0.130358	0.102835	0.402614	0.0896531	0.395111	0.0354229
460	P74074	43-59	1xiodoTMT6plex [C1]	Slr1338 protein OS=Synechocystis sp. (strain PCC 6803 / Kazusa) OX=1111708 GN=slr1338 PE=4 SV=1	slr1338			43				0.894832	0.857336	0.025831	0.0192601	0.114066	0.0374961	0.942843	0.0353529
461	Q55793	232-244	1xiodoTMT6plex [C2]	Probable cysteine desulfurase OS=Synechocystis sp. (strain PCC 6803 / Kazusa) OX=1111708 GN=csd PE=1 SV=1	slr0077	csd; sufS	nifS	233				0.809979	0.771087	0.0154086	0.0310323	0.123769	0.0388923	0.907388	0.0352904
462	P73317	222-238	1xiodoTMT6plex [C7]	50S ribosomal protein L2 OS=Synechocystis sp. (strain PCC 6803 / Kazusa) OX=1111708 GN=rplB PE=3 SV=1	sll1802	rplB; rpl2	rpl2	228				0.813276	0.762075	0.0322553	0.0489202	0.20472	0.0512016	0.68884	0.0352697
463	P73283	188-210	1xOxidation [M2]; 1xiodoTMT6plex [C4]	3-oxoacyl-[acyl-carrier-protein] synthase 2 OS=Synechocystis sp. (strain PCC 6803 / Kazusa) OX=1111708 GN=fabF PE=1 SV=1	sll1069	fabF	fabF	191				0.794951	0.741883	0.0207664	0.0591868	0.216682	0.0530677	0.664178	0.0352464
464	P73558	82-93	1xiodoTMT6plex [C6]	Glutamyl-tRNA(Gln) amidotransferase subunit A OS=Synechocystis sp. (strain PCC 6803 / Kazusa) OX=1111708 GN=gatA PE=3 SV=1	slr0877	gatA		87				0.908502	0.879764	0.00533421	0.0183037	0.05937	0.0287377	1.22643	0.0352449
465	P74206	239-249	2xiodoTMT6plex [C5; C8]	Sll1446 protein OS=Synechocystis sp. (strain PCC 6803 / Kazusa) OX=1111708 GN=sll1446 PE=4 SV=1	sll1446			243	246			0.815852	0.777721	0.00354747	0.0332037	0.119097	0.0381311	0.924098	0.0352369
466	P74729	243-250	1xiodoTMT6plex [C4]	HrEpiB OS=Synechocystis sp. (strain PCC 6803 / Kazusa) OX=1111708 GN=sll0576 PE=4 SV=1	sll0576			246				0.910144	0.876701	0.00371501	0.0256074	0.0887632	0.0334424	1.05177	0.0351737
467	P73853	273-289	2xiodoTMT6plex [C1; C4]; 1xOxidation [M10]	IMP dehydrogenase subunit OS=Synechocystis sp. (strain PCC 6803 / Kazusa) OX=1111708 GN=guaB PE=3 SV=1	slr1722	guaB	guaB	273	276			0.573261	0.530341	0.021571	0.0361599	0.152226	0.0429199	0.817512	0.0350875
468	Q55412	3-29	1xiodoTMT6plex [C15]	Slr0583 protein OS=Synechocystis sp. (strain PCC 6803 / Kazusa) OX=1111708 GN=slr0583 PE=3 SV=1	slr0583			17				0.878919	0.85222	0.0114807	0.0118582	0.0487263	0.0266984	1.31224	0.0350346
469	P74202	215-234	1xiodoTMT6plex [C13]	Slr1287 protein OS=Synechocystis sp. (strain PCC 6803 / Kazusa) OX=1111708 GN=slr1287 PE=4 SV=1	slr1287			227				0.901788	0.86861	0.00864217	0.0240988	0.088169	0.0331779	1.05468	0.0349922
470	P73068	9-21	1xiodoTMT6plex [C12]	Rubredoxin OS=Synechocystis sp. (strain PCC 6803 / Kazusa) OX=1111708 GN=rub PE=3 SV=1	slr2033	rub	rub	20				0.682818	0.642327	0.0236057	0.0295658	0.137391	0.0404917	0.862042	0.0349055
471	P74172	94-103	1xiodoTMT6plex [C3]	GDP-mannose pyrophosphorylase OS=Synechocystis sp. (strain PCC 6803 / Kazusa) OX=1111708 GN=rfbM PE=4 SV=1	sll1370	rfbM	rfbM	96				0.839455	0.811329	0.0173517	0.00626068	0.0575249	0.0281262	1.24014	0.0348805
472	P74605	152-163	1xiodoTMT6plex [C7]	Slr1572 protein OS=Synechocystis sp. (strain PCC 6803 / Kazusa) OX=1111708 GN=slr1572 PE=4 SV=1	slr1572			158				0.804371	0.751755	0.0300608	0.0547813	0.218473	0.0526159	0.660602	0.0347582
473	P73680	90-103	1xiodoTMT6plex [C2]	Sll2002 protein OS=Synechocystis sp. (strain PCC 6803 / Kazusa) OX=1111708 GN=sll2002 PE=4 SV=1	sll2002			91				0.852519	0.810167	0.0354614	0.0215227	0.15172	0.0423527	0.818958	0.0346851
474	P73321	124-140	1xiodoTMT6plex [C1]	Protein slr1894 OS=Synechocystis sp. (strain PCC 6803 / Kazusa) OX=1111708 GN=slr1894 PE=1 SV=1	slr1894	mrgA		124				0.818158	0.77768	0.0137197	0.035497	0.139225	0.0404787	0.856283	0.0346613
475	P74574	149-169	1xiodoTMT6plex [C4]	Sll0625 protein OS=Synechocystis sp. (strain PCC 6803 / Kazusa) OX=1111708 GN=sll0625 PE=4 SV=1	sll0625			152				0.784847	0.731839	0.0428137	0.0469733	0.22208	0.0530086	0.65349	0.0346406
476	P74323	107-116	1xiodoTMT6plex [C1]	2-C-methyl-D-erythritol 4-phosphate cytidylyltransferase OS=Synechocystis sp. (strain PCC 6803 / Kazusa) OX=1111708 GN=ispD PE=3 SV=1	slr0951	ispD		107				0.869838	0.841093	0.014235	0.0132783	0.062797	0.0287451	1.20206	0.0345533
477	P73448	542-550	1xiodoTMT6plex [C8]	Nitrate reductase OS=Synechocystis sp. (strain PCC 6803 / Kazusa) OX=1111708 GN=narB PE=3 SV=1	sll1454	narB	narB	549				0.856009	0.823693	0.00606729	0.0238965	0.0857055	0.0323155	1.06699	0.0344803
478	P23353	60-74	1xiodoTMT6plex [C5]	Chorismate synthase OS=Synechocystis sp. (strain PCC 6803 / Kazusa) OX=1111708 GN=aroC PE=3 SV=2	sll1747	aroC	aroC	64				0.802554	0.746395	0.0409894	0.0584337	0.244633	0.0561586	0.611484	0.0343401
479	P74228	247-263	1xiodoTMT6plex [C12]	Elongation factor G 2 OS=Synechocystis sp. (strain PCC 6803 / Kazusa) OX=1111708 GN=fusB PE=3 SV=1	sll1098	fusB; fus	fus	258				0.895773	0.869348	0.0053559	0.0156218	0.0502532	0.0264253	1.29884	0.0343221
480	P54205	183-189	1xiodoTMT6plex [C5]	Ribulose bisphosphate carboxylase large chain OS=Synechocystis sp. (strain PCC 6803 / Kazusa) OX=1111708 GN=cbbL PE=1 SV=1	slr0009	cbbL; rbcL	rbcL	187				0.863523	0.834807	0.00540142	0.0188009	0.0638023	0.0287159	1.19516	0.0343202
481	Q55441	85-97	1xiodoTMT6plex [C6]	Slr0023 protein OS=Synechocystis sp. (strain PCC 6803 / Kazusa) OX=1111708 GN=slr0023 PE=4 SV=1	slr0023			90				0.837123	0.797545	0.0184403	0.0320925	0.137661	0.0395776	0.861191	0.0340839
482	P72742	117-128	1xiodoTMT6plex [C9]	Slr1098 protein OS=Synechocystis sp. (strain PCC 6803 / Kazusa) OX=1111708 GN=slr1098 PE=1 SV=1	slr1098			125				0.862422	0.826093	0.0165153	0.0267138	0.115651	0.0363291	0.936849	0.0340349
483	Q59975	315-330	1xiodoTMT6plex [C7]	3-phosphoshikimate 1-carboxyvinyltransferase OS=Synechocystis sp. (strain PCC 6803 / Kazusa) OX=1111708 GN=aroA PE=3 SV=1	slr0444	aroA	aroA	321				0.888424	0.861541	0.0160869	0.00632033	0.0544307	0.0268833	1.26416	0.0339847
484	P55175	201-220	2xiodoTMT6plex [C6; C16]	Deaminated glutathione amidase OS=Synechocystis sp. (strain PCC 6803 / Kazusa) OX=1111708 GN=sll0601 PE=3 SV=1	sll0601			206	216			0.889543	0.84078	0.00727279	0.0547525	0.200964	0.0487626	0.696881	0.0339817
485	Q6ZE62	348-362	1xiodoTMT6plex [C13]	Slr8030 protein OS=Synechocystis sp. (strain PCC 6803 / Kazusa) OX=1111708 GN=slr8030 PE=4 SV=1	slr8030			360				0.83993	0.803659	0.0253431	0.0184775	0.115713	0.0362711	0.936618	0.0339722
486	P73412	275-297	1xiodoTMT6plex [C10]	UvrABC system protein A OS=Synechocystis sp. (strain PCC 6803 / Kazusa) OX=1111708 GN=uvrA PE=3 SV=1	slr1844	uvrA	uvrA	284				0.831225	0.795766	0.0270847	0.0132286	0.111255	0.0354589	0.95368	0.0338164
487	P74594	31-49	2xiodoTMT6plex [C6; C12]	Probable ketoamine kinase slr1563 OS=Synechocystis sp. (strain PCC 6803 / Kazusa) OX=1111708 GN=slr1563 PE=3 SV=1	slr1563			36	42			0.816317	0.793766	0.00794385	0.00916076	0.0322403	0.0225511	1.4916	0.0336372
488	P73881	20-35	1xiodoTMT6plex [C2]	Coenzyme A biosynthesis bifunctional protein CoaBC OS=Synechocystis sp. (strain PCC 6803 / Kazusa) OX=1111708 GN=coaBC PE=3 SV=1	sll0250	coaBC; dfp	dfp	21				0.846589	0.791429	0.0154504	0.0685721	0.245667	0.0551598	0.609654	0.0336284
489	P72583	116-127	1xiodoTMT6plex [C2]	Ycf53-like protein OS=Synechocystis sp. (strain PCC 6803 / Kazusa) OX=1111708 GN=sll0558 PE=1 SV=1	sll0558			117				0.914728	0.887278	0.00767358	0.016581	0.0599112	0.027449	1.22249	0.0335562
490	P73483	133-156	1xiodoTMT6plex [C4]	Slr1236 protein OS=Synechocystis sp. (strain PCC 6803 / Kazusa) OX=1111708 GN=slr1236 PE=4 SV=1	slr1236			136				0.467548	0.416455	0.0313506	0.0524226	0.220975	0.0510929	0.655656	0.0334994
491	P73440	59-70	1xiodoTMT6plex [C10]	Putative 5'-nucleotidase alr3139 OS=Synechocystis sp. (strain PCC 6803 / Kazusa) OX=1111708 GN=sll1459 PE=3 SV=1	sll1459			68				0.885851	0.851387	0.0112254	0.0265119	0.106821	0.034464	0.971345	0.0334765
492	P74357	58-82	1xiodoTMT6plex [C3]	Sll1530 protein OS=Synechocystis sp. (strain PCC 6803 / Kazusa) OX=1111708 GN=sll1530 PE=4 SV=1	sll1530			60				0.848212	0.814069	0.0267205	0.00924599	0.104648	0.0341436	0.98027	0.03347
493	P74314	53-64	1xiodoTMT6plex [C7]	OmpR subfamily OS=Synechocystis sp. (strain PCC 6803 / Kazusa) OX=1111708 GN=slr0947 PE=4 SV=1	slr0947			59				0.884223	0.846069	0.0293206	0.0193029	0.132895	0.0381537	0.876493	0.0334414
494	P74324	16-22	1xiodoTMT6plex [C2]	Fructose-1,6-bisphosphatase class 1 OS=Synechocystis sp. (strain PCC 6803 / Kazusa) OX=1111708 GN=fbp PE=3 SV=1	slr0952	fbp	fbp	17				0.825568	0.768923	0.0344728	0.0657519	0.256844	0.0566445	0.590331	0.033439
495	P72842	377-396	2xiodoTMT6plex [C3; C19]	Glycolate oxidase subunit GlcE OS=Synechocystis sp. (strain PCC 6803 / Kazusa) OX=1111708 GN=glcE PE=4 SV=1	sll1189	glcE	glcE	379	395			0.893909	0.870939	0.00568664	0.0113727	0.0352198	0.0229702	1.45321	0.0333805
496	P52981	673-693	1xiodoTMT6plex [C10]	1,4-alpha-glucan branching enzyme GlgB OS=Synechocystis sp. (strain PCC 6803 / Kazusa) OX=1111708 GN=glgB PE=3 SV=1	sll0158	glgB	glgB	682				0.81611	0.746364	0.0408016	0.101831	0.332613	0.0697464	0.478061	0.0333431
497	P74101	466-474	1xiodoTMT6plex [C2]	Uncharacterized protein sll1895 OS=Synechocystis sp. (strain PCC 6803 / Kazusa) OX=1111708 GN=sll1895 PE=4 SV=1	sll1895			467				0.862465	0.840484	0.00853368	0.00786657	0.0304941	0.0219805	1.51578	0.0333178
498	P73754	125-135	1xiodoTMT6plex [C3]	Metalloprotease slr0863 OS=Synechocystis sp. (strain PCC 6803 / Kazusa) OX=1111708 GN=slr0863 PE=3 SV=1	slr0863			127				0.870893	0.834566	0.0256097	0.019296	0.121241	0.0363272	0.916351	0.0332885
499	P54205	232-248	1xiodoTMT6plex [C11]	Ribulose bisphosphate carboxylase large chain OS=Synechocystis sp. (strain PCC 6803 / Kazusa) OX=1111708 GN=cbbL PE=1 SV=1	slr0009	cbbL; rbcL	rbcL	242				0.889833	0.859093	0.0163981	0.0165185	0.0840884	0.0307399	1.07526	0.0330535
500	P74007	39-56	2xiodoTMT6plex [C14; C17]	Probable guanosine-3',5'-bis(diphosphate) 3'-pyrophosphohydrolase OS=Synechocystis sp. (strain PCC 6803 / Kazusa) OX=1111708 GN=spoT PE=3 SV=1	slr1325	spoT	spoT	52	55			0.766103	0.730397	0.0130635	0.0284135	0.119128	0.0357062	0.923986	0.032992
501	P74707	329-355	1xiodoTMT6plex [C19]	Peptide chain release factor 1 OS=Synechocystis sp. (strain PCC 6803 / Kazusa) OX=1111708 GN=prfA PE=3 SV=1	sll1110	prfA	prfA	347				0.896219	0.86504	0.00585397	0.0232724	0.0876064	0.031179	1.05746	0.0329707
502	P55037	1248-1276	2xiodoTMT6plex [C2; C23]	Ferredoxin-dependent glutamate synthase 1 OS=Synechocystis sp. (strain PCC 6803 / Kazusa) OX=1111708 GN=gltB PE=1 SV=1	sll1502	gltB	gltB	1249	1270			0.847507	0.813787	0.0178346	0.0216429	0.105718	0.0337195	0.975853	0.0329052
503	Q55786	586-602	1xiodoTMT6plex [C9]	Methionine synthase OS=Synechocystis sp. (strain PCC 6803 / Kazusa) OX=1111708 GN=metH PE=3 SV=1	slr0212	metH	metH	594				0.863038	0.812671	0.0176268	0.0578507	0.222621	0.0503675	0.652434	0.0328615
504	P72906	268-281	1xiodoTMT6plex [C1]	Slr1070 protein OS=Synechocystis sp. (strain PCC 6803 / Kazusa) OX=1111708 GN=slr1070 PE=4 SV=1	slr1070			268				0.882953	0.853577	0.00646705	0.0204055	0.0762395	0.0293762	1.11782	0.0328373
505	P72766	191-206	1xiodoTMT6plex [C8]	Sll1686 protein OS=Synechocystis sp. (strain PCC 6803 / Kazusa) OX=1111708 GN=sll1686 PE=4 SV=1	sll1686			198				0.770523	0.733984	0.025816	0.0203092	0.126291	0.0365388	0.898629	0.0328348
506	P74722	166-174	1xiodoTMT6plex [C2]	Slr0586 protein OS=Synechocystis sp. (strain PCC 6803 / Kazusa) OX=1111708 GN=slr0586 PE=4 SV=1	slr0586			167				0.857995	0.827702	0.0213242	0.00799032	0.0825669	0.030293	1.08319	0.0328132
507	P73947	60-69	3xiodoTMT6plex [C1; C5; C8]	Slr1507 protein OS=Synechocystis sp. (strain PCC 6803 / Kazusa) OX=1111708 GN=slr1507 PE=4 SV=1	slr1507			60	64	67		0.75966	0.721268	0.0182945	0.0312737	0.140359	0.0383918	0.852758	0.0327389
508	P73723	54-63	2xiodoTMT6plex [C4; C7]	Fumarate reductase iron-sulfur subunit OS=Synechocystis sp. (strain PCC 6803 / Kazusa) OX=1111708 GN=sdhB PE=3 SV=1	sll1625	sdhB	sdhB	57	60			0.75866	0.712418	0.0246756	0.0455152	0.19677	0.0462422	0.706041	0.0326489
509	Q6ZEG1	724-736	1xiodoTMT6plex [C11]	Slr7037 protein OS=Synechocystis sp. (strain PCC 6803 / Kazusa) OX=1111708 GN=slr7037 PE=4 SV=1	slr7037			734				0.838351	0.779094	0.0624956	0.0540712	0.282096	0.0592568	0.549603	0.0325677
510	P73150	97-115	1xiodoTMT6plex [C10]	CheY subfamily OS=Synechocystis sp. (strain PCC 6803 / Kazusa) OX=1111708 GN=slr1037 PE=4 SV=1	slr1037			106				0.821221	0.785952	0.0262598	0.016427	0.119865	0.0352694	0.921307	0.032494
511	Q46363	198-215	1xiodoTMT6plex [C17]	Acetazolamide conferring resistance protein zam OS=Synechocystis sp. (strain PCC 6803 / Kazusa) OX=1111708 GN=zam PE=3 SV=1	sll1910	zam	zam	214				0.906447	0.880668	0.0122243	0.0113206	0.0552324	0.025779	1.25781	0.032425
512	Q55633	117-128	1xiodoTMT6plex [C6]	Slr0341 protein OS=Synechocystis sp. (strain PCC 6803 / Kazusa) OX=1111708 GN=slr0341 PE=4 SV=1	slr0341			122				0.445946	0.365852	0.0889444	0.11499	0.393985	0.080094	0.404521	0.0323997
513	P73374	79-88	1xiodoTMT6plex [C5]	Uncharacterized RNA methyltransferase sll1967 OS=Synechocystis sp. (strain PCC 6803 / Kazusa) OX=1111708 GN=sll1967 PE=3 SV=1	sll1967			83				0.763159	0.717618	0.0266122	0.0435194	0.196929	0.0455411	0.705691	0.0321379
514	P73467	241-248	1xiodoTMT6plex [C3]	Epimerase family protein slr1223 OS=Synechocystis sp. (strain PCC 6803 / Kazusa) OX=1111708 GN=slr1223 PE=3 SV=2	slr1223		sulA	243				0.88029	0.855436	0.0114677	0.0106388	0.0512716	0.0248537	1.29012	0.0320643
515	P72606	152-166	1xiodoTMT6plex [C1]	Slr1485 protein OS=Synechocystis sp. (strain PCC 6803 / Kazusa) OX=1111708 GN=slr1485 PE=4 SV=1	slr1485			152				0.512794	0.448524	0.0564597	0.0796456	0.317827	0.0642696	0.497809	0.031994
516	P36265	16-34	1xiodoTMT6plex [C17]	Transcription termination/antitermination protein NusG OS=Synechocystis sp. (strain PCC 6803 / Kazusa) OX=1111708 GN=nusG PE=3 SV=1	sll1742	nusG	nusG	32				0.877849	0.850929	0.0141162	0.0118726	0.0648146	0.0269197	1.18833	0.0319894
517	P72645	171-178	1xiodoTMT6plex [C7]	Slr1122 protein OS=Synechocystis sp. (strain PCC 6803 / Kazusa) OX=1111708 GN=slr1122 PE=4 SV=1	slr1122			177				0.917398	0.888141	0.00749777	0.0204687	0.0807205	0.0292573	1.09302	0.0319787
518	P74250	61-84	1xiodoTMT6plex [C9]	Hydroperoxy fatty acid reductase gpx1 OS=Synechocystis sp. (strain PCC 6803 / Kazusa) OX=1111708 GN=gpx1 PE=1 SV=1	slr1171	gpx1		69				0.868193	0.83244	0.0102856	0.0306353	0.127819	0.035753	0.893404	0.0319419
519	Q55184	255-261	1xiodoTMT6plex [C3]	Sll0456 protein OS=Synechocystis sp. (strain PCC 6803 / Kazusa) OX=1111708 GN=sll0456 PE=4 SV=1	sll0456			257				0.87629	0.845485	0.00801014	0.0228651	0.0924218	0.0308044	1.03423	0.0318587
520	P73006	101-110	1xiodoTMT6plex [C7]	CheY subfamily OS=Synechocystis sp. (strain PCC 6803 / Kazusa) OX=1111708 GN=slr1042 PE=4 SV=1	slr1042			107				0.852278	0.816231	0.0280897	0.0171848	0.130836	0.0360472	0.883274	0.0318395
521	P74587	266-288	1xiodoTMT6plex [C7]	Carbamoyl-phosphate synthase small chain OS=Synechocystis sp. (strain PCC 6803 / Kazusa) OX=1111708 GN=carA PE=3 SV=2	sll1498	carA	carA	272				0.87757	0.844383	0.0273767	0.00626485	0.110095	0.0331872	0.958233	0.031801
522	P74452	77-96	1xiodoTMT6plex [C8]	Sll0149 protein OS=Synechocystis sp. (strain PCC 6803 / Kazusa) OX=1111708 GN=sll0149 PE=4 SV=1	sll0149			84				0.862326	0.826747	0.00859814	0.0310415	0.128271	0.0355792	0.891871	0.031732
523	Q55984	33-50	1xiodoTMT6plex [C5]	Sll0659 protein OS=Synechocystis sp. (strain PCC 6803 / Kazusa) OX=1111708 GN=sll0659 PE=4 SV=1	sll0659			37				0.786003	0.74904	0.0294779	0.0182854	0.138697	0.0369625	0.857933	0.0317113
524	P73853	273-289	2xiodoTMT6plex [C1; C4]	IMP dehydrogenase subunit OS=Synechocystis sp. (strain PCC 6803 / Kazusa) OX=1111708 GN=guaB PE=3 SV=1	slr1722	guaB	guaB	273	276			0.607238	0.566085	0.0275646	0.0324887	0.169654	0.0411527	0.770437	0.0317055
525	P74737	187-198	1xiodoTMT6plex [C3]	Protein RecA OS=Synechocystis sp. (strain PCC 6803 / Kazusa) OX=1111708 GN=recA PE=2 SV=1	sll0569	recA	recA	189				0.889158	0.860928	0.0125386	0.0162196	0.0755759	0.0282297	1.12162	0.0316629
526	P73004	393-407	1xiodoTMT6plex [C1]	Long-chain-fatty-acid CoA ligase OS=Synechocystis sp. (strain PCC 6803 / Kazusa) OX=1111708 GN=slr1609 PE=3 SV=1	slr1609			393				0.681417	0.62393	0.0622685	0.0503423	0.281587	0.0574871	0.550387	0.0316402
527	Q6ZEF4	131-153	1xiodoTMT6plex [C18]	Sll7044 protein OS=Synechocystis sp. (strain PCC 6803 / Kazusa) OX=1111708 GN=sll7044 PE=4 SV=1	sll7044			148				0.890553	0.860854	0.00458356	0.0223158	0.0868772	0.0296989	1.06109	0.0315133
528	P72688	274-285	1xiodoTMT6plex [C8]	Transcription termination/antitermination protein NusA OS=Synechocystis sp. (strain PCC 6803 / Kazusa) OX=1111708 GN=nusA PE=3 SV=1	slr0743	nusA	nusA	281				0.906878	0.873307	0.00914942	0.027547	0.115686	0.0335716	0.936719	0.0314472
529	P72943	164-182	1xiodoTMT6plex [C7]	Probable ribosomal RNA small subunit methyltransferase B OS=Synechocystis sp. (strain PCC 6803 / Kazusa) OX=1111708 GN=rsmB PE=3 SV=1	slr0679	rsmB; sun	fmu_fmv	170				0.848752	0.808578	0.0247957	0.0327402	0.165462	0.0401742	0.781301	0.0313881
530	P74589	741-754	1xiodoTMT6plex [C11]	Mannose-1-phosphate guanyltransferase OS=Synechocystis sp. (strain PCC 6803 / Kazusa) OX=1111708 GN=sll1496 PE=3 SV=1	sll1496			751				0.813713	0.77238	0.0354028	0.0252986	0.175259	0.0413329	0.756319	0.0312609
531	P55038	68-88	1xiodoTMT6plex [C3]; 1xOxidation [M16]	Ferredoxin-dependent glutamate synthase 2 OS=Synechocystis sp. (strain PCC 6803 / Kazusa) OX=1111708 GN=gltS PE=1 SV=2	sll1499	gltS	gltB	70				0.77932	0.747063	0.0222917	0.0154232	0.108316	0.032257	0.965307	0.0311379
532	P73922	157-164	1xiodoTMT6plex [C5]	D-fructose 1,6-bisphosphatase class 2/sedoheptulose 1,7-bisphosphatase OS=Synechocystis sp. (strain PCC 6803 / Kazusa) OX=1111708 GN=slr2094 PE=1 SV=1	slr2094		glpX (fbpI)	161				0.839138	0.807517	0.0172826	0.0195268	0.103612	0.0316213	0.984588	0.0311339
533	P74702	620-634	1xiodoTMT6plex [C3]; 1xOxidation [M12]	Heat shock protein OS=Synechocystis sp. (strain PCC 6803 / Kazusa) OX=1111708 GN=htpG PE=3 SV=1	sll0430	htpG	htpG	622				0.813967	0.782135	0.00691777	0.025598	0.10611	0.031832	0.974244	0.0310122
534	P73461	106-117	1xiodoTMT6plex [C10]	Slr1218 protein OS=Synechocystis sp. (strain PCC 6803 / Kazusa) OX=1111708 GN=slr1218 PE=4 SV=1	slr1218			115				0.210194	0.155771	0.0166563	0.0719531	0.270904	0.0544239	0.567184	0.0308684
535	Q6ZE85	3-14	1xiodoTMT6plex [C6]	Uncharacterized protein OS=Synechocystis sp. (strain PCC 6803 / Kazusa) OX=1111708 GN=sll8007 PE=4 SV=1	sll8007			8				0.85557	0.821986	0.00337623	0.0293895	0.120683	0.0335832	0.918353	0.0308413
536	Q55880	172-185	1xiodoTMT6plex [C4]	Probable dual-specificity RNA methyltransferase RlmN OS=Synechocystis sp. (strain PCC 6803 / Kazusa) OX=1111708 GN=rlmN PE=3 SV=1	sll0098	rlmN		175				0.84259	0.812738	0.00946021	0.0215221	0.092721	0.0298521	1.03282	0.0308319
537	Q55729	119-140	2xiodoTMT6plex [C13; C16]	Methionine--tRNA ligase OS=Synechocystis sp. (strain PCC 6803 / Kazusa) OX=1111708 GN=metG PE=3 SV=1	slr0649	metG; metS	metS	131	134			0.762316	0.719629	0.0244525	0.0400838	0.190456	0.0426865	0.720205	0.030743
538	P73675	63-82	1xiodoTMT6plex [C4]	Ssl3829 protein OS=Synechocystis sp. (strain PCC 6803 / Kazusa) OX=1111708 GN=ssl3829 PE=4 SV=1	ssl3829			66				0.828309	0.781025	0.0105713	0.0559649	0.223827	0.047284	0.650087	0.0307387
539	Q55394	37-52	1xiodoTMT6plex [C14]	Sll0549 protein OS=Synechocystis sp. (strain PCC 6803 / Kazusa) OX=1111708 GN=sll0549 PE=4 SV=1	sll0549			50				0.826403	0.788702	0.016757	0.0331107	0.153276	0.0377012	0.814525	0.0307086
540	Q55660	14-24	1xiodoTMT6plex [C8]	Slr0001 protein OS=Synechocystis sp. (strain PCC 6803 / Kazusa) OX=1111708 GN=slr0001 PE=4 SV=1	slr0001			21				0.823361	0.757416	0.0332922	0.101204	0.344052	0.0659451	0.463376	0.0305573
541	P73355	114-139	1xiodoTMT6plex [C6]; 1xOxidation [M24]	Ferredoxin component OS=Synechocystis sp. (strain PCC 6803 / Kazusa) OX=1111708 GN=slr1205 PE=4 SV=1	slr1205			119				0.781579	0.73174	0.0294995	0.0563287	0.24613	0.0498393	0.608835	0.0303439
542	Q59992	357-384	1xiodoTMT6plex [C24]	Tryptophan synthase beta chain OS=Synechocystis sp. (strain PCC 6803 / Kazusa) OX=1111708 GN=trpB PE=3 SV=1	slr0543	trpB	trpB	380				0.874956	0.844675	0.0191041	0.0155586	0.100347	0.0302814	0.998497	0.0302359
543	Q55667	117-144	2xiodoTMT6plex [C6; C24]	Slr0006 protein OS=Synechocystis sp. (strain PCC 6803 / Kazusa) OX=1111708 GN=slr0006 PE=4 SV=1	slr0006			122	140			0.913438	0.885998	0.0070533	0.019063	0.0795314	0.0274398	1.09946	0.030169
544	P74473	84-106	1xiodoTMT6plex [C18]	Slr1923 protein OS=Synechocystis sp. (strain PCC 6803 / Kazusa) OX=1111708 GN=slr1923 PE=4 SV=1	slr1923			101				0.865607	0.831496	0.018953	0.0246981	0.130576	0.0341107	0.884138	0.0301586
545	P74285	297-325	2xiodoTMT6plex [C11; C14]	UTP--glucose-1-phosphate uridylyltransferase OS=Synechocystis sp. (strain PCC 6803 / Kazusa) OX=1111708 GN=cugP PE=1 SV=1	sll1558	cugP		307	310			0.830397	0.795101	0.0144417	0.0300503	0.140633	0.0352959	0.851914	0.0300691
546	P73283	44-52	1xiodoTMT6plex [C8]	3-oxoacyl-[acyl-carrier-protein] synthase 2 OS=Synechocystis sp. (strain PCC 6803 / Kazusa) OX=1111708 GN=fabF PE=1 SV=1	sll1069	fabF	fabF	51				0.865543	0.810671	0.0491124	0.0589805	0.283315	0.0548715	0.54773	0.0300548
547	P77970	682-697	1xiodoTMT6plex [C4]; 1xOxidation [M12]	Glutamine synthetase I beta OS=Synechocystis sp. (strain PCC 6803 / Kazusa) OX=1111708 GN=glnN PE=3 SV=1	slr0288	glnN	glnN	685				0.837835	0.812629	0.0155748	0.00741704	0.0646121	0.0252057	1.18969	0.0299869
548	Q6ZEQ7	6-12	1xiodoTMT6plex [C1]	Uncharacterized protein OS=Synechocystis sp. (strain PCC 6803 / Kazusa) OX=1111708 GN=slr5073 PE=4 SV=1	slr5073			6				0.804958	0.764852	0.00956211	0.04162	0.179132	0.0401066	0.746828	0.0299527
549	P73272	72-82	1xiodoTMT6plex [C5]	Slr1143 protein OS=Synechocystis sp. (strain PCC 6803 / Kazusa) OX=1111708 GN=slr1143 PE=4 SV=1	slr1143			76				0.747972	0.680546	0.108169	0.0325494	0.359606	0.0674263	0.444173	0.029949
550	Q55397	72-81	1xiodoTMT6plex [C3]	Uncharacterized protein sll0546 OS=Synechocystis sp. (strain PCC 6803 / Kazusa) OX=1111708 GN=sll0546 PE=3 SV=1	sll0546			74				0.840471	0.797765	0.0261987	0.0403972	0.199278	0.0427063	0.700541	0.0299175
551	P74507	264-279	1xiodoTMT6plex [C3]	2,3-bisphosphoglycerate-independent phosphoglycerate mutase OS=Synechocystis sp. (strain PCC 6803 / Kazusa) OX=1111708 GN=gpmI PE=3 SV=1	slr1945	gpmI; pgm	yibO	266				0.862747	0.82639	0.0347294	0.00830089	0.152583	0.0363571	0.816494	0.0296853
552	P54205	232-247	1xiodoTMT6plex [C11]; 1xOxidation [M]	Ribulose bisphosphate carboxylase large chain OS=Synechocystis sp. (strain PCC 6803 / Kazusa) OX=1111708 GN=cbbL PE=1 SV=1	slr0009	cbbL; rbcL	rbcL	242				0.828181	0.794705	0.0210677	0.0220291	0.129911	0.0334758	0.886355	0.0296714
553	P73701	323-341	1xiodoTMT6plex [C1]	Slr1816 protein OS=Synechocystis sp. (strain PCC 6803 / Kazusa) OX=1111708 GN=slr1816 PE=4 SV=1	slr1816			323				0.873929	0.844718	0.00695635	0.0223273	0.0965085	0.0292114	1.01543	0.0296622
554	P73106	106-130	1xiodoTMT6plex [C13]	Slr1911 protein OS=Synechocystis sp. (strain PCC 6803 / Kazusa) OX=1111708 GN=slr1911 PE=4 SV=1	slr1911			118				0.895606	0.834893	0.0246835	0.0904199	0.324676	0.0607138	0.488549	0.0296617
555	P74139	213-223	1xiodoTMT6plex [C7]	Regulatory components of sensory transduction system OS=Synechocystis sp. (strain PCC 6803 / Kazusa) OX=1111708 GN=slr1983 PE=4 SV=1	slr1983			219				0.856775	0.786887	0.0103742	0.121461	0.37692	0.0698878	0.42375	0.029615
556	P73471	60-72	1xiodoTMT6plex [C5]	Phosphoribosylaminoimidazole-succinocarboxamide synthase OS=Synechocystis sp. (strain PCC 6803 / Kazusa) OX=1111708 GN=purC PE=3 SV=1	slr1226	purC	purC	64				0.884639	0.835417	0.0591413	0.0230627	0.250407	0.0492212	0.601354	0.0295994
557	P51634	120-128	1xiodoTMT6plex [C2]	Magnesium-chelatase subunit ChlI OS=Synechocystis sp. (strain PCC 6803 / Kazusa) OX=1111708 GN=chlI PE=1 SV=2	slr1030	chlI	chlI	121				0.833185	0.770831	0.0207323	0.0965776	0.335663	0.062354	0.474097	0.0295619
558	P73092	47-60	2xiodoTMT6plex [C5; C10]; 1xOxidation [M7]	Chromophore lyase CpcS/CpeS 2 OS=Synechocystis sp. (strain PCC 6803 / Kazusa) OX=1111708 GN=cpcS2 PE=3 SV=1	slr2049	cpcS2		51	56			0.710617	0.666693	0.036243	0.0363616	0.212503	0.0439239	0.672635	0.0295447
559	P73264	351-367	1xiodoTMT6plex [C3]	3-amino-5-hydroxybenzoic acid synthase OS=Synechocystis sp. (strain PCC 6803 / Kazusa) OX=1111708 GN=slr1140 PE=3 SV=1	slr1140			353				0.792115	0.737968	0.0252727	0.0716943	0.284843	0.054147	0.545394	0.0295315
560	P74676	95-102	1xiodoTMT6plex [C5]	UPF0039 protein sll0451 OS=Synechocystis sp. (strain PCC 6803 / Kazusa) OX=1111708 GN=sll0451 PE=3 SV=1	sll0451			99				0.785115	0.723499	0.0541098	0.0801478	0.331693	0.0616157	0.479264	0.0295302
561	Q55451	270-286	2xiodoTMT6plex [C13; C16]	Sirohydrochlorin cobaltochelatase OS=Synechocystis sp. (strain PCC 6803 / Kazusa) OX=1111708 GN=cbiX PE=1 SV=1	sll0037	cbiX		282	285			0.806057	0.768572	0.0136019	0.0355451	0.163217	0.0374848	0.787234	0.0295093
562	P73176	200-214	1xiodoTMT6plex [C14]	PatA subfamily OS=Synechocystis sp. (strain PCC 6803 / Kazusa) OX=1111708 GN=sll1291 PE=4 SV=1	sll1291			213				0.890871	0.845685	0.0196459	0.0505513	0.222479	0.0451858	0.652711	0.0294933
563	P74344	336-352	1xiodoTMT6plex [C16]	Molybdopterin biosynthesis MoeB protein OS=Synechocystis sp. (strain PCC 6803 / Kazusa) OX=1111708 GN=moeB PE=4 SV=1	sll1536	moeB	moeB	351				0.827806	0.791551	0.00788716	0.0349915	0.154894	0.036255	0.809966	0.0293653
564	P74036	39-57	1xiodoTMT6plex [C10]	UDP-glucuronate decarboxylase OS=Synechocystis sp. (strain PCC 6803 / Kazusa) OX=1111708 GN=rfbB PE=3 SV=1	slr0809	rfbB	rfbB	48				0.909318	0.873026	0.0098181	0.0345806	0.15526	0.0362919	0.80894	0.0293579
565	P72884	332-354	1xiodoTMT6plex [C3]	ABC transporter OS=Synechocystis sp. (strain PCC 6803 / Kazusa) OX=1111708 GN=rfbB PE=3 SV=1	slr0982	rfbB	rfbB	334				0.878641	0.835708	0.00929249	0.0486347	0.207551	0.042933	0.682875	0.0293179
566	Q55704	170-177	1xiodoTMT6plex [C2]	Sll0192 protein OS=Synechocystis sp. (strain PCC 6803 / Kazusa) OX=1111708 GN=sll0192 PE=4 SV=1	sll0192			171				0.844284	0.811129	0.0164137	0.0254449	0.130762	0.033155	0.88352	0.029293
567	Q55177	118-125	2xiodoTMT6plex [C4; C7]	Sensory transduction histidine kinase OS=Synechocystis sp. (strain PCC 6803 / Kazusa) OX=1111708 GN=slr0484 PE=4 SV=1	slr0484			121	124			0.783523	0.753454	0.0165584	0.0189224	0.107074	0.0300691	0.970317	0.0291765
568	P74328	331-343	1xiodoTMT6plex [C2]	Uncharacterized tRNA/rRNA methyltransferase slr0955 OS=Synechocystis sp. (strain PCC 6803 / Kazusa) OX=1111708 GN=slr0955 PE=3 SV=1	slr0955			332				0.77715	0.675857	0.0494964	0.24127	0.515605	0.101292	0.287683	0.0291401
569	Q55470	97-112	1xiodoTMT6plex [C15]	Uncharacterized protein sll0514 OS=Synechocystis sp. (strain PCC 6803 / Kazusa) OX=1111708 GN=sll0514 PE=4 SV=1	sll0514			111				0.836753	0.790209	0.0438919	0.0378531	0.236636	0.0465436	0.62592	0.0291326
570	P74127	39-59	1xiodoTMT6plex [C19]	ABC transporter OS=Synechocystis sp. (strain PCC 6803 / Kazusa) OX=1111708 GN=sll1878 PE=4 SV=1	sll1878			57				0.882206	0.854912	0.0145991	0.0148846	0.0859657	0.0272943	1.06567	0.0290869
571	P80046	262-268	1xiodoTMT6plex [C3]	Isocitrate dehydrogenase [NADP] OS=Synechocystis sp. (strain PCC 6803 / Kazusa) OX=1111708 GN=icd PE=1 SV=2	slr1289	icd	icd	264				0.833058	0.790483	0.0393328	0.0294233	0.207689	0.0425753	0.682587	0.0290613
572	Q55750	670-679	1xiodoTMT6plex [C3]	Transcription-repair-coupling factor OS=Synechocystis sp. (strain PCC 6803 / Kazusa) OX=1111708 GN=mfd PE=3 SV=1	sll0377	mfd	mfd	672				0.821259	0.78055	0.00573619	0.0448377	0.193803	0.0407097	0.712639	0.0290113
573	P55037	1126-1154	1xiodoTMT6plex [C25]; 1xOxidation [M]	Ferredoxin-dependent glutamate synthase 1 OS=Synechocystis sp. (strain PCC 6803 / Kazusa) OX=1111708 GN=gltB PE=1 SV=1	sll1502	gltB	gltB	1150				0.846354	0.811273	0.0298177	0.0164541	0.148959	0.0350811	0.826933	0.0290097
574	Q59994	120-132	1xiodoTMT6plex [C8]	Triosephosphate isomerase OS=Synechocystis sp. (strain PCC 6803 / Kazusa) OX=1111708 GN=tpiA PE=1 SV=1	slr0783	tpiA; tpi	tpi	127				0.87768	0.834698	0.0396318	0.0307366	0.211881	0.0429816	0.673908	0.0289657
575	Q55978	37-49	1xiodoTMT6plex [C12]	NADPH-dependent 7-cyano-7-deazaguanine reductase OS=Synechocystis sp. (strain PCC 6803 / Kazusa) OX=1111708 GN=queF PE=3 SV=1	slr0711	queF		48				0.798088	0.767013	0.0257455	0.00820175	0.117191	0.0310746	0.931105	0.0289337
576	Q55601	129-139	1xiodoTMT6plex [C5]	Slr0386 protein OS=Synechocystis sp. (strain PCC 6803 / Kazusa) OX=1111708 GN=slr0386 PE=4 SV=1	slr0386			133				0.605975	0.547737	0.034485	0.081713	0.318906	0.0582385	0.496338	0.0289059
577	P73452	287-314	2xOxidation [M4; M7]; 2xiodoTMT6plex [C13; C23]	Nitrate/nitrite binding protein NrtA OS=Synechocystis sp. (strain PCC 6803 / Kazusa) OX=1111708 GN=nrtA PE=1 SV=1	sll1450	nrtA	nrtA	299	309			0.808258	0.762915	0.00726346	0.0551272	0.23068	0.0453436	0.636989	0.0288834
578	P72597	115-127	1xiodoTMT6plex [C3]	Sll1203 protein OS=Synechocystis sp. (strain PCC 6803 / Kazusa) OX=1111708 GN=sll1203 PE=4 SV=1	sll1203			117				0.864777	0.811351	0.0215929	0.0724292	0.287994	0.053426	0.540617	0.028883
579	Q55361	417-446	1xiodoTMT6plex [C17]	Sll0887 protein OS=Synechocystis sp. (strain PCC 6803 / Kazusa) OX=1111708 GN=sll0887 PE=3 SV=1	sll0887			433				0.898363	0.859139	0.0181838	0.0382538	0.183982	0.0392242	0.735225	0.0288386
580	P74659	150-176	1xiodoTMT6plex [C6]	Slr1658 protein OS=Synechocystis sp. (strain PCC 6803 / Kazusa) OX=1111708 GN=slr1658 PE=4 SV=1	slr1658			155				0.891618	0.851446	0.0283525	0.0340649	0.19152	0.0401716	0.717785	0.0288346
581	P72766	465-471	1xiodoTMT6plex [C6]	Sll1686 protein OS=Synechocystis sp. (strain PCC 6803 / Kazusa) OX=1111708 GN=sll1686 PE=4 SV=1	sll1686			470				0.906071	0.857794	0.00855329	0.0622991	0.25437	0.0482767	0.594534	0.0287021
582	Q6ZED7	60-76	1xiodoTMT6plex [C13]	Uncharacterized protein OS=Synechocystis sp. (strain PCC 6803 / Kazusa) OX=1111708 GN=slr7061 PE=4 SV=1	slr7061			72				0.88575	0.850708	0.0226472	0.0258785	0.152334	0.035042	0.817202	0.0286364
583	P73452	306-314	1xiodoTMT6plex [C4]	Nitrate/nitrite binding protein NrtA OS=Synechocystis sp. (strain PCC 6803 / Kazusa) OX=1111708 GN=nrtA PE=1 SV=1	sll1450	nrtA	nrtA	309				0.824642	0.787372	0.0161054	0.0352251	0.170915	0.0372695	0.76722	0.0285939
584	P73789	37-43	1xiodoTMT6plex [C3]	Peptidyl-prolyl cis-trans isomerase slr1251 OS=Synechocystis sp. (strain PCC 6803 / Kazusa) OX=1111708 GN=slr1251 PE=1 SV=1	slr1251		cyp	39				0.89712	0.864748	0.015528	0.0251981	0.131083	0.0323727	0.882453	0.0285674
585	Q55437	55-67	1xiodoTMT6plex [C11]	Sll0048 protein OS=Synechocystis sp. (strain PCC 6803 / Kazusa) OX=1111708 GN=sll0048 PE=4 SV=1	sll0048			65				0.855824	0.83235	0.0147605	0.00536326	0.0607471	0.0234748	1.21647	0.0285565
586	P72946	181-195	1xiodoTMT6plex [C13]	Histidinol dehydrogenase homolog OS=Synechocystis sp. (strain PCC 6803 / Kazusa) OX=1111708 GN=slr0682 PE=3 SV=1	slr0682		hisD	193				0.840346	0.816686	0.0136027	0.00838554	0.0623407	0.0236597	1.20523	0.0285153
587	P73961	66-88	1xiodoTMT6plex [C9]	Ssr2554 protein OS=Synechocystis sp. (strain PCC 6803 / Kazusa) OX=1111708 GN=ssr2554 PE=4 SV=1	ssr2554			74				0.872738	0.843684	0.0112809	0.0212214	0.104375	0.0290538	0.981406	0.0285136
588	P72692	94-103	1xiodoTMT6plex [C9]	Slr0238 protein OS=Synechocystis sp. (strain PCC 6803 / Kazusa) OX=1111708 GN=slr0238 PE=4 SV=1	slr0238			102				0.840835	0.799762	0.0291962	0.0365103	0.202714	0.0410736	0.693117	0.0284688
589	Q55514	121-133	1xiodoTMT6plex [C1]	Slr0552 protein OS=Synechocystis sp. (strain PCC 6803 / Kazusa) OX=1111708 GN=slr0552 PE=4 SV=1	slr0552			121				0.848533	0.816487	0.0255826	0.0139315	0.129431	0.0320453	0.88796	0.0284549
590	P72749	520-538	1xiodoTMT6plex [C18]	50S ribosomal subunit assembly factor BipA OS=Synechocystis sp. (strain PCC 6803 / Kazusa) OX=1111708 GN=bipA PE=3 SV=1	slr1105	bipA	fus	537				0.881441	0.838894	0.0202738	0.0456914	0.214421	0.0425478	0.668733	0.0284531
591	Q55550	100-107	1xiodoTMT6plex [C4]	Carboxysome shell protein CcmP OS=Synechocystis sp. (strain PCC 6803 / Kazusa) OX=1111708 GN=ccmP PE=3 SV=1	slr0169	ccmP		103				0.839589	0.810518	0.00749882	0.0229628	0.105492	0.0290707	0.976779	0.0283957
592	P74426	58-66	1xiodoTMT6plex [C2]	Sll0359 protein OS=Synechocystis sp. (strain PCC 6803 / Kazusa) OX=1111708 GN=sll0359 PE=1 SV=1	sll0359			59				0.790695	0.761916	0.0108476	0.0210905	0.103447	0.0287791	0.985281	0.0283555
593	P72659	330-345	1xiodoTMT6plex [C9]	Polyribonucleotide nucleotidyltransferase OS=Synechocystis sp. (strain PCC 6803 / Kazusa) OX=1111708 GN=pnp PE=1 SV=1	sll1043	pnp	pnp	338				0.902096	0.874424	0.0147602	0.0162989	0.0947693	0.0276729	1.02333	0.0283186
594	P73534	244-251	1xiodoTMT6plex [C1]; 1xOxidation [M5]	Pyruvate kinase 2 OS=Synechocystis sp. (strain PCC 6803 / Kazusa) OX=1111708 GN=pyk2 PE=3 SV=1	sll1275	pyk2	pykF	244				0.761415	0.727376	0.0282221	0.0169132	0.147619	0.0340395	0.830857	0.0282819
595	Q55419	64-86	1xiodoTMT6plex [C3]	MoxR protein OS=Synechocystis sp. (strain PCC 6803 / Kazusa) OX=1111708 GN=moxR PE=4 SV=1	slr0835	moxR	moxR	66				0.868054	0.830439	0.00178651	0.0398547	0.177794	0.0376146	0.750084	0.0282141
596	P74702	279-302	2xiodoTMT6plex [C3; C12]; 1xOxidation [M21]	Heat shock protein OS=Synechocystis sp. (strain PCC 6803 / Kazusa) OX=1111708 GN=htpG PE=3 SV=1	sll0430	htpG	htpG	281	290			0.806244	0.749354	0.0524599	0.0690426	0.319267	0.0568898	0.495847	0.0282086
597	Q55941	76-90	2xiodoTMT6plex [C7; C13]	Sensory transduction histidine kinase OS=Synechocystis sp. (strain PCC 6803 / Kazusa) OX=1111708 GN=sll0790 PE=4 SV=1	sll0790			82	88			0.530072	0.487674	0.0165288	0.0476697	0.219241	0.0423973	0.659078	0.0279431
598	P73348	79-103	1xiodoTMT6plex [C4]	Rehydrin OS=Synechocystis sp. (strain PCC 6803 / Kazusa) OX=1111708 GN=slr1198 PE=1 SV=1	slr1198			82				0.841502	0.805984	0.0197702	0.0301891	0.163436	0.0355185	0.786652	0.0279407
599	P72797	232-256	1xiodoTMT6plex [C11]	Transaldolase OS=Synechocystis sp. (strain PCC 6803 / Kazusa) OX=1111708 GN=tal PE=3 SV=1	slr1793	tal; talB	talB	242				0.902576	0.869104	0.00479936	0.0318597	0.146338	0.0334723	0.834642	0.0279374
600	P74584	99-106	1xiodoTMT6plex [C5]	Slr0667 protein OS=Synechocystis sp. (strain PCC 6803 / Kazusa) OX=1111708 GN=slr0667 PE=4 SV=1	slr0667			103				0.868022	0.831026	0.0377091	0.0100513	0.17594	0.0369962	0.754635	0.0279186
601	Q55883	73-83	2xiodoTMT6plex [C6; C7]	Sll0096 protein OS=Synechocystis sp. (strain PCC 6803 / Kazusa) OX=1111708 GN=sll0096 PE=3 SV=1	sll0096			78	79			0.765649	0.713819	0.00808118	0.0731987	0.289815	0.0518294	0.537879	0.0278779
602	P26527	43-65	1xiodoTMT6plex [C11]	ATP synthase subunit beta OS=Synechocystis sp. (strain PCC 6803 / Kazusa) OX=1111708 GN=atpD PE=3 SV=1	slr1329	atpD; atpB	atpB	53				0.883841	0.848602	0.0136423	0.0329262	0.161958	0.035239	0.790597	0.0278598
603	Q55528	435-451	1xiodoTMT6plex [C2]	Alpha-mannosidase OS=Synechocystis sp. (strain PCC 6803 / Kazusa) OX=1111708 GN=ams1 PE=3 SV=1	slr0323	ams1	ams1	436				0.858302	0.829747	0.0173263	0.016319	0.106268	0.0285549	0.973598	0.027801
604	P74373	222-241	1xiodoTMT6plex [C5]	Putative diflavin flavoprotein A 3 OS=Synechocystis sp. (strain PCC 6803 / Kazusa) OX=1111708 GN=dfa3 PE=1 SV=1	sll1521	dfa3		226				0.858186	0.836048	0.00768616	0.0121031	0.0555478	0.0221384	1.25533	0.0277911
605	P74288	43-57	1xiodoTMT6plex [C9]	Hybrid sensory kinase OS=Synechocystis sp. (strain PCC 6803 / Kazusa) OX=1111708 GN=sll1555 PE=4 SV=1	sll1555			51				0.873666	0.838427	0.0194685	0.0299844	0.162961	0.0352388	0.787915	0.0277652
606	Q55366	384-395	2xiodoTMT6plex [C5; C11]	Ferredoxin--nitrite reductase OS=Synechocystis sp. (strain PCC 6803 / Kazusa) OX=1111708 GN=nirA PE=4 SV=1	slr0898	nirA	nirA	388	394			0.864173	0.833992	0.00594627	0.0259309	0.120871	0.0301808	0.917678	0.0276963
607	P74421	307-331	1xiodoTMT6plex [C9]	Phosphoglycerate kinase OS=Synechocystis sp. (strain PCC 6803 / Kazusa) OX=1111708 GN=pgk PE=3 SV=2	slr0394	pgk	pgk	315				0.869512	0.841907	0.00543414	0.0216892	0.0992723	0.0276046	1.00317	0.0276921
608	Q55138	248-267	1xiodoTMT6plex [C15]	Sll0068 protein OS=Synechocystis sp. (strain PCC 6803 / Kazusa) OX=1111708 GN=sll0068 PE=4 SV=1	sll0068			262				0.812011	0.777559	0.0258076	0.0226871	0.157461	0.0344523	0.802826	0.0276592
609	P73449	94-106	1xiodoTMT6plex [C8]	Nitrate transport protein NrtD OS=Synechocystis sp. (strain PCC 6803 / Kazusa) OX=1111708 GN=nrtD PE=3 SV=1	sll1453	nrtD	nrtD	101				0.857862	0.833679	0.00553269	0.0163112	0.0718323	0.0241837	1.14368	0.0276584
610	Q55673	36-53	2xiodoTMT6plex [C13; C17]	UDP-N-acetylglucosamine 1-carboxyvinyltransferase OS=Synechocystis sp. (strain PCC 6803 / Kazusa) OX=1111708 GN=murA PE=3 SV=1	slr0017	murA; murZ	murZ	48	52			0.8572	0.823457	0.0139877	0.0299171	0.1515	0.0337426	0.819587	0.027655
611	P73577	298-308	1xiodoTMT6plex [C6]	Uncharacterized protein slr0889 OS=Synechocystis sp. (strain PCC 6803 / Kazusa) OX=1111708 GN=slr0889 PE=3 SV=1	slr0889			303				0.87103	0.839613	0.00269407	0.0287414	0.132507	0.0314172	0.877763	0.0275769
612	Q55399	25-37	1xiodoTMT6plex [C1]	Sll0544 protein OS=Synechocystis sp. (strain PCC 6803 / Kazusa) OX=1111708 GN=sll0544 PE=4 SV=1	sll0544			25				0.866627	0.833202	0.0225485	0.023508	0.150152	0.0334253	0.823467	0.0275246
613	Q55112	114-135	1xiodoTMT6plex [C7]	Sll0414 protein OS=Synechocystis sp. (strain PCC 6803 / Kazusa) OX=1111708 GN=sll0414 PE=4 SV=1	sll0414			120				0.879293	0.847018	0.0182774	0.0245706	0.141971	0.032275	0.8478	0.0273627
614	P74177	89-97	1xiodoTMT6plex [C1]	DNA-directed RNA polymerase subunit gamma OS=Synechocystis sp. (strain PCC 6803 / Kazusa) OX=1111708 GN=rpoC1 PE=3 SV=1	slr1265	rpoC1	rpoC1	89				0.680645	0.601789	0.117842	0.113256	0.450358	0.0788562	0.346443	0.0273191
615	P77965	412-434	2xiodoTMT6plex [C2; C21]	DNA-directed RNA polymerase subunit beta OS=Synechocystis sp. (strain PCC 6803 / Kazusa) OX=1111708 GN=rpoB PE=3 SV=1	sll1787	rpoB	rpoB	413	432			0.888554	0.851562	0.0170041	0.0360421	0.183171	0.0369917	0.737143	0.0272682
616	Q59994	38-59	1xiodoTMT6plex [C5]; 1xOxidation [M14]	Triosephosphate isomerase OS=Synechocystis sp. (strain PCC 6803 / Kazusa) OX=1111708 GN=tpiA PE=1 SV=1	slr0783	tpiA; tpi	tpi	42				0.834136	0.798137	0.0205244	0.0318336	0.175068	0.0359991	0.756794	0.0272439
617	P73424	212-234	1xiodoTMT6plex [C11]	Slr1540 protein OS=Synechocystis sp. (strain PCC 6803 / Kazusa) OX=1111708 GN=slr1540 PE=4 SV=1	slr1540			222				0.905162	0.870351	0.0261763	0.02418	0.165907	0.0348108	0.780135	0.0271572
618	Q6ZEH5	260-273	1xiodoTMT6plex [C11]	Slr7023 protein OS=Synechocystis sp. (strain PCC 6803 / Kazusa) OX=1111708 GN=slr7023 PE=4 SV=1	slr7023			270				0.795764	0.757844	0.00340985	0.0420368	0.194391	0.03792	0.711324	0.0269734
619	P74702	354-363	1xiodoTMT6plex [C1]	Heat shock protein OS=Synechocystis sp. (strain PCC 6803 / Kazusa) OX=1111708 GN=htpG PE=3 SV=1	sll0430	htpG	htpG	354				0.902709	0.878383	0.0114736	0.0137641	0.0783974	0.0243264	1.1057	0.0268976
620	P73886	27-50	1xiodoTMT6plex [C9]	Ribosome-binding ATPase YchF OS=Synechocystis sp. (strain PCC 6803 / Kazusa) OX=1111708 GN=ychF PE=3 SV=1	sll0245	ychF		35				0.883718	0.85029	0.0128666	0.0307291	0.157209	0.0334281	0.803522	0.0268602
621	P73151	94-104	1xiodoTMT6plex [C5]	Sll0983 protein OS=Synechocystis sp. (strain PCC 6803 / Kazusa) OX=1111708 GN=sll0983 PE=4 SV=1	sll0983			98				0.835294	0.806103	0.0102887	0.0236635	0.121633	0.029191	0.914948	0.0267082
622	P74473	107-122	1xiodoTMT6plex [C8]	Slr1923 protein OS=Synechocystis sp. (strain PCC 6803 / Kazusa) OX=1111708 GN=slr1923 PE=4 SV=1	slr1923			114				0.854978	0.820395	0.00611481	0.0352474	0.169366	0.034583	0.771173	0.0266695
623	P73145	21-37	1xiodoTMT6plex [C7]; 1xOxidation [M16]	Thylakoid-associated single-stranded DNA-binding protein slr1034 OS=Synechocystis sp. (strain PCC 6803 / Kazusa) OX=1111708 GN=slr1034 PE=1 SV=1	slr1034			27				0.859506	0.832703	0.013907	0.016906	0.101263	0.026803	0.994547	0.0266568
624	P73355	114-139	1xiodoTMT6plex [C6]	Ferredoxin component OS=Synechocystis sp. (strain PCC 6803 / Kazusa) OX=1111708 GN=slr1205 PE=4 SV=1	slr1205			119				0.825596	0.794079	0.00931806	0.0285453	0.143216	0.031517	0.844008	0.0266006
625	Q55138	1097-1114	1xiodoTMT6plex [C17]	Sll0068 protein OS=Synechocystis sp. (strain PCC 6803 / Kazusa) OX=1111708 GN=sll0068 PE=4 SV=1	sll0068			1113				0.838986	0.807346	0.00783291	0.0292497	0.144578	0.0316399	0.839897	0.0265742
626	P74319	85-103	2xiodoTMT6plex [C2; C15]	Slr0950 protein OS=Synechocystis sp. (strain PCC 6803 / Kazusa) OX=1111708 GN=slr0950 PE=4 SV=1	slr0950			86	99			0.866461	0.831942	0.0247062	0.025947	0.170491	0.0345185	0.768298	0.0265205
627	P73586	96-122	2xiodoTMT6plex [C6; C13]	Sll0860 protein OS=Synechocystis sp. (strain PCC 6803 / Kazusa) OX=1111708 GN=sll0860 PE=4 SV=1	sll0860			101	108			0.835819	0.798935	0.0127956	0.0385668	0.19101	0.0368835	0.718944	0.0265172
628	P72834	388-413	1xiodoTMT6plex [C12]	UDP-glucose 6-dehydrogenase OS=Synechocystis sp. (strain PCC 6803 / Kazusa) OX=1111708 GN=slr1299 PE=3 SV=1	slr1299			399				0.900792	0.864954	0.00730688	0.0378955	0.183028	0.0358385	0.737483	0.0264303
629	P74294	349-368	1xiodoTMT6plex [C2]	PatA subfamily OS=Synechocystis sp. (strain PCC 6803 / Kazusa) OX=1111708 GN=slr1693 PE=1 SV=1	slr1693			350				0.846166	0.813573	0.024988	0.0203753	0.154853	0.032593	0.81008	0.026403
630	P54691	119-139	1xiodoTMT6plex [C20]	Probable branched-chain-amino-acid aminotransferase OS=Synechocystis sp. (strain PCC 6803 / Kazusa) OX=1111708 GN=ilvE PE=3 SV=1	slr0032	ilvE	ilvE	138				0.868535	0.837953	0.00650527	0.0278321	0.137476	0.0305817	0.861772	0.0263544
631	P72618	420-442	1xiodoTMT6plex [C20]	Slr1495 protein OS=Synechocystis sp. (strain PCC 6803 / Kazusa) OX=1111708 GN=slr1495 PE=4 SV=1	slr1495			439				0.836136	0.803296	0.026849	0.0187927	0.157645	0.0328398	0.802321	0.0263481
632	P74702	620-634	1xiodoTMT6plex [C3]	Heat shock protein OS=Synechocystis sp. (strain PCC 6803 / Kazusa) OX=1111708 GN=htpG PE=3 SV=1	sll0430	htpG	htpG	622				0.908202	0.876583	0.00936021	0.0290971	0.147657	0.0316182	0.830745	0.0262667
633	Q55548	292-312	1xiodoTMT6plex [C19]	Slr0338 protein OS=Synechocystis sp. (strain PCC 6803 / Kazusa) OX=1111708 GN=slr0338 PE=4 SV=1	slr0338			310				0.863084	0.83321	0.00946092	0.0257579	0.13241	0.0298743	0.87808	0.0262321
634	P72929	104-124	1xiodoTMT6plex [C10]	Flotillin family inner membrane protein sll1021 OS=Synechocystis sp. (strain PCC 6803 / Kazusa) OX=1111708 GN=sll1021 PE=3 SV=1	sll1021			113				0.82549	0.781756	0.00239711	0.056549	0.251793	0.0437343	0.598956	0.0261949
635	P72749	88-110	1xiodoTMT6plex [C8]	50S ribosomal subunit assembly factor BipA OS=Synechocystis sp. (strain PCC 6803 / Kazusa) OX=1111708 GN=bipA PE=3 SV=1	slr1105	bipA	fus	95				0.852316	0.818964	0.0107003	0.0322063	0.163941	0.0333515	0.785312	0.0261913
636	Q6ZES0	885-896	1xiodoTMT6plex [C8]	Two-component hybrid sensor and regulator OS=Synechocystis sp. (strain PCC 6803 / Kazusa) OX=1111708 GN=sll5060 PE=4 SV=1	sll5060			892				0.76322	0.731116	0.0105452	0.0297823	0.153213	0.0321043	0.814705	0.0261556
637	P74529	212-220	1xiodoTMT6plex [C6]	UDP-N-acetylenolpyruvoylglucosamine reductase OS=Synechocystis sp. (strain PCC 6803 / Kazusa) OX=1111708 GN=murB PE=3 SV=1	slr1424	murB		217				0.862314	0.832362	0.0131345	0.0243813	0.134325	0.0299519	0.871844	0.0261133
638	P73172	16-39	1xiodoTMT6plex [C11]	Histidine kinase OS=Synechocystis sp. (strain PCC 6803 / Kazusa) OX=1111708 GN=sll1296 PE=4 SV=1	sll1296			26				0.876703	0.841322	0.0171689	0.0340351	0.183207	0.0353808	0.737057	0.0260776
639	P74360	43-53	2xiodoTMT6plex [C5; C9]	Uncharacterized protein sll1526 OS=Synechocystis sp. (strain PCC 6803 / Kazusa) OX=1111708 GN=sll1526 PE=4 SV=1	sll1526			47	51			0.874394	0.840701	0.00251524	0.0346546	0.168339	0.033693	0.773815	0.0260722
640	P54384	404-417	2xiodoTMT6plex [C4; C7]	3-isopropylmalate dehydratase large subunit OS=Synechocystis sp. (strain PCC 6803 / Kazusa) OX=1111708 GN=leuC PE=3 SV=2	sll1470	leuC	leuC	407	410			0.826604	0.793711	0.0102999	0.0315594	0.161266	0.0328938	0.792456	0.0260669
641	P73279	161-170	1xiodoTMT6plex [C9]	Slr1150 protein OS=Synechocystis sp. (strain PCC 6803 / Kazusa) OX=1111708 GN=slr1150 PE=4 SV=1	slr1150			169				0.302724	0.247172	0.0376758	0.0804056	0.339485	0.0555524	0.469179	0.026064
642	P80507	104-113	1xiodoTMT6plex [C3]	Inorganic pyrophosphatase OS=Synechocystis sp. (strain PCC 6803 / Kazusa) OX=1111708 GN=ppa PE=1 SV=2	slr1622	ppa; ipyR	ppa	106				0.798297	0.767543	0.0214955	0.0197655	0.142198	0.0307535	0.847105	0.0260514
643	P74488	90-107	1xiodoTMT6plex [C11]	dTDP-4-dehydrorhamnose 3,5-epimerase OS=Synechocystis sp. (strain PCC 6803 / Kazusa) OX=1111708 GN=rfbC PE=3 SV=1	slr1933	rfbC	rfbC	100				0.893833	0.867308	0.0171098	0.0137546	0.104506	0.0265246	0.980859	0.0260169
644	P73626	213-232	1xiodoTMT6plex [C8]	Sll1771 protein OS=Synechocystis sp. (strain PCC 6803 / Kazusa) OX=1111708 GN=sll1771 PE=4 SV=1	sll1771			220				0.878442	0.850736	0.0161568	0.0176614	0.115481	0.0277061	0.93749	0.0259742
645	Q55513	79-91	1xiodoTMT6plex [C11]	4-hydroxy-tetrahydrodipicolinate synthase OS=Synechocystis sp. (strain PCC 6803 / Kazusa) OX=1111708 GN=dapA PE=3 SV=1	slr0550	dapA	dapA	89				0.887203	0.854126	0.0138111	0.0308311	0.165156	0.0330771	0.782105	0.0258698
646	P73334	291-306	2xiodoTMT6plex [C3; C6]	DNA-directed RNA polymerase subunit beta' OS=Synechocystis sp. (strain PCC 6803 / Kazusa) OX=1111708 GN=rpoC2 PE=3 SV=1	sll1789	rpoC2	rpoC2	293	296			0.749042	0.71247	0.0180541	0.0367063	0.19641	0.0365722	0.706835	0.0258506
647	P73281	172-182	1xiodoTMT6plex [C3]	Sll1071 protein OS=Synechocystis sp. (strain PCC 6803 / Kazusa) OX=1111708 GN=sll1071 PE=4 SV=1	sll1071			174				0.501296	0.462886	0.00529413	0.0445629	0.212355	0.0384097	0.672938	0.0258474
648	P73495	32-50	1xiodoTMT6plex [C16]	1,4-dihydroxy-2-naphthoyl-CoA synthase OS=Synechocystis sp. (strain PCC 6803 / Kazusa) OX=1111708 GN=menB PE=1 SV=1	sll1127	menB	menB	47				0.867054	0.846364	0.008279	0.0106414	0.0565117	0.0206899	1.24786	0.0258181
649	Q55486	541-549	1xiodoTMT6plex [C5]	Arginine--tRNA ligase OS=Synechocystis sp. (strain PCC 6803 / Kazusa) OX=1111708 GN=argS PE=3 SV=1	sll0502	argS	argS	545				0.860804	0.816315	0.0362164	0.0469668	0.263686	0.0444886	0.578913	0.025755
650	P77973	56-72	1xiodoTMT6plex [C1]	Argininosuccinate synthase OS=Synechocystis sp. (strain PCC 6803 / Kazusa) OX=1111708 GN=argG PE=1 SV=1	slr0585	argG	argG	56				0.823742	0.772298	0.0285517	0.0723489	0.315837	0.0514444	0.500537	0.0257498
651	Q55413	311-330	1xiodoTMT6plex [C16]	Slr0825 protein OS=Synechocystis sp. (strain PCC 6803 / Kazusa) OX=1111708 GN=slr0825 PE=3 SV=1	slr0825			326				0.872875	0.839883	0.019536	0.0275834	0.166172	0.0329924	0.779443	0.0257157
652	P73311	44-56	1xiodoTMT6plex [C8]	30S ribosomal protein S17 OS=Synechocystis sp. (strain PCC 6803 / Kazusa) OX=1111708 GN=rpsQ PE=3 SV=1	ssl3437	rpsQ; rps17	rps17	51				0.7596	0.71592	0.0540521	0.0194982	0.258329	0.0436801	0.587827	0.0256764
653	P74720	106-123	1xiodoTMT6plex [C7]	Sll1106 protein OS=Synechocystis sp. (strain PCC 6803 / Kazusa) OX=1111708 GN=sll1106 PE=4 SV=1	sll1106			112				0.915819	0.880288	0.0175035	0.0348402	0.189618	0.0355308	0.722121	0.0256575
654	Q55794	284-300	1xOxidation [M9]; 1xiodoTMT6plex [C10]	Putative arsenical pump-driving ATPase OS=Synechocystis sp. (strain PCC 6803 / Kazusa) OX=1111708 GN=sll0086 PE=3 SV=1	sll0086			293				0.797106	0.768268	0.0152893	0.0212533	0.129078	0.0288375	0.889146	0.0256407
655	P72740	328-348	2xOxidation [M1; M2]; 1xiodoTMT6plex [C19]	Dihydrolipoyl dehydrogenase OS=Synechocystis sp. (strain PCC 6803 / Kazusa) OX=1111708 GN=lpdA PE=1 SV=3	slr1096	lpdA; pdhD	phdD	346				0.831769	0.776846	0.029794	0.0829911	0.341376	0.0549223	0.466767	0.0256359
656	Q55725	264-278	2xiodoTMT6plex [C8; C12]	2-succinyl-5-enolpyruvyl-6-hydroxy-3-cyclohexene-1-carboxylate synthase OS=Synechocystis sp. (strain PCC 6803 / Kazusa) OX=1111708 GN=menD PE=3 SV=1	sll0603	menD	menD	271	275			0.857444	0.822161	0.007329	0.0378067	0.187718	0.0352839	0.726494	0.0256335
657	Q55563	1142-1157	1xiodoTMT6plex [C6]	Uncharacterized WD repeat-containing protein sll0163 OS=Synechocystis sp. (strain PCC 6803 / Kazusa) OX=1111708 GN=sll0163 PE=4 SV=1	sll0163			1147				0.843345	0.81768	0.0200857	0.0057737	0.100535	0.0256658	0.997681	0.0256063
658	P74609	47-56	1xiodoTMT6plex [C3]	Slr1576 protein OS=Synechocystis sp. (strain PCC 6803 / Kazusa) OX=1111708 GN=slr1576 PE=4 SV=1	slr1576			49				0.155396	0.108081	0.0537444	0.040238	0.289258	0.0473147	0.538715	0.0254891
659	P73729	73-82	1xiodoTMT6plex [C9]	Slr1738 protein OS=Synechocystis sp. (strain PCC 6803 / Kazusa) OX=1111708 GN=slr1738 PE=3 SV=1	slr1738			81				0.791114	0.760342	0.0223872	0.0197154	0.14853	0.0307712	0.828186	0.0254842
660	P74490	68-81	1xOxidation [M2]; 1xiodoTMT6plex [C10]	Pyruvate dehydrogenase E1 component subunit alpha OS=Synechocystis sp. (strain PCC 6803 / Kazusa) OX=1111708 GN=pdhA PE=4 SV=1	slr1934	pdhA		77				0.837548	0.780975	0.00405651	0.0936277	0.354773	0.0565732	0.450049	0.0254607
661	Q6ZEB3	37-43	1xiodoTMT6plex [C4]	Uncharacterized protein OS=Synechocystis sp. (strain PCC 6803 / Kazusa) OX=1111708 GN=sll7085 PE=4 SV=1	sll7085			40				0.875293	0.845838	0.0254225	0.0104229	0.136916	0.0294542	0.863546	0.0254351
662	P73677	310-321	1xiodoTMT6plex [C3]	Methylenetetrahydrofolate reductase OS=Synechocystis sp. (strain PCC 6803 / Kazusa) OX=1111708 GN=slr2141 PE=3 SV=1	slr2141			312				0.796882	0.752488	0.0182682	0.0569667	0.268053	0.0443943	0.57178	0.0253838
663	P74241	326-333	1xiodoTMT6plex [C7]	Sulfate adenylyltransferase OS=Synechocystis sp. (strain PCC 6803 / Kazusa) OX=1111708 GN=sat PE=3 SV=1	slr1165	sat	met3	332				0.851924	0.801244	0.016508	0.0749584	0.316559	0.0506804	0.499546	0.0253172
664	Q55367	56-76	1xiodoTMT6plex [C4]	Cyanate hydratase OS=Synechocystis sp. (strain PCC 6803 / Kazusa) OX=1111708 GN=cynS PE=1 SV=1	slr0899	cynS	cynS	59				0.884085	0.85265	0.00378022	0.0310401	0.156615	0.031435	0.805168	0.0253104
665	P72762	482-494	1xiodoTMT6plex [C2]	NADH-glutamate synthase small subunit OS=Synechocystis sp. (strain PCC 6803 / Kazusa) OX=1111708 GN=gltD PE=4 SV=1	sll1027	gltD	gltD	483				0.843211	0.818012	0.00786546	0.0188496	0.0994258	0.0251997	1.0025	0.0252627
666	Q55686	44-51	1xiodoTMT6plex [C5]	Slr0217 protein OS=Synechocystis sp. (strain PCC 6803 / Kazusa) OX=1111708 GN=slr0217 PE=4 SV=1	slr0217			48				0.791514	0.746908	0.0187839	0.0579186	0.273291	0.0446067	0.563375	0.0251303
667	P74302	239-250	1xiodoTMT6plex [C5]	Slr0937 protein OS=Synechocystis sp. (strain PCC 6803 / Kazusa) OX=1111708 GN=slr0937 PE=4 SV=1	slr0937			243				0.860195	0.827732	0.00504495	0.0331342	0.168724	0.032463	0.772823	0.0250882
668	P72930	92-107	1xiodoTMT6plex [C3]	Sll1020 protein OS=Synechocystis sp. (strain PCC 6803 / Kazusa) OX=1111708 GN=sll1020 PE=4 SV=1	sll1020			94				0.829577	0.798365	0.0129747	0.0283447	0.157901	0.0312122	0.801616	0.0250202
669	Q6YRV4	773-789	1xiodoTMT6plex [C7]	Site-specific DNA-methyltransferase (adenine-specific) OS=Synechocystis sp. (strain PCC 6803 / Kazusa) OX=1111708 GN=slr6050 PE=4 SV=1	slr6050			779				0.899926	0.873023	0.0090262	0.0216702	0.118126	0.026903	0.927655	0.0249567
670	P73293	93-102	1xiodoTMT6plex [C3]	30S ribosomal protein S9 OS=Synechocystis sp. (strain PCC 6803 / Kazusa) OX=1111708 GN=rpsI PE=3 SV=1	sll1822	rpsI; rps9	rps9	95				0.765034	0.738939	0.0102635	0.0196256	0.110847	0.0260948	0.955278	0.0249278
671	P73853	255-272	1xiodoTMT6plex [C17]	IMP dehydrogenase subunit OS=Synechocystis sp. (strain PCC 6803 / Kazusa) OX=1111708 GN=guaB PE=3 SV=1	slr1722	guaB	guaB	271				0.691467	0.654881	0.0267436	0.0330019	0.210025	0.0365856	0.677728	0.0247951
672	P74140	209-224	1xiodoTMT6plex [C5]	ABC transporter OS=Synechocystis sp. (strain PCC 6803 / Kazusa) OX=1111708 GN=sll1870 PE=4 SV=1	sll1870			213				0.819755	0.786668	0.0116645	0.0331677	0.178448	0.0330862	0.748487	0.0247646
673	P74292	516-522	1xiodoTMT6plex [C2]	Glutamine-dependent NAD(+) synthetase OS=Synechocystis sp. (strain PCC 6803 / Kazusa) OX=1111708 GN=nadE PE=3 SV=1	slr1691	nadE	nadE	517				0.825293	0.802028	0.0153046	0.00931375	0.0877234	0.023265	1.05688	0.0245885
674	P74120	340-352	1xiodoTMT6plex [C4]	GTPase Der OS=Synechocystis sp. (strain PCC 6803 / Kazusa) OX=1111708 GN=der PE=3 SV=1	slr1974	der; engA		343				0.865928	0.830086	0.0221942	0.0347425	0.206576	0.0358416	0.68492	0.0245486
675	Q55822	163-192	1xiodoTMT6plex [C22]	CobW protein OS=Synechocystis sp. (strain PCC 6803 / Kazusa) OX=1111708 GN=cobW PE=3 SV=1	slr0502	cobW	cobW	184				0.891533	0.848396	0.0118584	0.0571651	0.269806	0.0431377	0.568948	0.0245431
676	P73853	207-225	1xiodoTMT6plex [C16]	IMP dehydrogenase subunit OS=Synechocystis sp. (strain PCC 6803 / Kazusa) OX=1111708 GN=guaB PE=3 SV=1	slr1722	guaB	guaB	222				0.847691	0.816047	0.00988665	0.0311041	0.168386	0.0316442	0.773694	0.0244829
677	Q55503	121-130	1xiodoTMT6plex [C4]	ATP phosphoribosyltransferase OS=Synechocystis sp. (strain PCC 6803 / Kazusa) OX=1111708 GN=hisG PE=3 SV=1	sll0900	hisG	hisG	124				0.832446	0.793599	0.0332043	0.0348122	0.234483	0.0388471	0.629888	0.0244694
678	P72871	132-161	1xiodoTMT6plex [C14]	S-adenosylmethionine synthase OS=Synechocystis sp. (strain PCC 6803 / Kazusa) OX=1111708 GN=metK PE=3 SV=2	sll0927	metK	metX	145				0.886024	0.870209	0.00763401	0.00287623	0.0283659	0.0158145	1.5472	0.0244682
679	P74108	797-824	1xiodoTMT6plex [C19]	Slr1968 protein OS=Synechocystis sp. (strain PCC 6803 / Kazusa) OX=1111708 GN=slr1968 PE=4 SV=1	slr1968			815				0.870497	0.831382	0.0236404	0.0426275	0.23691	0.0391152	0.625416	0.0244633
680	P73820	157-181	1xiodoTMT6plex [C9]	Ribosomal protein L11 methyltransferase OS=Synechocystis sp. (strain PCC 6803 / Kazusa) OX=1111708 GN=prmA PE=3 SV=1	sll1909	prmA	prmA	165				0.841956	0.812149	0.00475693	0.0287763	0.15143	0.0298068	0.819788	0.0244352
681	P72895	207-215	1xiodoTMT6plex [C6]	Slr1617 protein OS=Synechocystis sp. (strain PCC 6803 / Kazusa) OX=1111708 GN=slr1617 PE=4 SV=1	slr1617			212				0.850011	0.829642	0.00601213	0.0124589	0.06329	0.0203684	1.19867	0.0244149
682	P72785	438-462	1xiodoTMT6plex [C24]	4-alpha-glucanotransferase OS=Synechocystis sp. (strain PCC 6803 / Kazusa) OX=1111708 GN=malQ PE=3 SV=1	sll1676	malQ	malQ	461				0.863488	0.838448	0.00702154	0.0196837	0.106585	0.0250405	0.972304	0.024347
683	P72976	143-168	1xiodoTMT6plex [C17]	Slr1597 protein OS=Synechocystis sp. (strain PCC 6803 / Kazusa) OX=1111708 GN=slr1597 PE=4 SV=1	slr1597			159				0.894765	0.860997	0.00753917	0.0364165	0.190895	0.0337672	0.719205	0.0242855
684	Q55861	267-283	1xiodoTMT6plex [C11]	Slr0619 protein OS=Synechocystis sp. (strain PCC 6803 / Kazusa) OX=1111708 GN=slr0619 PE=4 SV=1	slr0619			277				0.846247	0.818513	0.0239965	0.00880025	0.133371	0.0277338	0.874937	0.0242654
685	P72888	348-372	1xiodoTMT6plex [C19]	Slr1610 protein OS=Synechocystis sp. (strain PCC 6803 / Kazusa) OX=1111708 GN=slr1610 PE=4 SV=1	slr1610			366				0.888731	0.842971	0.018657	0.0631767	0.295245	0.0457601	0.529818	0.0242445
686	P74342	99-116	1xiodoTMT6plex [C1]	Probable dihydroneopterin aldolase OS=Synechocystis sp. (strain PCC 6803 / Kazusa) OX=1111708 GN=folB PE=3 SV=2	slr1626	folB		99				0.87386	0.847643	0.0103071	0.0205275	0.119218	0.0262175	0.923657	0.024216
687	P74569	396-403	1xiodoTMT6plex [C3]	Aspartate kinase OS=Synechocystis sp. (strain PCC 6803 / Kazusa) OX=1111708 GN=lysC PE=1 SV=1	slr0657	lysC	lysC	398				0.834435	0.803522	0.00884786	0.0302934	0.16502	0.0309124	0.782464	0.0241878
688	Q55729	142-155	1xiodoTMT6plex [C8]	Methionine--tRNA ligase OS=Synechocystis sp. (strain PCC 6803 / Kazusa) OX=1111708 GN=metG PE=3 SV=1	slr0649	metG; metS	metS	149				0.863491	0.843796	0.0117854	0.00564852	0.0594097	0.0196949	1.22614	0.0241488
689	P74499	392-406	1xiodoTMT6plex [C13]	Slr1939 protein OS=Synechocystis sp. (strain PCC 6803 / Kazusa) OX=1111708 GN=slr1939 PE=4 SV=1	slr1939			404				0.805101	0.722754	0.0857414	0.177373	0.509158	0.0823472	0.293147	0.0241399
690	P74574	109-137	1xiodoTMT6plex [C17]	Sll0625 protein OS=Synechocystis sp. (strain PCC 6803 / Kazusa) OX=1111708 GN=sll0625 PE=4 SV=1	sll0625			125				0.915661	0.887696	0.00825635	0.0247639	0.137108	0.0279649	0.862936	0.0241319
691	P73334	29-42	1xiodoTMT6plex [C1]	DNA-directed RNA polymerase subunit beta' OS=Synechocystis sp. (strain PCC 6803 / Kazusa) OX=1111708 GN=rpoC2 PE=3 SV=1	sll1789	rpoC2	rpoC2	29				0.859404	0.839152	0.00465404	0.0130334	0.0643522	0.0202516	1.19144	0.0241285
692	Q55594	185-198	1xiodoTMT6plex [C10]	Slr0380 protein OS=Synechocystis sp. (strain PCC 6803 / Kazusa) OX=1111708 GN=slr0380 PE=4 SV=1	slr0380			194				0.849284	0.810753	0.00560374	0.0477106	0.237091	0.0385313	0.625084	0.0240853
693	Q55843	83-105	1xiodoTMT6plex [C5]	Phosphoribosylformylglycinamidine synthase subunit PurQ OS=Synechocystis sp. (strain PCC 6803 / Kazusa) OX=1111708 GN=purQ PE=1 SV=1	slr0520	purQ	purL	87				0.816651	0.781756	0.0180023	0.0355664	0.204065	0.0348944	0.690232	0.0240852
694	Q55156	296-318	1xiodoTMT6plex [C17]	Putative RNA methyltransferase slr0064 OS=Synechocystis sp. (strain PCC 6803 / Kazusa) OX=1111708 GN=slr0064 PE=3 SV=1	slr0064			312				0.825794	0.799567	0.0105927	0.0205452	0.120829	0.0262269	0.917827	0.0240718
695	P73470	52-61	1xiodoTMT6plex [C2]	Sll1138 protein OS=Synechocystis sp. (strain PCC 6803 / Kazusa) OX=1111708 GN=sll1138 PE=4 SV=1	sll1138			53				0.812293	0.78319	0.0181936	0.0217115	0.149773	0.0291024	0.824566	0.0239968
696	Q55875	129-157	1xiodoTMT6plex [C27]	RuBisCO accumulation factor 1 OS=Synechocystis sp. (strain PCC 6803 / Kazusa) OX=1111708 GN=raf1 PE=1 SV=1	sll0102	raf1		155				0.87574	0.798519	0.0398995	0.171578	0.48997	0.0772213	0.30983	0.0239255
697	P73558	391-405	1xiodoTMT6plex [C6]	Glutamyl-tRNA(Gln) amidotransferase subunit A OS=Synechocystis sp. (strain PCC 6803 / Kazusa) OX=1111708 GN=gatA PE=3 SV=1	slr0877	gatA		396				0.846434	0.810798	0.0151122	0.0389359	0.213515	0.0356363	0.670572	0.0238967
698	P74071	169-178	1xiodoTMT6plex [C8]	30S ribosomal protein S2 OS=Synechocystis sp. (strain PCC 6803 / Kazusa) OX=1111708 GN=rpsB PE=3 SV=1	sll1260	rpsB; rps2	rps2	176				0.856615	0.807621	0.0508615	0.0561872	0.325536	0.0489937	0.487402	0.0238796
699	P74390	118-136	1xiodoTMT6plex [C13]	Negative aliphatic amidase regulator OS=Synechocystis sp. (strain PCC 6803 / Kazusa) OX=1111708 GN=amiC PE=4 SV=1	slr0447	amiC	amiC	130				0.701164	0.67593	0.0031978	0.0214293	0.113858	0.0252338	0.943636	0.0238115
700	Q55709	172-191	1xiodoTMT6plex [C4]	Protein translocase subunit SecA OS=Synechocystis sp. (strain PCC 6803 / Kazusa) OX=1111708 GN=secA PE=3 SV=1	sll0616	secA	secA	175				0.866736	0.844446	0.0133194	0.0105494	0.0855161	0.0222901	1.06795	0.0238048
701	P74630	184-198	1xiodoTMT6plex [C7]	Sll0735 protein OS=Synechocystis sp. (strain PCC 6803 / Kazusa) OX=1111708 GN=sll0735 PE=3 SV=1	sll0735			190				0.907301	0.87721	0.00320401	0.0303249	0.162599	0.0300908	0.788881	0.023738
702	Q55563	392-406	1xiodoTMT6plex [C5]	Uncharacterized WD repeat-containing protein sll0163 OS=Synechocystis sp. (strain PCC 6803 / Kazusa) OX=1111708 GN=sll0163 PE=4 SV=1	sll0163			396				0.849452	0.809958	0.0453439	0.0235454	0.251635	0.0394948	0.59923	0.0236664
703	Q55619	55-79	2xiodoTMT6plex [C1; C3]	ABC transporter OS=Synechocystis sp. (strain PCC 6803 / Kazusa) OX=1111708 GN=sll0759 PE=4 SV=1	sll0759			55	57			0.849368	0.797154	0.0174994	0.0841788	0.352207	0.0522143	0.453202	0.0236637
704	P73672	305-317	2xiodoTMT6plex [C8; C11]	4-hydroxy-3-methylbut-2-en-1-yl diphosphate synthase (ferredoxin) OS=Synechocystis sp. (strain PCC 6803 / Kazusa) OX=1111708 GN=ispG PE=3 SV=1	slr2136	ispG; gcpE	gcpE	312	315			0.750335	0.714318	0.0207178	0.0376665	0.220358	0.0360171	0.656872	0.0236586
705	P73942	268-281	3xiodoTMT6plex [C2; C4; C7]	Proline--tRNA ligase OS=Synechocystis sp. (strain PCC 6803 / Kazusa) OX=1111708 GN=proS PE=3 SV=2	sll1425	proS	proS	269	271	274		0.644203	0.604652	0.00340268	0.0513772	0.254152	0.0395511	0.594906	0.0235292
706	P74122	257-270	1xiodoTMT6plex [C9]	Arginine biosynthesis bifunctional protein ArgJ OS=Synechocystis sp. (strain PCC 6803 / Kazusa) OX=1111708 GN=argJ PE=3 SV=2	sll1883	argJ	argJ	265				0.859742	0.82771	0.00832693	0.0337283	0.185503	0.0320322	0.73165	0.0234364
707	P74325	117-138	1xiodoTMT6plex [C10]	Sucrose-phosphate phosphatase OS=Synechocystis sp. (strain PCC 6803 / Kazusa) OX=1111708 GN=slr0953 PE=1 SV=1	slr0953			126				0.863599	0.834943	0.0205334	0.0194619	0.154221	0.0286563	0.811857	0.0232648
708	P73163	210-222	1xiodoTMT6plex [C10]	Putative carboxymethylenebutenolidase OS=Synechocystis sp. (strain PCC 6803 / Kazusa) OX=1111708 GN=sll1298 PE=3 SV=1	sll1298		clcD	219				0.890706	0.857266	0.0332213	0.0183374	0.201624	0.0334398	0.695459	0.023256
709	Q55563	475-489	1xiodoTMT6plex [C10]	Uncharacterized WD repeat-containing protein sll0163 OS=Synechocystis sp. (strain PCC 6803 / Kazusa) OX=1111708 GN=sll0163 PE=4 SV=1	sll0163			484				0.880763	0.852639	0.0112525	0.0248874	0.149088	0.0281232	0.826557	0.0232454
710	P19569	62-73	1xiodoTMT6plex [C4]	Photosystem I reaction center subunit II OS=Synechocystis sp. (strain PCC 6803 / Kazusa) OX=1111708 GN=psaD PE=1 SV=2	slr0737	psaD	psaD	65				0.839529	0.813189	0.00881957	0.0224988	0.132071	0.0263401	0.879194	0.0231581
711	P74529	227-241	1xiodoTMT6plex [C10]	UDP-N-acetylenolpyruvoylglucosamine reductase OS=Synechocystis sp. (strain PCC 6803 / Kazusa) OX=1111708 GN=murB PE=3 SV=1	slr1424	murB		236				0.738446	0.692855	0.067202	0.0114609	0.31117	0.0455918	0.507002	0.0231151
712	P77961	62-84	2xOxidation [M7; M9]; 2xiodoTMT6plex [C8; C22]	Glutamine synthetase OS=Synechocystis sp. (strain PCC 6803 / Kazusa) OX=1111708 GN=glnA PE=1 SV=2	slr1756	glnA	glnA	69	83			0.793261	0.755671	0.0173451	0.044282	0.242832	0.0375899	0.614694	0.0231063
713	Q55891	64-71	1xiodoTMT6plex [C1]	Phycocyanobilin:ferredoxin oxidoreductase OS=Synechocystis sp. (strain PCC 6803 / Kazusa) OX=1111708 GN=pcyA PE=1 SV=1	slr0116	pcyA		64				0.85783	0.828601	0.0235365	0.017967	0.162488	0.0292292	0.789179	0.0230671
714	P49433	253-264	1xiodoTMT6plex [C8]	Glyceraldehyde-3-phosphate dehydrogenase 1 OS=Synechocystis sp. (strain PCC 6803 / Kazusa) OX=1111708 GN=gap1 PE=3 SV=1	slr0884	gap1	gap1	260				0.905747	0.870131	0.00716377	0.0425158	0.225728	0.0356163	0.646414	0.0230228
715	P73990	124-133	1xiodoTMT6plex [C4]	D-isomer specific 2-hydroxyacid dehydrogenase family OS=Synechocystis sp. (strain PCC 6803 / Kazusa) OX=1111708 GN=slr2123 PE=3 SV=1	slr2123			127				0.87322	0.835292	0.0129432	0.0472411	0.25096	0.0379275	0.600395	0.0227715
716	Q55087	69-93	1xiodoTMT6plex [C24]	Geranylgeranyl diphosphate reductase OS=Synechocystis sp. (strain PCC 6803 / Kazusa) OX=1111708 GN=chlP PE=3 SV=1	sll1091	chlP		92				0.87997	0.846711	0.00890829	0.0373128	0.207591	0.0332589	0.682792	0.0227089
717	P73492	7-20	2xiodoTMT6plex [C9; C12]	Probable glutaredoxin ssr2061 OS=Synechocystis sp. (strain PCC 6803 / Kazusa) OX=1111708 GN=ssr2061 PE=1 SV=1	ssr2061		grxC	15	18			0.569475	0.543426	0.00733693	0.0229529	0.134465	0.0260489	0.871392	0.0226988
718	P74208	225-254	2xiodoTMT6plex [C5; C15]	CTP synthase OS=Synechocystis sp. (strain PCC 6803 / Kazusa) OX=1111708 GN=pyrG PE=3 SV=1	sll1443	pyrG	pyrG	229	239			0.830551	0.800691	0.0125623	0.0287026	0.174138	0.0298603	0.759108	0.0226672
719	Q55135	98-108	1xiodoTMT6plex [C4]	Formyltetrahydrofolate deformylase OS=Synechocystis sp. (strain PCC 6803 / Kazusa) OX=1111708 GN=purU PE=3 SV=1	sll0070	purU	purU	101				0.938427	0.913931	0.0091548	0.0193799	0.118865	0.0244959	0.924946	0.0226574
720	Q55422	108-125	1xiodoTMT6plex [C17]	Phosphoribosylformylglycinamidine cyclo-ligase OS=Synechocystis sp. (strain PCC 6803 / Kazusa) OX=1111708 GN=purM PE=3 SV=1	slr0838	purM	purM	124				0.652879	0.594601	0.0861782	0.067446	0.408529	0.0582775	0.388777	0.022657
721	P10549	67-82	1xiodoTMT6plex [C7]; 1xOxidation [M8]	Photosystem II manganese-stabilizing polypeptide OS=Synechocystis sp. (strain PCC 6803 / Kazusa) OX=1111708 GN=psbO PE=1 SV=1	sll0427	psbO; psb1	psbO	73				0.463677	0.420386	0.0529854	0.034058	0.299697	0.0432907	0.523317	0.0226548
722	Q55747	123-139	1xiodoTMT6plex [C13]	Slr0420 protein OS=Synechocystis sp. (strain PCC 6803 / Kazusa) OX=1111708 GN=slr0420 PE=4 SV=1	slr0420			135				0.366701	0.31133	0.0640228	0.0762614	0.39001	0.0553705	0.408924	0.0226423
723	P74285	297-325	1xOxidation [M6]; 2xiodoTMT6plex [C11; C14]	UTP--glucose-1-phosphate uridylyltransferase OS=Synechocystis sp. (strain PCC 6803 / Kazusa) OX=1111708 GN=cugP PE=1 SV=1	sll1558	cugP		307	310			0.745965	0.716533	0.00705853	0.0297429	0.170717	0.0294318	0.767723	0.0225955
724	P74656	122-136	1xiodoTMT6plex [C14]	Sll1549 protein OS=Synechocystis sp. (strain PCC 6803 / Kazusa) OX=1111708 GN=sll1549 PE=4 SV=1	sll1549			135				0.393783	0.339212	0.0830459	0.0509035	0.386807	0.0545711	0.412505	0.0225109
725	Q55848	263-280	1xiodoTMT6plex [C5]	Ribose-phosphate pyrophosphokinase OS=Synechocystis sp. (strain PCC 6803 / Kazusa) OX=1111708 GN=prs PE=3 SV=1	sll0469	prs; prsA	prsA	267				0.852575	0.823103	0.00894942	0.0294491	0.172554	0.0294721	0.763076	0.0224894
726	P74338	90-97	1xiodoTMT6plex [C7]	NAD(P)H-quinone oxidoreductase subunit M OS=Synechocystis sp. (strain PCC 6803 / Kazusa) OX=1111708 GN=ndhM PE=1 SV=1	slr1623	ndhM		96				0.837199	0.817838	0.00701447	0.0116339	0.0690629	0.0193606	1.16076	0.0224729
727	Q6ZED5	539-546	1xiodoTMT6plex [C3]	Uncharacterized protein OS=Synechocystis sp. (strain PCC 6803 / Kazusa) OX=1111708 GN=sll7063 PE=4 SV=1	sll7063			541				0.776383	0.730479	0.0601269	0.0373335	0.324132	0.0459039	0.489278	0.0224598
728	P72662	194-216	1xiodoTMT6plex [C8]; 1xOxidation [M14]	Cysteine synthase OS=Synechocystis sp. (strain PCC 6803 / Kazusa) OX=1111708 GN=cysM PE=4 SV=1	sll0712	cysM	cysM	201				0.790708	0.768928	0.0164835	0.00486051	0.0931552	0.02178	1.03079	0.0224507
729	P73603	76-105	1xiodoTMT6plex [C16]	Slr1852 protein OS=Synechocystis sp. (strain PCC 6803 / Kazusa) OX=1111708 GN=slr1852 PE=4 SV=1	slr1852			91				0.901611	0.869811	0.0056419	0.0352777	0.197998	0.0318004	0.70334	0.0223665
730	P52761	55-76	1xiodoTMT6plex [C15]	RutC family protein slr0709 OS=Synechocystis sp. (strain PCC 6803 / Kazusa) OX=1111708 GN=slr0709 PE=3 SV=1	slr0709			69				0.875846	0.847546	0.0184839	0.0218732	0.162126	0.0283	0.790147	0.0223612
731	P74177	370-377	1xiodoTMT6plex [C4]	DNA-directed RNA polymerase subunit gamma OS=Synechocystis sp. (strain PCC 6803 / Kazusa) OX=1111708 GN=rpoC1 PE=3 SV=1	slr1265	rpoC1	rpoC1	373				0.885977	0.85826	0.00644818	0.0268618	0.157239	0.0277169	0.80344	0.0222688
732	P73841	78-89	1xiodoTMT6plex [C7]	Uncharacterized protein sll1613 OS=Synechocystis sp. (strain PCC 6803 / Kazusa) OX=1111708 GN=sll1613 PE=4 SV=1	sll1613			84				0.337618	0.276686	0.0842463	0.0864926	0.431414	0.060932	0.365105	0.0222466
733	P72952	63-72	1xiodoTMT6plex [C7]	Sll0645 protein OS=Synechocystis sp. (strain PCC 6803 / Kazusa) OX=1111708 GN=sll0645 PE=4 SV=1	sll0645			69				0.293023	0.230186	0.0417367	0.121078	0.443295	0.0628372	0.353307	0.0222008
734	P72991	251-267	1xiodoTMT6plex [C5]	ATP-dependent zinc metalloprotease FtsH 3 OS=Synechocystis sp. (strain PCC 6803 / Kazusa) OX=1111708 GN=ftsH3 PE=1 SV=1	slr1604	ftsH3	ftsH	255				0.877855	0.848832	0.0168191	0.0252136	0.172533	0.0290235	0.763128	0.0221486
735	Q55593	180-190	1xiodoTMT6plex [C10]	Thymidylate kinase OS=Synechocystis sp. (strain PCC 6803 / Kazusa) OX=1111708 GN=tmk PE=3 SV=2	slr0379	tmk		189				0.869093	0.803094	0.0291896	0.137523	0.461778	0.065999	0.335567	0.0221471
736	P73556	329-348	2xiodoTMT6plex [C11; C12]	Slr0876 protein OS=Synechocystis sp. (strain PCC 6803 / Kazusa) OX=1111708 GN=slr0876 PE=4 SV=1	slr0876			339	340			0.690293	0.655665	0.00398548	0.0422585	0.230521	0.0346281	0.637289	0.0220681
737	Q55891	150-175	1xiodoTMT6plex [C13]	Phycocyanobilin:ferredoxin oxidoreductase OS=Synechocystis sp. (strain PCC 6803 / Kazusa) OX=1111708 GN=pcyA PE=1 SV=1	slr0116	pcyA		162				0.876159	0.847369	0.00615577	0.0293313	0.171481	0.0287897	0.765783	0.0220467
738	Q55366	424-447	2xiodoTMT6plex [C6; C10]	Ferredoxin--nitrite reductase OS=Synechocystis sp. (strain PCC 6803 / Kazusa) OX=1111708 GN=nirA PE=4 SV=1	slr0898	nirA	nirA	429	433			0.865753	0.844242	0.00533642	0.0162303	0.09466	0.0215116	1.02383	0.0220243
739	P73501	409-427	1xiodoTMT6plex [C5]	PmbA protein OS=Synechocystis sp. (strain PCC 6803 / Kazusa) OX=1111708 GN=pmbA PE=3 SV=1	slr1435	pmbA	pmbA	413				0.882124	0.842865	0.0244995	0.0479181	0.275039	0.0392587	0.560606	0.0220087
740	P74073	153-177	1xiodoTMT6plex [C18]	Sll1258 protein OS=Synechocystis sp. (strain PCC 6803 / Kazusa) OX=1111708 GN=sll1258 PE=4 SV=1	sll1258			170				0.835482	0.79965	0.0192576	0.0411497	0.243699	0.0358313	0.613147	0.0219699
741	P73711	31-52	1xiodoTMT6plex [C5]	Threonine synthase OS=Synechocystis sp. (strain PCC 6803 / Kazusa) OX=1111708 GN=thrC PE=3 SV=1	sll1688	thrC	thrC	35				0.832123	0.800162	0.013384	0.0341481	0.205728	0.0319603	0.686707	0.0219473
742	P73658	51-69	1xiodoTMT6plex [C14]	Ribosomal silencing factor RsfS OS=Synechocystis sp. (strain PCC 6803 / Kazusa) OX=1111708 GN=rsfS PE=1 SV=1	slr1886	rsfS		64				0.881797	0.841904	0.0114968	0.0544226	0.282005	0.0398936	0.549743	0.0219312
743	P73765	440-459	1xiodoTMT6plex [C16]	Slr0869 protein OS=Synechocystis sp. (strain PCC 6803 / Kazusa) OX=1111708 GN=slr0869 PE=4 SV=1	slr0869			455				0.844976	0.807766	0.0142924	0.0467812	0.258059	0.037209	0.588281	0.0218894
744	P73644	26-42	1xiodoTMT6plex [C5]	S-adenosyl-methionine: precorrin-2 methyltransferase OS=Synechocystis sp. (strain PCC 6803 / Kazusa) OX=1111708 GN=cbiL PE=3 SV=1	slr1879	cbiL	cbiL	30				0.847554	0.822006	0.0225769	0.00817671	0.13914	0.0255479	0.856547	0.0218829
745	P72689	21-28	1xiodoTMT6plex [C6]	Translation initiation factor IF-2 OS=Synechocystis sp. (strain PCC 6803 / Kazusa) OX=1111708 GN=infB PE=3 SV=1	slr0744	infB	infB	26				0.924699	0.898078	0.0126257	0.0227194	0.150738	0.0266212	0.821777	0.0218767
746	P73660	88-104	1xOxidation [M11]; 1xiodoTMT6plex [C14]	Porphobilinogen deaminase OS=Synechocystis sp. (strain PCC 6803 / Kazusa) OX=1111708 GN=hemC PE=3 SV=1	slr1887	hemC	hemC	101				0.807102	0.780141	0.0222417	0.0146594	0.154461	0.0269615	0.811183	0.0218707
747	P72842	316-332	1xiodoTMT6plex [C16]	Glycolate oxidase subunit GlcE OS=Synechocystis sp. (strain PCC 6803 / Kazusa) OX=1111708 GN=glcE PE=4 SV=1	sll1189	glcE	glcE	331				0.893802	0.87226	0.0139	0.0102594	0.0969209	0.0215418	1.01358	0.0218344
748	P74102	70-89	1xiodoTMT6plex [C15]	Orange carotenoid-binding protein OS=Synechocystis sp. (strain PCC 6803 / Kazusa) OX=1111708 GN=slr1963 PE=1 SV=1	slr1963			84				0.899651	0.873513	0.0136812	0.0211615	0.146815	0.0261382	0.833229	0.0217791
749	Q55436	181-192	1xiodoTMT6plex [C7]	Slr0848 protein OS=Synechocystis sp. (strain PCC 6803 / Kazusa) OX=1111708 GN=slr0848 PE=1 SV=1	slr0848			187				0.893454	0.854781	0.0125425	0.0513535	0.273856	0.0386737	0.562477	0.0217531
750	P73334	649-663	1xiodoTMT6plex [C4]	DNA-directed RNA polymerase subunit beta' OS=Synechocystis sp. (strain PCC 6803 / Kazusa) OX=1111708 GN=rpoC2 PE=3 SV=1	sll1789	rpoC2	rpoC2	652				0.8995	0.858323	0.00541606	0.0592417	0.296733	0.0411774	0.527634	0.0217266
751	P73005	376-386	1xiodoTMT6plex [C10]	PatA subfamily OS=Synechocystis sp. (strain PCC 6803 / Kazusa) OX=1111708 GN=slr1041 PE=4 SV=1	slr1041			385				0.818677	0.799778	0.00883863	0.0100627	0.0708971	0.018899	1.14937	0.021722
752	P72988	124-153	2xiodoTMT6plex [C14; C26]	UDP-3-O-acyl-N-acetylglucosamine deacetylase OS=Synechocystis sp. (strain PCC 6803 / Kazusa) OX=1111708 GN=lpxC PE=3 SV=1	sll1508	lpxC	lpxC	137	149			0.896395	0.874818	0.00661202	0.0161281	0.0986383	0.0215771	1.00595	0.0217056
753	Q55436	138-148	1xiodoTMT6plex [C6]	Slr0848 protein OS=Synechocystis sp. (strain PCC 6803 / Kazusa) OX=1111708 GN=slr0848 PE=1 SV=1	slr0848			143				0.855773	0.823913	0.00627176	0.0362932	0.208423	0.0318601	0.681053	0.0216984
754	P74261	140-162	1xiodoTMT6plex [C16]	Uncharacterized tRNA/rRNA methyltransferase slr1673 OS=Synechocystis sp. (strain PCC 6803 / Kazusa) OX=1111708 GN=slr1673 PE=3 SV=1	slr1673		spoU	155				0.74861	0.71399	0.0390339	0.0185415	0.237556	0.0346201	0.624235	0.0216111
755	P74563	102-111	1xiodoTMT6plex [C9]	Sll0630 protein OS=Synechocystis sp. (strain PCC 6803 / Kazusa) OX=1111708 GN=sll0630 PE=4 SV=1	sll0630			110				0.266311	0.210178	0.070611	0.0795014	0.41226	0.056133	0.384829	0.0216016
756	Q55729	63-77	1xiodoTMT6plex [C13]	Methionine--tRNA ligase OS=Synechocystis sp. (strain PCC 6803 / Kazusa) OX=1111708 GN=metG PE=3 SV=1	slr0649	metG; metS	metS	75				0.896232	0.86856	0.0185273	0.0214089	0.165733	0.0276723	0.780591	0.0216007
757	Q55451	268-286	2xiodoTMT6plex [C15; C18]	Sirohydrochlorin cobaltochelatase OS=Synechocystis sp. (strain PCC 6803 / Kazusa) OX=1111708 GN=cbiX PE=1 SV=1	sll0037	cbiX		282	285			0.781497	0.749664	0.00399471	0.036808	0.21067	0.0318331	0.676398	0.0215319
758	P73404	135-158	1xiodoTMT6plex [C20]	OmpR subfamily OS=Synechocystis sp. (strain PCC 6803 / Kazusa) OX=1111708 GN=slr1837 PE=4 SV=1	slr1837			154				0.886571	0.861306	0.00813137	0.0224568	0.140862	0.0252651	0.851207	0.0215058
759	P72626	241-258	1xiodoTMT6plex [C16]	ABC transporter OS=Synechocystis sp. (strain PCC 6803 / Kazusa) OX=1111708 GN=slr1113 PE=4 SV=1	slr1113			256				0.845555	0.814199	0.0128467	0.0336696	0.206272	0.031356	0.685559	0.0214964
760	Q55700	262-278	1xiodoTMT6plex [C5]	ATP-dependent zinc metalloprotease FtsH 2 OS=Synechocystis sp. (strain PCC 6803 / Kazusa) OX=1111708 GN=ftsH2 PE=1 SV=1	slr0228	ftsH2	ftsH	266				0.890237	0.86512	0.0168665	0.0165491	0.139423	0.0251169	0.855665	0.0214917
761	P77973	56-67	1xiodoTMT6plex [C1]	Argininosuccinate synthase OS=Synechocystis sp. (strain PCC 6803 / Kazusa) OX=1111708 GN=argG PE=1 SV=1	slr0585	argG	argG	56				0.839657	0.793336	0.0223342	0.0714172	0.34401	0.0463213	0.463429	0.0214667
762	P54206	78-86	1xiodoTMT6plex [C6]	Ribulose bisphosphate carboxylase small subunit OS=Synechocystis sp. (strain PCC 6803 / Kazusa) OX=1111708 GN=cbbS PE=1 SV=1	slr0012	cbbS; rbcS	rbcS	83				0.763103	0.73509	0.0176123	0.0232212	0.17129	0.0280126	0.766269	0.0214652
763	P73002	111-124	1xiodoTMT6plex [C12]	Cobyrinate a,c-diamide synthase OS=Synechocystis sp. (strain PCC 6803 / Kazusa) OX=1111708 GN=cbiA PE=3 SV=1	sll1501	cbiA	cbiA	122				0.861222	0.826375	0.00873637	0.0431843	0.242575	0.0348473	0.615153	0.0214364
764	P72659	589-597	1xiodoTMT6plex [C8]	Polyribonucleotide nucleotidyltransferase OS=Synechocystis sp. (strain PCC 6803 / Kazusa) OX=1111708 GN=pnp PE=1 SV=1	sll1043	pnp	pnp	596				0.79193	0.72484	0.0257801	0.146889	0.479395	0.0670899	0.319307	0.0214223
765	Q55865	239-268	1xOxidation [M2]; 1xiodoTMT6plex [C14]	Sll0585 protein OS=Synechocystis sp. (strain PCC 6803 / Kazusa) OX=1111708 GN=sll0585 PE=4 SV=1	sll0585			252				0.815505	0.782215	0.0190595	0.0358477	0.22857	0.0332902	0.64098	0.0213384
766	Q55130	112-121	1xiodoTMT6plex [C6]	Slr0440 protein OS=Synechocystis sp. (strain PCC 6803 / Kazusa) OX=1111708 GN=slr0440 PE=4 SV=1	slr0440			117				0.869717	0.844908	0.016725	0.0161436	0.138219	0.024809	0.859433	0.0213217
767	P74176	94-113	2xiodoTMT6plex [C4; C15]	HlyB family OS=Synechocystis sp. (strain PCC 6803 / Kazusa) OX=1111708 GN=hlyB PE=4 SV=1	sll1180	hlyB	hlyB	97	108			0.843653	0.812111	0.0156341	0.033213	0.210903	0.031542	0.675917	0.0213198
768	P73359	522-528	1xiodoTMT6plex [C2]	Short-chain alcohol dehydrogenase family OS=Synechocystis sp. (strain PCC 6803 / Kazusa) OX=1111708 GN=slr1208 PE=4 SV=1	slr1208			523				0.85909	0.843017	0.00670611	0.00724314	0.0478158	0.0160726	1.32043	0.0212227
769	Q57310	367-377	1xiodoTMT6plex [C9]	Lipid-A-disaccharide synthase OS=Synechocystis sp. (strain PCC 6803 / Kazusa) OX=1111708 GN=lpxB PE=3 SV=1	slr0015	lpxB	lpxB	375				0.865692	0.830836	0.0218226	0.0389391	0.247622	0.0348554	0.60621	0.0211297
770	P73605	121-139	2xiodoTMT6plex [C5; C12]	Slr1854 protein OS=Synechocystis sp. (strain PCC 6803 / Kazusa) OX=1111708 GN=slr1854 PE=4 SV=1	slr1854			125	132			0.846191	0.811967	0.0109158	0.0417419	0.241438	0.0342238	0.617194	0.0211227
771	P73931	259-271	1xiodoTMT6plex [C8]	Slr2103 protein OS=Synechocystis sp. (strain PCC 6803 / Kazusa) OX=1111708 GN=slr2103 PE=4 SV=1	slr2103			266				0.789315	0.755973	0.031665	0.0263229	0.233419	0.0333418	0.631864	0.0210675
772	P73242	275-282	1xiodoTMT6plex [C2]	Malonyl CoA-acyl carrier protein transacylase OS=Synechocystis sp. (strain PCC 6803 / Kazusa) OX=1111708 GN=fabD PE=1 SV=1	slr2023	fabD	fabD	276				0.866933	0.847733	0.00662975	0.0126588	0.0804995	0.0191999	1.09421	0.0210087
773	P73837	225-237	1xiodoTMT6plex [C10]	Slr2004 protein OS=Synechocystis sp. (strain PCC 6803 / Kazusa) OX=1111708 GN=slr2004 PE=4 SV=1	slr2004			234				0.441219	0.378828	0.0790744	0.106636	0.46132	0.0623909	0.335998	0.0209632
774	P73029	138-159	1xiodoTMT6plex [C3]	Ycf22 protein OS=Synechocystis sp. (strain PCC 6803 / Kazusa) OX=1111708 GN=ycf22 PE=4 SV=1	sll1002	ycf22	ycf22	140				0.27389	0.215314	0.103474	0.0572082	0.439222	0.0585756	0.357316	0.02093
775	P72808	160-182	1xiodoTMT6plex [C21]	Prephenate dehydratase OS=Synechocystis sp. (strain PCC 6803 / Kazusa) OX=1111708 GN=pheA PE=4 SV=1	sll1662	pheA	pheA	180				0.804784	0.779646	0.023891	0.00421675	0.14714	0.0251381	0.832269	0.0209216
776	P73321	110-119	1xiodoTMT6plex [C9]	Protein slr1894 OS=Synechocystis sp. (strain PCC 6803 / Kazusa) OX=1111708 GN=slr1894 PE=1 SV=1	slr1894	mrgA		118				0.821439	0.793612	0.0157102	0.0250456	0.178397	0.0278262	0.748613	0.0208311
777	P52415	341-366	1xiodoTMT6plex [C7]	Glucose-1-phosphate adenylyltransferase OS=Synechocystis sp. (strain PCC 6803 / Kazusa) OX=1111708 GN=glgC PE=3 SV=2	slr1176	glgC; agp	agp	347				0.869626	0.843501	0.0122191	0.0232016	0.159495	0.0261253	0.797252	0.0208285
778	Q6ZE65	59-79	1xiodoTMT6plex [C17]	Sll8027 protein OS=Synechocystis sp. (strain PCC 6803 / Kazusa) OX=1111708 GN=sll8027 PE=4 SV=1	sll8027			75				0.863515	0.841999	0.00509955	0.01732	0.107952	0.0215162	0.966771	0.0208013
779	P77965	863-883	1xOxidation [M1]; 1xiodoTMT6plex [C9]	DNA-directed RNA polymerase subunit beta OS=Synechocystis sp. (strain PCC 6803 / Kazusa) OX=1111708 GN=rpoB PE=3 SV=1	sll1787	rpoB	rpoB	871				0.884336	0.858531	0.00823877	0.024321	0.156741	0.0258043	0.804817	0.0207677
780	P73411	441-455	1xiodoTMT6plex [C5]	Glucose-6-phosphate 1-dehydrogenase OS=Synechocystis sp. (strain PCC 6803 / Kazusa) OX=1111708 GN=zwf PE=3 SV=1	slr1843	zwf	zwf	445				0.909816	0.888163	0.00588803	0.017435	0.111196	0.021653	0.953909	0.020655
781	P72584	114-128	1xiodoTMT6plex [C9]; 1xOxidation [M13]	Magnesium-protoporphyrin IX monomethyl ester [oxidative] cyclase 1 OS=Synechocystis sp. (strain PCC 6803 / Kazusa) OX=1111708 GN=acsF1 PE=3 SV=1	sll1214	acsF1		122				0.821745	0.799864	0.0106167	0.0155028	0.113889	0.0218806	0.94352	0.0206448
782	P74275	590-606	1xiodoTMT6plex [C16]	Delta-1-pyrroline-5-carboxylate dehydrogenase OS=Synechocystis sp. (strain PCC 6803 / Kazusa) OX=1111708 GN=putA PE=3 SV=1	sll1561	putA	putA	605				0.848133	0.819444	0.0134425	0.0286144	0.191109	0.0286886	0.71872	0.0206191
783	P73405	214-221	1xiodoTMT6plex [C3]	Pyruvate dehydrogenase E1 component subunit beta OS=Synechocystis sp. (strain PCC 6803 / Kazusa) OX=1111708 GN=pdhB PE=4 SV=1	sll1721	pdhB	pdhB	216				0.809851	0.761675	0.0294826	0.0779957	0.373588	0.0481757	0.427607	0.0206003
784	Q55753	35-51	1xiodoTMT6plex [C13]	High-affinity branched-chain amino acid transport ATP-binding protein OS=Synechocystis sp. (strain PCC 6803 / Kazusa) OX=1111708 GN=braG or livF PE=4 SV=1	sll0374	braG or livF	braG_or_livF	47				0.887113	0.863676	0.0125253	0.017516	0.132485	0.0234374	0.877832	0.0205741
785	P74384	311-325	2xiodoTMT6plex [C6; C7]	Adenylosuccinate lyase OS=Synechocystis sp. (strain PCC 6803 / Kazusa) OX=1111708 GN=purB PE=3 SV=1	sll0421	purB	purB	316	317			0.861862	0.83549	0.0167484	0.0211796	0.165975	0.0263715	0.779958	0.0205686
786	P21697	88-115	1xiodoTMT6plex [C24]	Plastocyanin OS=Synechocystis sp. (strain PCC 6803 / Kazusa) OX=1111708 GN=petE PE=1 SV=1	sll0199	petE	petE	111				0.86149	0.839559	0.00525215	0.0182048	0.11548	0.0219311	0.937495	0.0205603
787	Q55912	366-384	1xiodoTMT6plex [C14]	Sll0284 protein OS=Synechocystis sp. (strain PCC 6803 / Kazusa) OX=1111708 GN=sll0284 PE=4 SV=1	sll0284			379				0.872313	0.846586	0.0153988	0.0207127	0.159337	0.0257266	0.797683	0.0205217
788	P74036	82-105	1xiodoTMT6plex [C11]	UDP-glucuronate decarboxylase OS=Synechocystis sp. (strain PCC 6803 / Kazusa) OX=1111708 GN=rfbB PE=3 SV=1	slr0809	rfbB	rfbB	92				0.850323	0.827719	0.00600807	0.0192383	0.124019	0.0226037	0.906513	0.0204905
789	P27179	189-202	1xiodoTMT6plex [C6]	ATP synthase subunit alpha OS=Synechocystis sp. (strain PCC 6803 / Kazusa) OX=1111708 GN=atpA PE=3 SV=1	sll1326	atpA	atpA	194				0.799377	0.774258	0.00684577	0.0237287	0.152919	0.0251188	0.81554	0.0204854
790	P72703	154-166	2xiodoTMT6plex [C5; C10]	Agmatinase 1 OS=Synechocystis sp. (strain PCC 6803 / Kazusa) OX=1111708 GN=speB1 PE=3 SV=1	sll0228	speB1		158	163			0.833893	0.799383	0.0181274	0.0412874	0.255612	0.0345101	0.592418	0.0204444
791	P74533	113-124	1xiodoTMT6plex [C6]	Recombination protein RecR OS=Synechocystis sp. (strain PCC 6803 / Kazusa) OX=1111708 GN=recR PE=3 SV=1	slr1426	recR	recR	118				0.759623	0.704966	0.0231054	0.103558	0.422698	0.0546568	0.37397	0.02044
792	Q55395	25-45	1xiodoTMT6plex [C6]	Slr0569 protein OS=Synechocystis sp. (strain PCC 6803 / Kazusa) OX=1111708 GN=slr0569 PE=4 SV=1	slr0569			30				0.804542	0.776532	0.00926432	0.029011	0.186369	0.0280103	0.729626	0.020437
793	P72893	126-148	1xiodoTMT6plex [C12]	Perosamine synthetase OS=Synechocystis sp. (strain PCC 6803 / Kazusa) OX=1111708 GN=rfbE PE=3 SV=1	slr1615	rfbE	rfbE	137				0.871133	0.835599	0.0255507	0.0402215	0.266069	0.035534	0.575006	0.0204323
794	Q55744	181-195	1xiodoTMT6plex [C6]	Sll0381 protein OS=Synechocystis sp. (strain PCC 6803 / Kazusa) OX=1111708 GN=sll0381 PE=4 SV=1	sll0381			186				0.490309	0.425276	0.107026	0.100219	0.485197	0.0650325	0.314082	0.0204255
795	P73851	222-229	1xiodoTMT6plex [C1]	Aspartate--tRNA(Asp/Asn) ligase OS=Synechocystis sp. (strain PCC 6803 / Kazusa) OX=1111708 GN=aspS PE=3 SV=1	slr1720	aspS	aspS	222				0.905153	0.880882	0.00473598	0.0227048	0.144122	0.0242712	0.84127	0.0204186
796	P73504	249-260	1xiodoTMT6plex [C4]	Slr1438 protein OS=Synechocystis sp. (strain PCC 6803 / Kazusa) OX=1111708 GN=slr1438 PE=1 SV=1	slr1438			252				0.850587	0.795747	0.0430165	0.0978727	0.424492	0.0548392	0.37213	0.0204073
797	P73274	475-491	2xiodoTMT6plex [C9; C12]	Leucine--tRNA ligase OS=Synechocystis sp. (strain PCC 6803 / Kazusa) OX=1111708 GN=leuS PE=3 SV=1	sll1074	leuS	leuS	483	486			0.702652	0.666026	0.0256723	0.0435357	0.277738	0.0366265	0.556365	0.0203777
798	P72702	13-25	1xiodoTMT6plex [C10]	Uncharacterized protein slr0245 OS=Synechocystis sp. (strain PCC 6803 / Kazusa) OX=1111708 GN=slr0245 PE=3 SV=1	slr0245			22				0.824187	0.788293	0.012	0.0471817	0.270687	0.035894	0.567532	0.020371
799	Q55492	217-231	1xiodoTMT6plex [C11]	Sll0497 protein OS=Synechocystis sp. (strain PCC 6803 / Kazusa) OX=1111708 GN=sll0497 PE=4 SV=1	sll0497			227				0.86994	0.838092	0.0296778	0.0252277	0.229662	0.0318481	0.638911	0.0203481
800	Q55449	79-96	1xiodoTMT6plex [C7]	Slr0031 protein OS=Synechocystis sp. (strain PCC 6803 / Kazusa) OX=1111708 GN=slr0031 PE=4 SV=1	slr0031			85				0.803598	0.773353	0.0196756	0.0294426	0.213149	0.0302445	0.671316	0.0203036
801	Q6ZED2	319-328	1xiodoTMT6plex [C5]	Uncharacterized protein OS=Synechocystis sp. (strain PCC 6803 / Kazusa) OX=1111708 GN=sll7066 PE=4 SV=1	sll7066			323				0.880327	0.854011	0.014401	0.0231607	0.169988	0.0263157	0.769582	0.0202521
802	P74625	105-112	1xOxidation [M4]; 1xiodoTMT6plex [C5]	Photosystem I-associated linker protein CpcL OS=Synechocystis sp. (strain PCC 6803 / Kazusa) OX=1111708 GN=cpcL PE=1 SV=1	sll1471	cpcL; cpcG2	cpcG	109				0.817933	0.800685	0.00946398	0.00732954	0.0670699	0.0172484	1.17347	0.0202405
803	Q55822	52-72	2xiodoTMT6plex [C2; C5]	CobW protein OS=Synechocystis sp. (strain PCC 6803 / Kazusa) OX=1111708 GN=cobW PE=3 SV=1	slr0502	cobW	cobW	53	56			0.671903	0.628929	0.0213422	0.0650741	0.338204	0.0429745	0.470821	0.0202333
804	P72691	306-319	1xiodoTMT6plex [C9]	Glycogen operon protein GlgX OS=Synechocystis sp. (strain PCC 6803 / Kazusa) OX=1111708 GN=glgX PE=3 SV=1	slr0237	glgX	glgX	314				0.895462	0.871864	0.020046	0.00950207	0.139207	0.0235976	0.856339	0.0202076
805	P74208	213-222	1xiodoTMT6plex [C1]	CTP synthase OS=Synechocystis sp. (strain PCC 6803 / Kazusa) OX=1111708 GN=pyrG PE=3 SV=1	sll1443	pyrG	pyrG	213				0.797372	0.759121	0.0165608	0.0527397	0.296869	0.0382508	0.527435	0.0201748
806	P73558	177-196	1xiodoTMT6plex [C6]	Glutamyl-tRNA(Gln) amidotransferase subunit A OS=Synechocystis sp. (strain PCC 6803 / Kazusa) OX=1111708 GN=gatA PE=3 SV=1	slr0877	gatA		182				0.839442	0.808914	0.00860878	0.0352119	0.218411	0.0305277	0.660725	0.0201704
807	Q55366	424-447	2xiodoTMT6plex [C6; C10]; 1xOxidation [M21]	Ferredoxin--nitrite reductase OS=Synechocystis sp. (strain PCC 6803 / Kazusa) OX=1111708 GN=nirA PE=4 SV=1	slr0898	nirA	nirA	429	433			0.826565	0.794795	0.0179554	0.0347349	0.232087	0.0317701	0.634349	0.0201534
808	P73521	68-89	1xiodoTMT6plex [C6]	Fructokinase OS=Synechocystis sp. (strain PCC 6803 / Kazusa) OX=1111708 GN=cscK PE=4 SV=1	slr1448	cscK	cscK	73				0.847671	0.823567	0.0083997	0.0215957	0.145936	0.0241045	0.835838	0.0201475
809	P77961	364-387	2xiodoTMT6plex [C1; C17]	Glutamine synthetase OS=Synechocystis sp. (strain PCC 6803 / Kazusa) OX=1111708 GN=glnA PE=1 SV=2	slr1756	glnA	glnA	364	380			0.893309	0.872407	0.00774127	0.0158076	0.108838	0.0209023	0.96322	0.0201335
810	P73141	342-359	1xiodoTMT6plex [C11]	Tyrosine--tRNA ligase OS=Synechocystis sp. (strain PCC 6803 / Kazusa) OX=1111708 GN=tyrS PE=3 SV=1	slr1031	tyrS	tyrS	352				0.900879	0.871128	0.012545	0.0323018	0.211207	0.0297508	0.675292	0.0200905
811	Q55770	139-165	1xiodoTMT6plex [C22]	Sll0185 protein OS=Synechocystis sp. (strain PCC 6803 / Kazusa) OX=1111708 GN=sll0185 PE=4 SV=1	sll0185			160				0.933924	0.913093	0.00567059	0.0165829	0.108611	0.0208309	0.964125	0.0200836
812	P72663	54-71	1xiodoTMT6plex [C3]	4-diphosphocytidyl-2-C-methyl-D-erythritol kinase OS=Synechocystis sp. (strain PCC 6803 / Kazusa) OX=1111708 GN=ispE PE=3 SV=1	sll0711	ispE		56				0.843539	0.780846	0.0715057	0.119353	0.478725	0.0626935	0.319914	0.0200565
813	P72965	26-32	1xiodoTMT6plex [C6]	Thiamine-phosphate synthase OS=Synechocystis sp. (strain PCC 6803 / Kazusa) OX=1111708 GN=thiE PE=3 SV=1	sll0635	thiE	thiE	31				0.871224	0.839758	0.0114424	0.0369042	0.231195	0.0314659	0.636022	0.020013
814	P74544	108-117	1xiodoTMT6plex [C4]	Sll1367 protein OS=Synechocystis sp. (strain PCC 6803 / Kazusa) OX=1111708 GN=sll1367 PE=4 SV=1	sll1367			111				0.746454	0.71114	0.0378916	0.0296149	0.272339	0.0353141	0.564891	0.0199486
815	P72862	424-438	1xiodoTMT6plex [C6]	Precorrin methylase OS=Synechocystis sp. (strain PCC 6803 / Kazusa) OX=1111708 GN=cbiH PE=4 SV=1	slr0969	cbiH	cbiH	429				0.840923	0.820274	0.0167602	0.00446104	0.108193	0.0206487	0.9658	0.0199425
816	P73410	19-31	1xiodoTMT6plex [C10]	Cysteine synthase OS=Synechocystis sp. (strain PCC 6803 / Kazusa) OX=1111708 GN=cysK PE=3 SV=2	slr1842	cysK	cysK	28				0.809309	0.768698	0.0287293	0.0554546	0.323053	0.0406108	0.490726	0.0199288
817	P72848	178-186	1xiodoTMT6plex [C2]	Oxygen-dependent coproporphyrinogen-III oxidase OS=Synechocystis sp. (strain PCC 6803 / Kazusa) OX=1111708 GN=hemF PE=1 SV=1	sll1185	hemF	hemF	179				0.859963	0.829295	0.0148233	0.0339446	0.224847	0.0306686	0.648112	0.0198767
818	Q55499	20-36	1xiodoTMT6plex [C9]	Single-stranded DNA-binding protein 1 OS=Synechocystis sp. (strain PCC 6803 / Kazusa) OX=1111708 GN=ssb PE=3 SV=1	slr0925	ssb	ssb	28				0.88464	0.854234	0.00904432	0.0353104	0.222018	0.0304057	0.653612	0.0198735
819	P73004	269-294	1xiodoTMT6plex [C20]	Long-chain-fatty-acid CoA ligase OS=Synechocystis sp. (strain PCC 6803 / Kazusa) OX=1111708 GN=slr1609 PE=3 SV=1	slr1609			288				0.892811	0.871137	0.0168883	0.00905261	0.121674	0.0216738	0.914801	0.0198273
820	P77960	239-257	1xiodoTMT6plex [C18]	Tryptophan synthase alpha chain OS=Synechocystis sp. (strain PCC 6803 / Kazusa) OX=1111708 GN=trpA PE=3 SV=1	slr0966	trpA	trpA	256				0.861163	0.817652	0.0269547	0.0660251	0.350223	0.0435105	0.455655	0.0198258
821	P74390	427-434	1xiodoTMT6plex [C4]	Negative aliphatic amidase regulator OS=Synechocystis sp. (strain PCC 6803 / Kazusa) OX=1111708 GN=amiC PE=4 SV=1	slr0447	amiC	amiC	430				0.562915	0.516707	0.0124283	0.0788642	0.372843	0.0462079	0.428474	0.0197989
822	Q55850	269-281	1xiodoTMT6plex [C1]	S-adenosylmethionine:tRNA ribosyltransferase-isomerase OS=Synechocystis sp. (strain PCC 6803 / Kazusa) OX=1111708 GN=queA PE=3 SV=1	sll0467	queA	queA	269				0.836273	0.80054	0.0228062	0.0439972	0.279805	0.0357327	0.553144	0.0197654
823	P74344	38-64	1xiodoTMT6plex [C6]	Molybdopterin biosynthesis MoeB protein OS=Synechocystis sp. (strain PCC 6803 / Kazusa) OX=1111708 GN=moeB PE=4 SV=1	sll1536	moeB	moeB	43				0.834527	0.802724	0.0257216	0.0304628	0.239237	0.0318036	0.621172	0.0197555
824	P72925	21-50	1xiodoTMT6plex [C28]	UPF0367 protein ssl1972 OS=Synechocystis sp. (strain PCC 6803 / Kazusa) OX=1111708 GN=ssl1972 PE=1 SV=1	ssl1972			48				0.882292	0.850923	0.0100142	0.0375428	0.234563	0.0313691	0.62974	0.0197544
825	P72895	254-264	1xiodoTMT6plex [C10]	Slr1617 protein OS=Synechocystis sp. (strain PCC 6803 / Kazusa) OX=1111708 GN=slr1617 PE=4 SV=1	slr1617			263				0.838057	0.782365	0.0448341	0.104322	0.443449	0.0556918	0.353156	0.0196679
826	P52981	725-751	1xiodoTMT6plex [C17]	1,4-alpha-glucan branching enzyme GlgB OS=Synechocystis sp. (strain PCC 6803 / Kazusa) OX=1111708 GN=glgB PE=3 SV=1	sll0158	glgB	glgB	741				0.895029	0.866619	0.021646	0.0240804	0.203213	0.0284097	0.692048	0.0196609
827	Q55131	39-50	1xiodoTMT6plex [C1]	Slr0049 protein OS=Synechocystis sp. (strain PCC 6803 / Kazusa) OX=1111708 GN=slr0049 PE=4 SV=1	slr0049			39				0.845179	0.803707	0.0294213	0.0589107	0.336646	0.0414717	0.472826	0.0196089
828	P74331	165-181	1xiodoTMT6plex [C4]	Nucleoside triphosphate pyrophosphatase OS=Synechocystis sp. (strain PCC 6803 / Kazusa) OX=1111708 GN=sll0905 PE=3 SV=1	sll0905		maf	168				0.84796	0.831187	0.00917537	0.00723922	0.0677956	0.0167727	1.1688	0.0196039
829	Q55912	173-192	1xiodoTMT6plex [C15]	Sll0284 protein OS=Synechocystis sp. (strain PCC 6803 / Kazusa) OX=1111708 GN=sll0284 PE=4 SV=1	sll0284			187				0.896188	0.868739	0.00708555	0.029622	0.193557	0.0274489	0.71319	0.0195763
830	P74178	565-577	1xiodoTMT6plex [C6]	Uncharacterized protein sll1178 OS=Synechocystis sp. (strain PCC 6803 / Kazusa) OX=1111708 GN=sll1178 PE=3 SV=1	sll1178			570				0.795559	0.769991	0.021878	0.0153998	0.173218	0.025568	0.761407	0.0194676
831	Q55865	239-268	1xiodoTMT6plex [C14]	Sll0585 protein OS=Synechocystis sp. (strain PCC 6803 / Kazusa) OX=1111708 GN=sll0585 PE=4 SV=1	sll0585			252				0.874394	0.84906	0.000448174	0.0263893	0.171738	0.025334	0.765133	0.0193839
832	P73913	597-612	2xiodoTMT6plex [C4; C7]	Acetolactate synthase OS=Synechocystis sp. (strain PCC 6803 / Kazusa) OX=1111708 GN=ilvG PE=3 SV=1	slr2088	ilvG	ilvG	600	603			0.621038	0.583997	0.0202961	0.0500249	0.300414	0.0370403	0.522279	0.0193454
833	P51634	234-257	1xiodoTMT6plex [C11]	Magnesium-chelatase subunit ChlI OS=Synechocystis sp. (strain PCC 6803 / Kazusa) OX=1111708 GN=chlI PE=1 SV=2	slr1030	chlI	chlI	244				0.906041	0.892046	0.00614186	0.00548394	0.0422146	0.0139959	1.37454	0.0192379
834	Q55469	389-401	2xiodoTMT6plex [C3; C7]	UDP-N-acetylmuramoyl-L-alanyl-D-glutamate--2,6-diaminopimelate ligase OS=Synechocystis sp. (strain PCC 6803 / Kazusa) OX=1111708 GN=murE PE=3 SV=1	slr0528	murE	murE	391	395			0.831118	0.803199	0.00716198	0.0311309	0.204636	0.027919	0.689018	0.0192367
835	P74515	351-380	1xiodoTMT6plex [C25]	Slr0990 protein OS=Synechocystis sp. (strain PCC 6803 / Kazusa) OX=1111708 GN=slr0990 PE=4 SV=1	slr0990			375				0.699867	0.674355	0.0143793	0.0227862	0.176348	0.025512	0.75363	0.0192266
836	Q55134	160-172	1xiodoTMT6plex [C10]	Sll0071 protein OS=Synechocystis sp. (strain PCC 6803 / Kazusa) OX=1111708 GN=sll0071 PE=4 SV=1	sll0071			169				0.827761	0.802767	0.0224895	0.0130256	0.171094	0.0249944	0.766766	0.0191649
837	P73172	192-219	2xiodoTMT6plex [C10; C19]	Histidine kinase OS=Synechocystis sp. (strain PCC 6803 / Kazusa) OX=1111708 GN=sll1296 PE=4 SV=1	sll1296			201	210			0.918358	0.892285	0.00415807	0.0279493	0.185244	0.026073	0.732255	0.0190921
838	P74331	117-125	2xiodoTMT6plex [C1; C3]	Nucleoside triphosphate pyrophosphatase OS=Synechocystis sp. (strain PCC 6803 / Kazusa) OX=1111708 GN=sll0905 PE=3 SV=1	sll0905		maf	117	119			0.813617	0.783745	0.0174424	0.0321423	0.230035	0.0298721	0.638206	0.0190645
839	P73412	664-675	1xiodoTMT6plex [C3]	UvrABC system protein A OS=Synechocystis sp. (strain PCC 6803 / Kazusa) OX=1111708 GN=uvrA PE=3 SV=1	slr1844	uvrA	uvrA	666				0.806914	0.776732	0.0170471	0.0332172	0.234052	0.0301822	0.630688	0.0190355
840	P74106	199-223	1xiodoTMT6plex [C14]	Imidazole glycerol phosphate synthase subunit HisF OS=Synechocystis sp. (strain PCC 6803 / Kazusa) OX=1111708 GN=hisF PE=3 SV=1	sll1893	hisF	hisF	212				0.84555	0.805805	0.0166279	0.0601608	0.331948	0.0397455	0.478929	0.0190353
841	P73552	428-450	2xiodoTMT6plex [C14; C18]	Sll0877 protein OS=Synechocystis sp. (strain PCC 6803 / Kazusa) OX=1111708 GN=sll0877 PE=4 SV=1	sll0877			441	445			0.897447	0.873605	0.0160378	0.0177441	0.159316	0.0238425	0.797739	0.0190201
842	P73006	84-91	1xiodoTMT6plex [C7]	CheY subfamily OS=Synechocystis sp. (strain PCC 6803 / Kazusa) OX=1111708 GN=slr1042 PE=4 SV=1	slr1042			90				0.846037	0.812803	0.00711906	0.044209	0.267989	0.0332344	0.571883	0.0190062
843	P73061	431-451	1xiodoTMT6plex [C5]	Urease subunit alpha OS=Synechocystis sp. (strain PCC 6803 / Kazusa) OX=1111708 GN=ureC PE=3 SV=1	sll1750	ureC	ureC	435				0.920302	0.888692	0.0214055	0.0347325	0.250722	0.0316101	0.600808	0.0189916
844	Q55723	261-272	1xiodoTMT6plex [C8]	Sll0606 protein OS=Synechocystis sp. (strain PCC 6803 / Kazusa) OX=1111708 GN=sll0606 PE=4 SV=1	sll0606			268				0.493555	0.44396	0.0547714	0.076842	0.414154	0.0495946	0.382838	0.0189867
845	P73437	265-280	1xiodoTMT6plex [C4]	ATP-dependent zinc metalloprotease FtsH 4 OS=Synechocystis sp. (strain PCC 6803 / Kazusa) OX=1111708 GN=ftsH4 PE=2 SV=1	sll1463	ftsH4	ftsH	268				0.872687	0.831164	0.0375605	0.0565352	0.349078	0.0415224	0.457078	0.018979
846	P72762	105-126	3xiodoTMT6plex [C2; C6; C10]	NADH-glutamate synthase small subunit OS=Synechocystis sp. (strain PCC 6803 / Kazusa) OX=1111708 GN=gltD PE=4 SV=1	sll1027	gltD	gltD	106	110	114		0.744437	0.714157	0.0120774	0.0357526	0.236947	0.0302801	0.62535	0.0189356
847	P73039	143-161	1xiodoTMT6plex [C18]	Slr1762 protein OS=Synechocystis sp. (strain PCC 6803 / Kazusa) OX=1111708 GN=slr1762 PE=4 SV=1	slr1762			160				0.859377	0.840747	0.0115075	0.00953141	0.0969405	0.01863	1.01349	0.0188814
848	P74358	589-597	1xiodoTMT6plex [C1]	Sll1528 protein OS=Synechocystis sp. (strain PCC 6803 / Kazusa) OX=1111708 GN=sll1528 PE=4 SV=1	sll1528			589				0.913175	0.888791	0.00856095	0.0236551	0.168489	0.0243834	0.77343	0.0188588
849	P73315	105-121	1xiodoTMT6plex [C4]	50S ribosomal protein L22 OS=Synechocystis sp. (strain PCC 6803 / Kazusa) OX=1111708 GN=rplV PE=3 SV=1	sll1803	rplV; rpl22	rpl22	108				0.805221	0.75823	0.0319249	0.0797388	0.396992	0.0469913	0.401218	0.0188538
850	Q6ZEL9	139-150	1xiodoTMT6plex [C3]	Uncharacterized protein OS=Synechocystis sp. (strain PCC 6803 / Kazusa) OX=1111708 GN=slr5111 PE=4 SV=1	slr5111			141				0.464042	0.423546	0.0586767	0.0287762	0.343589	0.0404958	0.463961	0.0187885
851	P72871	322-347	1xiodoTMT6plex [C1]	S-adenosylmethionine synthase OS=Synechocystis sp. (strain PCC 6803 / Kazusa) OX=1111708 GN=metK PE=3 SV=2	sll0927	metK	metX	322				0.813916	0.790021	0.0201087	0.0136243	0.163601	0.0238951	0.786215	0.0187867
852	Q55756	10-35	1xOxidation [M2]; 2xiodoTMT6plex [C15; C25]	Carbamoyl-phosphate synthase large chain OS=Synechocystis sp. (strain PCC 6803 / Kazusa) OX=1111708 GN=carB PE=3 SV=2	sll0370	carB	carB	24	34			0.860449	0.83232	0.00914398	0.0319636	0.216663	0.0281291	0.664216	0.0186838
853	P72872	148-167	1xiodoTMT6plex [C18]	tRNA-dihydrouridine(20/20a) synthase OS=Synechocystis sp. (strain PCC 6803 / Kazusa) OX=1111708 GN=dus2 PE=3 SV=1	sll0926	dus2		165				0.841254	0.810925	0.0332579	0.0190801	0.242527	0.0303295	0.61524	0.0186599
854	Q55665	119-132	1xiodoTMT6plex [C9]	Glutamate-1-semialdehyde 2,1-aminomutase OS=Synechocystis sp. (strain PCC 6803 / Kazusa) OX=1111708 GN=hemL PE=3 SV=2	sll0017	hemL; gsa	hemL	127				0.874046	0.850003	0.00848845	0.0232607	0.167895	0.0240431	0.774962	0.0186325
855	Q55690	389-399	1xiodoTMT6plex [C10]	Glycine--tRNA ligase beta subunit OS=Synechocystis sp. (strain PCC 6803 / Kazusa) OX=1111708 GN=glyS PE=3 SV=1	slr0220	glyS	glyS	398				0.911995	0.887807	0.00493278	0.0246128	0.170459	0.0241872	0.768379	0.0185849
856	P77961	85-98	1xOxidation [M6]; 1xiodoTMT6plex [C8]	Glutamine synthetase OS=Synechocystis sp. (strain PCC 6803 / Kazusa) OX=1111708 GN=glnA PE=1 SV=2	slr1756	glnA	glnA	92				0.790268	0.7634	0.0208509	0.022513	0.203966	0.0268681	0.690443	0.0185509
857	P73853	182-206	2xiodoTMT6plex [C2; C14]	IMP dehydrogenase subunit OS=Synechocystis sp. (strain PCC 6803 / Kazusa) OX=1111708 GN=guaB PE=3 SV=1	slr1722	guaB	guaB	183	195			0.850948	0.823318	0.00605052	0.0318323	0.213749	0.0276295	0.670095	0.0185144
858	P74074	136-158	1xiodoTMT6plex [C1]; 1xOxidation [M13]	Slr1338 protein OS=Synechocystis sp. (strain PCC 6803 / Kazusa) OX=1111708 GN=slr1338 PE=4 SV=1	slr1338			136				0.840061	0.812569	0.0288372	0.0142528	0.212904	0.0274914	0.671817	0.0184692
859	P72587	404-428	1xiodoTMT6plex [C5]	Biosynthetic arginine decarboxylase 2 OS=Synechocystis sp. (strain PCC 6803 / Kazusa) OX=1111708 GN=speA2 PE=3 SV=1	slr1312	speA2; speA	speA	408				0.871655	0.839584	0.00483188	0.0427152	0.265891	0.0320706	0.575296	0.0184501
860	P73175	68-85	1xiodoTMT6plex [C15]	CheY subfamily OS=Synechocystis sp. (strain PCC 6803 / Kazusa) OX=1111708 GN=sll1292 PE=4 SV=1	sll1292			82				0.836161	0.811088	0.0198014	0.0185554	0.184778	0.0250729	0.733349	0.0183872
861	P72980	220-237	1xiodoTMT6plex [C4]	Lipoyl synthase 1 OS=Synechocystis sp. (strain PCC 6803 / Kazusa) OX=1111708 GN=lipA1 PE=3 SV=1	slr1598	lipA1	lipA	223				0.849916	0.82724	0.010017	0.0201133	0.15538	0.0226764	0.808604	0.0183363
862	P72887	35-42	1xiodoTMT6plex [C3]	dTDP-6-deoxy-L-mannose-dehydrogenase OS=Synechocystis sp. (strain PCC 6803 / Kazusa) OX=1111708 GN=rfbC PE=4 SV=1	slr0985	rfbC	rfbC	37				0.859624	0.824996	0.00305784	0.0498985	0.296442	0.0346281	0.528061	0.0182857
863	P74630	169-180	1xiodoTMT6plex [C3]	Sll0735 protein OS=Synechocystis sp. (strain PCC 6803 / Kazusa) OX=1111708 GN=sll0735 PE=3 SV=1	sll0735			171				0.853019	0.810272	0.022093	0.0705892	0.373476	0.0427464	0.427737	0.0182842
864	P72842	67-79	1xiodoTMT6plex [C8]	Glycolate oxidase subunit GlcE OS=Synechocystis sp. (strain PCC 6803 / Kazusa) OX=1111708 GN=glcE PE=4 SV=1	sll1189	glcE	glcE	74				0.82995	0.808296	0.0100064	0.0182226	0.145533	0.0216547	0.83704	0.0181258
865	Q55445	614-629	1xiodoTMT6plex [C12]	Putative methyl-accepting chemotaxis protein sll0041 OS=Synechocystis sp. (strain PCC 6803 / Kazusa) OX=1111708 GN=sll0041 PE=3 SV=2	sll0041			625				0.901341	0.879544	0.00626206	0.0201432	0.147991	0.0217971	0.829766	0.0180865
866	Q55136	127-144	1xiodoTMT6plex [C17]	Carbonic anhydrase OS=Synechocystis sp. (strain PCC 6803 / Kazusa) OX=1111708 GN=icfA PE=3 SV=1	slr0051	icfA	icfA	143				0.784223	0.748156	0.0252729	0.0484558	0.316778	0.0360666	0.499245	0.018006
867	P73317	222-238	1xOxidation [M4]; 1xiodoTMT6plex [C7]	50S ribosomal protein L2 OS=Synechocystis sp. (strain PCC 6803 / Kazusa) OX=1111708 GN=rplB PE=3 SV=1	sll1802	rplB; rpl2	rpl2	228				0.788915	0.762401	0.0183318	0.0246847	0.209585	0.0265138	0.678639	0.0179933
868	P72740	142-162	1xiodoTMT6plex [C5]	Dihydrolipoyl dehydrogenase OS=Synechocystis sp. (strain PCC 6803 / Kazusa) OX=1111708 GN=lpdA PE=1 SV=3	slr1096	lpdA; pdhD	phdD	146				0.870089	0.841253	0.0161331	0.032214	0.237921	0.0288363	0.623566	0.0179813
869	P73127	253-262	1xiodoTMT6plex [C5]	tRNA-2-methylthio-N(6)-dimethylallyladenosine synthase OS=Synechocystis sp. (strain PCC 6803 / Kazusa) OX=1111708 GN=miaB PE=3 SV=1	sll0996	miaB		257				0.871776	0.835089	0.0083871	0.0558752	0.323668	0.0366863	0.4899	0.0179726
870	P73537	29-53	1xiodoTMT6plex [C6]	Slr1363 protein OS=Synechocystis sp. (strain PCC 6803 / Kazusa) OX=1111708 GN=slr1363 PE=4 SV=1	slr1363			34				0.82072	0.786199	0.0445537	0.0236679	0.301556	0.0345204	0.520632	0.0179724
871	Q6ZEH4	199-212	2xiodoTMT6plex [C1; C2]	Slr7024 protein OS=Synechocystis sp. (strain PCC 6803 / Kazusa) OX=1111708 GN=slr7024 PE=4 SV=1	slr7024			199	200			0.803786	0.780886	0.0168311	0.0161723	0.164492	0.0229001	0.783856	0.0179504
872	P73679	310-316	1xiodoTMT6plex [C5]	Isopenicillin N epimerase OS=Synechocystis sp. (strain PCC 6803 / Kazusa) OX=1111708 GN=cefD PE=3 SV=1	slr2143	cefD	cefD	314				0.851697	0.81181	0.0191028	0.063335	0.35528	0.0398874	0.449429	0.0179266
873	P54205	17-36	1xiodoTMT6plex [C18]	Ribulose bisphosphate carboxylase large chain OS=Synechocystis sp. (strain PCC 6803 / Kazusa) OX=1111708 GN=cbbL PE=1 SV=1	slr0009	cbbL; rbcL	rbcL	34				0.893358	0.872744	0.00889087	0.0169182	0.135118	0.020614	0.869286	0.0179195
874	P74667	215-238	2xiodoTMT6plex [C8; C13]	Diaminopimelate epimerase OS=Synechocystis sp. (strain PCC 6803 / Kazusa) OX=1111708 GN=dapF PE=3 SV=1	slr1665	dapF	dapF	222	227			0.800215	0.775167	0.00346039	0.0275058	0.192644	0.0250482	0.715245	0.0179156
875	P72622	198-222	2xiodoTMT6plex [C6; C15]	Peptide methionine sulfoxide reductase MsrA 1 OS=Synechocystis sp. (strain PCC 6803 / Kazusa) OX=1111708 GN=msrA1 PE=3 SV=1	sll1394	msrA1	msrA	203	212			0.798296	0.766976	0.0263906	0.0329461	0.268128	0.0313193	0.571658	0.0179039
876	P73290	273-293	1xiodoTMT6plex [C19]	Adenylosuccinate synthetase OS=Synechocystis sp. (strain PCC 6803 / Kazusa) OX=1111708 GN=purA PE=3 SV=2	sll1823	purA	purA	291				0.86922	0.843777	0.0118052	0.0260523	0.198236	0.0254425	0.702818	0.0178814
877	Q55894	430-436	1xiodoTMT6plex [C2]	Phosphomethylpyrimidine synthase OS=Synechocystis sp. (strain PCC 6803 / Kazusa) OX=1111708 GN=thiC PE=3 SV=1	slr0118	thiC	thiC	431				0.784721	0.752682	0.0401348	0.0183136	0.276853	0.0320389	0.557751	0.0178697
878	P74521	404-415	1xiodoTMT6plex [C6]	Glycogen synthase 1 OS=Synechocystis sp. (strain PCC 6803 / Kazusa) OX=1111708 GN=glgA1 PE=3 SV=1	sll0945	glgA1; glgA	glgA	409				0.882832	0.85622	0.0197454	0.0241876	0.213928	0.0266119	0.669733	0.0178228
879	P74558	40-55	2xiodoTMT6plex [C5; C8]	NifU protein OS=Synechocystis sp. (strain PCC 6803 / Kazusa) OX=1111708 GN=ssl2667 PE=4 SV=1	ssl2667			44	47			0.754455	0.714072	0.0382464	0.0565655	0.363562	0.0403837	0.439421	0.0177455
880	P74730	88-109	1xiodoTMT6plex [C20]	ATP-binding protein OS=Synechocystis sp. (strain PCC 6803 / Kazusa) OX=1111708 GN=rfbB PE=3 SV=1	sll0575	rfbB	rfbB	107				0.871512	0.846216	0.00854974	0.0271732	0.198852	0.0252963	0.701469	0.0177446
881	P74358	297-324	2xiodoTMT6plex [C16; C27]	Sll1528 protein OS=Synechocystis sp. (strain PCC 6803 / Kazusa) OX=1111708 GN=sll1528 PE=4 SV=1	sll1528			312	323			0.892883	0.86892	0.00957227	0.0238895	0.182088	0.0239637	0.739718	0.0177264
882	P73493	312-318	1xiodoTMT6plex [C3]	Glutathione synthetase OS=Synechocystis sp. (strain PCC 6803 / Kazusa) OX=1111708 GN=gshB PE=3 SV=1	slr1238	gshB	gshB	314				0.821277	0.790469	0.0112493	0.039805	0.266568	0.0308079	0.574192	0.0176897
883	Q6ZEA8	147-156	1xiodoTMT6plex [C4]	DUF3692 domain-containing protein OS=Synechocystis sp. (strain PCC 6803 / Kazusa) OX=1111708 GN=sll7090 PE=4 SV=1	sll7090			150				0.89246	0.86783	0.0216573	0.0163946	0.19139	0.0246293	0.718081	0.0176859
884	P73375	345-351	1xiodoTMT6plex [C2]	L-threonine dehydratase OS=Synechocystis sp. (strain PCC 6803 / Kazusa) OX=1111708 GN=ilvA PE=3 SV=1	slr2072	ilvA	ilvA	346				0.765315	0.712172	0.0519119	0.101571	0.464949	0.0531423	0.332594	0.0176748
885	Q6YRP4	197-217	1xiodoTMT6plex [C16]	Slr6110 protein OS=Synechocystis sp. (strain PCC 6803 / Kazusa) OX=1111708 GN=slr6110 PE=4 SV=1	slr6110			212				0.855274	0.825737	0.00788636	0.0374517	0.252278	0.0295373	0.59812	0.0176669
886	P72901	118-141	1xiodoTMT6plex [C2]	Slr1065 protein OS=Synechocystis sp. (strain PCC 6803 / Kazusa) OX=1111708 GN=slr1065 PE=4 SV=1	slr1065			119				0.857442	0.831291	0.0263347	0.0152992	0.211169	0.0261508	0.67537	0.0176615
887	P74373	533-558	1xiodoTMT6plex [C25]	Putative diflavin flavoprotein A 3 OS=Synechocystis sp. (strain PCC 6803 / Kazusa) OX=1111708 GN=dfa3 PE=1 SV=1	sll1521	dfa3		557				0.82095	0.792255	0.0141551	0.0335006	0.243524	0.0286951	0.613458	0.0176033
888	Q55504	330-339	1xiodoTMT6plex [C9]	Bifunctional protein GlmU OS=Synechocystis sp. (strain PCC 6803 / Kazusa) OX=1111708 GN=glmU PE=3 SV=1	sll0899	glmU	glmU	338				0.843061	0.825843	0.00404824	0.0131361	0.0958488	0.0172185	1.01841	0.0175355
889	P72653	159-177	2xiodoTMT6plex [C7; C16]	Sll1049 protein OS=Synechocystis sp. (strain PCC 6803 / Kazusa) OX=1111708 GN=sll1049 PE=4 SV=1	sll1049			165	174			0.88676	0.855454	0.0117391	0.0413169	0.275379	0.0313064	0.560068	0.0175337
890	P72758	635-652	1xiodoTMT6plex [C5]	Carboxysome assembly protein CcmM OS=Synechocystis sp. (strain PCC 6803 / Kazusa) OX=1111708 GN=ccmM PE=1 SV=1	sll1031	ccmM	ccmM	639				0.831605	0.811038	0.012791	0.014684	0.141337	0.0205676	0.849744	0.0174772
891	P74172	137-146	1xiodoTMT6plex [C3]	GDP-mannose pyrophosphorylase OS=Synechocystis sp. (strain PCC 6803 / Kazusa) OX=1111708 GN=rfbM PE=4 SV=1	sll1370	rfbM	rfbM	139				0.888072	0.851075	0.0348049	0.0474436	0.337353	0.0369969	0.471916	0.0174594
892	P74292	415-440	1xiodoTMT6plex [C8]	Glutamine-dependent NAD(+) synthetase OS=Synechocystis sp. (strain PCC 6803 / Kazusa) OX=1111708 GN=nadE PE=3 SV=1	slr1691	nadE	nadE	422				0.898749	0.875659	0.0117099	0.0213121	0.175389	0.02309	0.755997	0.017456
893	P74002	198-214	1xiodoTMT6plex [C11]	Metalloprotease slr1322 OS=Synechocystis sp. (strain PCC 6803 / Kazusa) OX=1111708 GN=slr1322 PE=3 SV=1	slr1322			208				0.881949	0.844447	0.0126166	0.0590408	0.342537	0.0375026	0.465293	0.0174497
894	P74167	335-343	1xiodoTMT6plex [C6]	Monoglucosyldiacylglycerol epimerase OS=Synechocystis sp. (strain PCC 6803 / Kazusa) OX=1111708 GN=MgdE PE=1 SV=1	sll1376	MgdE		340				0.918028	0.897148	0.0160907	0.012038	0.146297	0.0208797	0.834764	0.0174296
895	Q55818	37-49	1xiodoTMT6plex [C10]	Sll0487 protein OS=Synechocystis sp. (strain PCC 6803 / Kazusa) OX=1111708 GN=sll0487 PE=4 SV=1	sll0487			46				0.882001	0.843872	0.0279661	0.0559919	0.350855	0.0381292	0.454872	0.0173439
896	P73418	25-47	1xiodoTMT6plex [C13]	DNA-binding protein HU OS=Synechocystis sp. (strain PCC 6803 / Kazusa) OX=1111708 GN=hup PE=3 SV=2	sll1712	hup		37				0.885747	0.859648	0.0168702	0.0258617	0.217046	0.0260987	0.663448	0.0173152
897	P73138	103-110	1xiodoTMT6plex [C4]	S-(hydroxymethyl)glutathione dehydrogenase OS=Synechocystis sp. (strain PCC 6803 / Kazusa) OX=1111708 GN=frmA PE=3 SV=1	sll0990	frmA		106				0.708508	0.671788	0.0324897	0.0485843	0.337689	0.0367199	0.471483	0.0173128
898	P73128	273-288	1xiodoTMT6plex [C1]	Sulfolipid biosynthesis protein SqdB OS=Synechocystis sp. (strain PCC 6803 / Kazusa) OX=1111708 GN=sqdB PE=4 SV=1	slr1020	sqdB	sqdB	273				0.783585	0.738918	0.072372	0.0431477	0.410475	0.0446667	0.386714	0.0172732
899	Q55643	245-267	1xiodoTMT6plex [C17]	4-hydroxy-3-methylbut-2-enyl diphosphate reductase OS=Synechocystis sp. (strain PCC 6803 / Kazusa) OX=1111708 GN=ispH PE=3 SV=2	slr0348	ispH; lytB		261				0.83805	0.817468	0.0192632	0.00427913	0.145116	0.0205823	0.838285	0.0172539
900	P73339	330-344	1xiodoTMT6plex [C1]	DNA helicase OS=Synechocystis sp. (strain PCC 6803 / Kazusa) OX=1111708 GN=sll1121 PE=4 SV=1	sll1121			330				0.755031	0.730375	0.0146982	0.0236934	0.200361	0.0246566	0.698186	0.0172149
901	P72688	266-285	1xiodoTMT6plex [C16]	Transcription termination/antitermination protein NusA OS=Synechocystis sp. (strain PCC 6803 / Kazusa) OX=1111708 GN=nusA PE=3 SV=1	slr0743	nusA	nusA	281				0.888703	0.86007	0.0085748	0.0359749	0.250999	0.0286334	0.600327	0.0171894
902	Q55201	226-242	1xiodoTMT6plex [C12]	Slr0719 protein OS=Synechocystis sp. (strain PCC 6803 / Kazusa) OX=1111708 GN=slr0719 PE=4 SV=1	slr0719			237				0.89578	0.871537	0.0245737	0.0114282	0.196228	0.0242423	0.70724	0.0171451
903	P74707	259-265	1xiodoTMT6plex [C3]	Peptide chain release factor 1 OS=Synechocystis sp. (strain PCC 6803 / Kazusa) OX=1111708 GN=prfA PE=3 SV=1	sll1110	prfA	prfA	261				0.918431	0.893141	0.00351895	0.0292567	0.211342	0.0252902	0.675015	0.0170712
904	Q55794	284-300	1xiodoTMT6plex [C10]	Putative arsenical pump-driving ATPase OS=Synechocystis sp. (strain PCC 6803 / Kazusa) OX=1111708 GN=sll0086 PE=3 SV=1	sll0086			293				0.908215	0.877578	0.015493	0.0392962	0.277395	0.0306363	0.556901	0.0170614
905	P73006	49-66	1xiodoTMT6plex [C10]	CheY subfamily OS=Synechocystis sp. (strain PCC 6803 / Kazusa) OX=1111708 GN=slr1042 PE=4 SV=1	slr1042			58				0.866431	0.838421	0.015694	0.0321431	0.2465	0.0280106	0.608182	0.0170355
906	Q55184	284-297	1xiodoTMT6plex [C10]	Sll0456 protein OS=Synechocystis sp. (strain PCC 6803 / Kazusa) OX=1111708 GN=sll0456 PE=4 SV=1	sll0456			293				0.844076	0.813056	0.0245086	0.0358432	0.28363	0.0310195	0.547247	0.0169753
907	P72886	139-147	1xiodoTMT6plex [C5]	CDP-glucose-4,6-dehydratase OS=Synechocystis sp. (strain PCC 6803 / Kazusa) OX=1111708 GN=rfbG PE=4 SV=1	slr0984	rfbG	rfbG	143				0.856035	0.832527	0.0123548	0.0226519	0.189701	0.0235075	0.72193	0.0169707
908	P74558	40-55	2xiodoTMT6plex [C5; C8]; 1xOxidation [M13]	NifU protein OS=Synechocystis sp. (strain PCC 6803 / Kazusa) OX=1111708 GN=ssl2667 PE=4 SV=1	ssl2667			44	47			0.723845	0.687697	0.0333191	0.0471892	0.339388	0.0361485	0.469304	0.0169646
909	P74176	926-953	1xiodoTMT6plex [C20]	HlyB family OS=Synechocystis sp. (strain PCC 6803 / Kazusa) OX=1111708 GN=hlyB PE=4 SV=1	sll1180	hlyB	hlyB	945				0.852996	0.829051	0.0106043	0.0247126	0.197867	0.0239454	0.703626	0.0168486
910	Q55469	389-399	2xiodoTMT6plex [C3; C7]	UDP-N-acetylmuramoyl-L-alanyl-D-glutamate--2,6-diaminopimelate ligase OS=Synechocystis sp. (strain PCC 6803 / Kazusa) OX=1111708 GN=murE PE=3 SV=1	slr0528	murE	murE	391	395			0.808209	0.784812	0.0126927	0.022441	0.191091	0.0233968	0.71876	0.0168167
911	P20170	365-372	1xiodoTMT6plex [C2]	Anthranilate synthase component 1 OS=Synechocystis sp. (strain PCC 6803 / Kazusa) OX=1111708 GN=trpE PE=3 SV=2	slr0738	trpE	trpE	366				0.788593	0.745111	0.0826049	0.00560238	0.414468	0.0434821	0.38251	0.0166323
912	P73092	174-192	1xiodoTMT6plex [C17]	Chromophore lyase CpcS/CpeS 2 OS=Synechocystis sp. (strain PCC 6803 / Kazusa) OX=1111708 GN=cpcS2 PE=3 SV=1	slr2049	cpcS2		190				0.868033	0.841537	0.0101779	0.0313718	0.236475	0.0264961	0.626216	0.0165923
913	P73133	120-135	1xiodoTMT6plex [C4]	Acetylornithine aminotransferase OS=Synechocystis sp. (strain PCC 6803 / Kazusa) OX=1111708 GN=argD PE=3 SV=1	slr1022	argD	argD	123				0.891496	0.864241	0.00701289	0.0341236	0.246864	0.0272548	0.607542	0.0165585
914	Q55404	122-131	1xiodoTMT6plex [C3]	Acetyl-coenzyme A synthetase OS=Synechocystis sp. (strain PCC 6803 / Kazusa) OX=1111708 GN=acsA PE=3 SV=1	sll0542	acsA; acs	acs	124				0.889255	0.864588	0.0108868	0.026788	0.21359	0.0246672	0.67042	0.0165373
915	P74315	157-177	1xiodoTMT6plex [C15]	Slr0948 protein OS=Synechocystis sp. (strain PCC 6803 / Kazusa) OX=1111708 GN=slr0948 PE=4 SV=1	slr0948			171				0.891658	0.851728	0.00839664	0.0705768	0.385618	0.0399299	0.413843	0.0165247
916	P73810	132-151	1xiodoTMT6plex [C6]	DNA topoisomerase 1 OS=Synechocystis sp. (strain PCC 6803 / Kazusa) OX=1111708 GN=topA PE=3 SV=1	slr2058	topA	topA	137				0.876859	0.849857	0.0303829	0.0160231	0.244988	0.0270013	0.610855	0.0164939
917	P80046	462-475	1xiodoTMT6plex [C1]	Isocitrate dehydrogenase [NADP] OS=Synechocystis sp. (strain PCC 6803 / Kazusa) OX=1111708 GN=icd PE=1 SV=2	slr1289	icd	icd	462				0.882562	0.852788	0.0171865	0.0374957	0.279345	0.0297742	0.553858	0.0164907
918	Q59992	389-396	1xiodoTMT6plex [C5]	Tryptophan synthase beta chain OS=Synechocystis sp. (strain PCC 6803 / Kazusa) OX=1111708 GN=trpB PE=3 SV=1	slr0543	trpB	trpB	393				0.878736	0.858533	0.00269798	0.0197111	0.15343	0.0202023	0.81409	0.0164465
919	P74232	279-285	1xiodoTMT6plex [C6]	Phosphoribosylamine--glycine ligase OS=Synechocystis sp. (strain PCC 6803 / Kazusa) OX=1111708 GN=purD PE=3 SV=1	slr1159	purD	purD	284				0.892749	0.875116	0.00437927	0.0146679	0.11676	0.017633	0.932704	0.0164463
920	P74297	43-65	1xiodoTMT6plex [C20]	Serine/threonine-protein kinase B OS=Synechocystis sp. (strain PCC 6803 / Kazusa) OX=1111708 GN=spkB PE=1 SV=1	slr1697	spkB	pknA	62				0.826492	0.810426	0.0120633	0.00424137	0.0951535	0.0160658	1.02158	0.0164124
921	P74146	4-33	3xiodoTMT6plex [C16; C19; C28]	Ssl2717 protein OS=Synechocystis sp. (strain PCC 6803 / Kazusa) OX=1111708 GN=ssl2717 PE=4 SV=1	ssl2717			19	22	31		0.711377	0.66755	0.0316257	0.0789555	0.422569	0.0438266	0.374103	0.0163957
922	Q55873	21-34	1xiodoTMT6plex [C12]	Slr0103 protein OS=Synechocystis sp. (strain PCC 6803 / Kazusa) OX=1111708 GN=slr0103 PE=4 SV=1	slr0103			32				0.858206	0.829151	0.0210602	0.0336165	0.273378	0.0290549	0.563236	0.0163648
923	P73393	133-150	1xiodoTMT6plex [C9]	Sll1734 protein OS=Synechocystis sp. (strain PCC 6803 / Kazusa) OX=1111708 GN=sll1734 PE=4 SV=1	sll1734			141				0.896879	0.876386	0.00696489	0.0193373	0.15924	0.0204934	0.797947	0.0163527
924	P72874	49-65	1xiodoTMT6plex [C16]	Translation initiation factor IF-3 OS=Synechocystis sp. (strain PCC 6803 / Kazusa) OX=1111708 GN=infC PE=3 SV=1	slr0974	infC	infC	64				0.870387	0.852083	0.00326887	0.0162247	0.12792	0.0183044	0.89306	0.016347
925	P74395	122-132	1xiodoTMT6plex [C10]	Transcription antitermination protein NusB OS=Synechocystis sp. (strain PCC 6803 / Kazusa) OX=1111708 GN=nusB PE=3 SV=2	sll0271	nusB	nusB	131				0.922511	0.902031	0.011431	0.0170626	0.159205	0.0204801	0.798043	0.016344
926	P74341	67-93	1xiodoTMT6plex [C15]	Sll1537 protein OS=Synechocystis sp. (strain PCC 6803 / Kazusa) OX=1111708 GN=sll1537 PE=3 SV=1	sll1537			81				0.879496	0.857545	0.00651296	0.0225426	0.180465	0.0219518	0.743608	0.0163236
927	P73274	124-134	1xiodoTMT6plex [C5]	Leucine--tRNA ligase OS=Synechocystis sp. (strain PCC 6803 / Kazusa) OX=1111708 GN=leuS PE=3 SV=1	sll1074	leuS	leuS	128				0.906391	0.883976	0.0179049	0.0165959	0.186983	0.0224148	0.728197	0.0163224
928	P73422	80-102	1xiodoTMT6plex [C5]	Slr1537 protein OS=Synechocystis sp. (strain PCC 6803 / Kazusa) OX=1111708 GN=slr1537 PE=4 SV=1	slr1537			84				0.840385	0.793895	0.0476108	0.0827509	0.446462	0.0464907	0.350216	0.0162818
929	Q55505	206-214	2xiodoTMT6plex [C1; C4]	Chaperone protein DnaJ 1 OS=Synechocystis sp. (strain PCC 6803 / Kazusa) OX=1111708 GN=dnaJ1 PE=3 SV=1	sll0897	dnaJ1	dnaJ	206	209			0.575334	0.527451	0.0612498	0.0801879	0.457288	0.0478829	0.33981	0.0162711
930	P74756	363-376	1xiodoTMT6plex [C6]	47 kD protein OS=Synechocystis sp. (strain PCC 6803 / Kazusa) OX=1111708 GN=slr0609 PE=3 SV=1	slr0609			368				0.848233	0.818792	0.023518	0.033501	0.280813	0.0294415	0.551583	0.0162394
931	P74750	404-417	1xiodoTMT6plex [C10]	DNA polymerase III subunit alpha (Fragments) OS=Synechocystis sp. (strain PCC 6803 / Kazusa) OX=1111708 GN=dnaE-N PE=1 SV=2	sll1572;slr0603	dnaE-N	dnaE	413				0.815984	0.796792	0.0175847	0.00492439	0.14281	0.0191927	0.84524	0.0162224
932	Q55426	203-211	1xiodoTMT6plex [C7]	Slr0841 protein OS=Synechocystis sp. (strain PCC 6803 / Kazusa) OX=1111708 GN=slr0841 PE=4 SV=1	slr0841			209				0.254862	0.214151	0.0441926	0.0604532	0.39969	0.0407113	0.398277	0.0162144
933	P74668	154-182	4xiodoTMT6plex [C5; C17; C20; C24]	Pleiotropic regulatory protein OS=Synechocystis sp. (strain PCC 6803 / Kazusa) OX=1111708 GN=degT PE=3 SV=1	slr1666	degT	degT	158	170	173	177	0.713028	0.678707	0.0250337	0.0485698	0.337788	0.0343214	0.471356	0.0161776
934	Q6ZEV7	19-36	1xiodoTMT6plex [C8]	Slr5023 protein OS=Synechocystis sp. (strain PCC 6803 / Kazusa) OX=1111708 GN=slr5023 PE=4 SV=1	slr5023			26				0.785599	0.759486	0.0217919	0.0245843	0.240623	0.0261133	0.618664	0.0161554
935	Q6YRP4	181-196	2xiodoTMT6plex [C3; C13]	Slr6110 protein OS=Synechocystis sp. (strain PCC 6803 / Kazusa) OX=1111708 GN=slr6110 PE=4 SV=1	slr6110			183	193			0.871269	0.842722	0.00454024	0.0385787	0.272007	0.0285473	0.565419	0.0161412
936	P74227	76-90	1xiodoTMT6plex [C7]	Elongation factor Tu OS=Synechocystis sp. (strain PCC 6803 / Kazusa) OX=1111708 GN=tuf PE=1 SV=1	sll1099	tuf; tufA	tufA	82				0.817545	0.796982	0.0130015	0.016449	0.164593	0.0205639	0.783589	0.0161137
937	P72940	133-152	1xiodoTMT6plex [C19]	Probable adenylyl-sulfate kinase OS=Synechocystis sp. (strain PCC 6803 / Kazusa) OX=1111708 GN=cysC PE=1 SV=1	slr0676	cysC	cysC	151				0.781088	0.712483	0.0836547	0.180784	0.58295	0.0686047	0.234369	0.0160788
938	P73604	80-97	1xiodoTMT6plex [C11]	Slr1853 protein OS=Synechocystis sp. (strain PCC 6803 / Kazusa) OX=1111708 GN=slr1853 PE=4 SV=1	slr1853			90				0.863861	0.833089	0.0106663	0.0435477	0.30027	0.0307726	0.522487	0.0160783
939	Q55712	219-229	1xiodoTMT6plex [C2]	Slr0635 protein OS=Synechocystis sp. (strain PCC 6803 / Kazusa) OX=1111708 GN=slr0635 PE=4 SV=1	slr0635			220				0.866278	0.841112	0.0220623	0.0214924	0.229929	0.0251662	0.638407	0.0160663
940	Q55452	223-247	1xiodoTMT6plex [C20]	Uncharacterized protein sll0036 OS=Synechocystis sp. (strain PCC 6803 / Kazusa) OX=1111708 GN=sll0036 PE=3 SV=1	sll0036			242				0.868556	0.853616	0.00540659	0.00994415	0.0842224	0.0149393	1.07457	0.0160534
941	Q01952	148-161	1xOxidation [M2]; 1xiodoTMT6plex [C10]	Allophycocyanin beta chain OS=Synechocystis sp. (strain PCC 6803 / Kazusa) OX=1111708 GN=apcB PE=1 SV=1	slr1986	apcB	apcB	157				0.874895	0.849086	0.0109813	0.0304059	0.238912	0.0258093	0.621762	0.0160472
942	P74453	435-464	1xiodoTMT6plex [C26]	Sll0148 protein OS=Synechocystis sp. (strain PCC 6803 / Kazusa) OX=1111708 GN=sll0148 PE=4 SV=1	sll0148			460				0.845762	0.820686	0.00771917	0.0296579	0.229389	0.0250752	0.639428	0.0160338
943	P73503	13-25	1xiodoTMT6plex [C1]	Slr1437 protein OS=Synechocystis sp. (strain PCC 6803 / Kazusa) OX=1111708 GN=slr1437 PE=4 SV=1	slr1437			13				0.693903	0.661794	0.0133357	0.0468126	0.316952	0.0321098	0.499006	0.016023
944	P73471	201-213	1xiodoTMT6plex [C12]	Phosphoribosylaminoimidazole-succinocarboxamide synthase OS=Synechocystis sp. (strain PCC 6803 / Kazusa) OX=1111708 GN=purC PE=3 SV=1	slr1226	purC	purC	212				0.897781	0.873021	0.0188207	0.0233065	0.225527	0.0247596	0.646801	0.0160145
945	Q55087	35-62	2xiodoTMT6plex [C7; C14]	Geranylgeranyl diphosphate reductase OS=Synechocystis sp. (strain PCC 6803 / Kazusa) OX=1111708 GN=chlP PE=3 SV=1	sll1091	chlP		41	48			0.842747	0.817109	0.0289814	0.0137199	0.238314	0.0256384	0.622851	0.0159689
946	P73922	235-252	1xiodoTMT6plex [C1]	D-fructose 1,6-bisphosphatase class 2/sedoheptulose 1,7-bisphosphatase OS=Synechocystis sp. (strain PCC 6803 / Kazusa) OX=1111708 GN=slr2094 PE=1 SV=1	slr2094		glpX (fbpI)	235				0.830607	0.811827	0.0033662	0.0174759	0.141597	0.0187804	0.848945	0.0159435
947	P73965	59-65	1xiodoTMT6plex [C1]	GTPase HflX OS=Synechocystis sp. (strain PCC 6803 / Kazusa) OX=1111708 GN=hflX PE=3 SV=1	slr1521	hflX	hflX	59				0.84999	0.83141	0.0098243	0.0144472	0.139279	0.0185798	0.856114	0.0159065
948	Q6ZEI6	106-124	2xiodoTMT6plex [C2; C5]	Slr7012 protein OS=Synechocystis sp. (strain PCC 6803 / Kazusa) OX=1111708 GN=slr7012 PE=4 SV=1	slr7012			107	110			0.658693	0.616945	0.0395098	0.0694472	0.416634	0.0417488	0.380245	0.0158748
949	P72781	95-120	1xiodoTMT6plex [C8]	Response regulator Rre1 OS=Synechocystis sp. (strain PCC 6803 / Kazusa) OX=1111708 GN=rre1 PE=1 SV=2	slr1783	rre1; ycf29		102				0.875432	0.848861	0.00470566	0.0341611	0.252901	0.0265713	0.597049	0.0158644
950	P72934	1-10	1xiodoTMT6plex [C5]	Probable dihydroorotase-like protein OS=Synechocystis sp. (strain PCC 6803 / Kazusa) OX=1111708 GN=pyrC' PE=3 SV=1	sll1018	pyrC'	pyrC	5				0.820792	0.780416	0.0434688	0.0613232	0.404845	0.0403758	0.392711	0.015856
951	P73375	236-265	2xiodoTMT6plex [C10; C26]	L-threonine dehydratase OS=Synechocystis sp. (strain PCC 6803 / Kazusa) OX=1111708 GN=ilvA PE=3 SV=1	slr2072	ilvA	ilvA	245	261			0.887919	0.860346	0.00978491	0.0356725	0.266228	0.0275733	0.574746	0.0158477
952	P74228	544-560	1xiodoTMT6plex [C3]	Elongation factor G 2 OS=Synechocystis sp. (strain PCC 6803 / Kazusa) OX=1111708 GN=fusB PE=3 SV=1	sll1098	fusB; fus	fus	546				0.896821	0.86826	0.0107212	0.038022	0.278702	0.0285612	0.55486	0.0158475
953	P74313	30-41	1xiodoTMT6plex [C6]	Glutaredoxin arsenate reductase OS=Synechocystis sp. (strain PCC 6803 / Kazusa) OX=1111708 GN=arsC PE=1 SV=1	slr0946	arsC	arsC	35				0.829566	0.809829	0.00948637	0.0172592	0.157615	0.0197368	0.802402	0.0158368
954	P74297	14-29	2xiodoTMT6plex [C8; C11]	Serine/threonine-protein kinase B OS=Synechocystis sp. (strain PCC 6803 / Kazusa) OX=1111708 GN=spkB PE=1 SV=1	slr1697	spkB	pknA	21	24			0.679334	0.646769	0.0168004	0.0476477	0.32678	0.0325651	0.485745	0.0158183
955	Q55359	247-256	1xiodoTMT6plex [C9]	Sll0178 protein OS=Synechocystis sp. (strain PCC 6803 / Kazusa) OX=1111708 GN=sll0178 PE=4 SV=1	sll0178			255				0.705329	0.679683	0.0215496	0.0241767	0.2421	0.0256463	0.616005	0.0157983
956	P72779	164-172	1xiodoTMT6plex [C2]	Peptide-methionine (R)-S-oxide reductase OS=Synechocystis sp. (strain PCC 6803 / Kazusa) OX=1111708 GN=sll1680 PE=4 SV=1	sll1680			165				0.769007	0.754463	0.00740535	0.00802781	0.0823494	0.014544	1.08434	0.0157706
957	P74177	49-61	1xOxidation [M6]; 1xiodoTMT6plex [C11]	DNA-directed RNA polymerase subunit gamma OS=Synechocystis sp. (strain PCC 6803 / Kazusa) OX=1111708 GN=rpoC1 PE=3 SV=1	slr1265	rpoC1	rpoC1	59				0.758994	0.726931	0.0183341	0.0457823	0.323114	0.0320634	0.490644	0.0157317
958	P73734	83-112	1xiodoTMT6plex [C13]	Lipid II isoglutaminyl synthase (glutamine-hydrolyzing) subunit GatD OS=Synechocystis sp. (strain PCC 6803 / Kazusa) OX=1111708 GN=gatD PE=3 SV=1	slr1742	gatD		95				0.874141	0.850918	0.0103106	0.0249725	0.21076	0.0232236	0.676212	0.0157041
959	Q55447	75-84	1xiodoTMT6plex [C7]	CheY subfamily OS=Synechocystis sp. (strain PCC 6803 / Kazusa) OX=1111708 GN=sll0039 PE=4 SV=1	sll0039			81				0.801731	0.775808	0.0311037	0.0117136	0.248086	0.0259225	0.605398	0.0156934
960	Q01952	135-161	1xOxidation [M15]; 1xiodoTMT6plex [C23]	Allophycocyanin beta chain OS=Synechocystis sp. (strain PCC 6803 / Kazusa) OX=1111708 GN=apcB PE=1 SV=1	slr1986	apcB	apcB	157				0.847456	0.822282	0.0167601	0.026744	0.239279	0.0251737	0.621095	0.0156353
961	Q55437	245-262	2xiodoTMT6plex [C6; C9]	Sll0048 protein OS=Synechocystis sp. (strain PCC 6803 / Kazusa) OX=1111708 GN=sll0048 PE=4 SV=1	sll0048			250	253			0.721591	0.693229	0.0176772	0.0353377	0.28165	0.028363	0.55029	0.0156079
962	Q55372	433-445	1xiodoTMT6plex [C3]	Slr0904 protein OS=Synechocystis sp. (strain PCC 6803 / Kazusa) OX=1111708 GN=slr0904 PE=3 SV=1	slr0904			435				0.85329	0.824094	0.0126674	0.0397758	0.292412	0.029196	0.534004	0.0155908
963	Q55146	213-242	1xiodoTMT6plex [C20]	Sll0064 protein OS=Synechocystis sp. (strain PCC 6803 / Kazusa) OX=1111708 GN=sll0064 PE=4 SV=1	sll0064			232				0.326605	0.288403	0.0564435	0.0393924	0.390827	0.0382024	0.408015	0.0155872
964	P77961	85-95	1xiodoTMT6plex [C8]	Glutamine synthetase OS=Synechocystis sp. (strain PCC 6803 / Kazusa) OX=1111708 GN=glnA PE=1 SV=2	slr1756	glnA	glnA	92				0.875393	0.8493	0.0111397	0.0320271	0.253453	0.0260925	0.596102	0.0155538
965	Q6ZET8	163-187	1xiodoTMT6plex [C2]	Sll5042 protein OS=Synechocystis sp. (strain PCC 6803 / Kazusa) OX=1111708 GN=sll5042 PE=4 SV=1	sll5042			164				0.829165	0.80031	0.0238478	0.0333501	0.2898	0.0288559	0.537901	0.0155216
966	P73849	140-168	1xiodoTMT6plex [C20]	Probable 2-phosphosulfolactate phosphatase OS=Synechocystis sp. (strain PCC 6803 / Kazusa) OX=1111708 GN=comB PE=3 SV=1	slr1718	comB		159				0.867623	0.834671	0.03918	0.0351336	0.339122	0.0329519	0.469644	0.0154756
967	P73757	397-408	1xiodoTMT6plex [C7]	Neopullulanase OS=Synechocystis sp. (strain PCC 6803 / Kazusa) OX=1111708 GN=nplT PE=4 SV=1	sll0842	nplT	nplT	403				0.842599	0.817355	0.00699723	0.0312764	0.244204	0.0252438	0.612246	0.0154555
968	P72762	444-463	1xiodoTMT6plex [C19]	NADH-glutamate synthase small subunit OS=Synechocystis sp. (strain PCC 6803 / Kazusa) OX=1111708 GN=gltD PE=4 SV=1	sll1027	gltD	gltD	462				0.891511	0.86724	0.0143693	0.0260778	0.230828	0.0242713	0.636712	0.0154538
969	P73705	175-198	1xiodoTMT6plex [C1]	Sll1693 protein OS=Synechocystis sp. (strain PCC 6803 / Kazusa) OX=1111708 GN=sll1693 PE=4 SV=1	sll1693			175				0.889486	0.84659	0.0403754	0.076001	0.436649	0.042896	0.359867	0.0154369
970	Q55804	19-45	1xiodoTMT6plex [C1]	RNA helicase CrhR OS=Synechocystis sp. (strain PCC 6803 / Kazusa) OX=1111708 GN=crhR PE=1 SV=1	slr0083	crhR; deaD	deaD	19				0.865917	0.829239	0.0266193	0.0586314	0.379695	0.0366779	0.420565	0.0154254
971	Q55746	246-261	1xiodoTMT6plex [C12]	Acyl-[acyl-carrier-protein]--UDP-N-acetylglucosamine O-acyltransferase OS=Synechocystis sp. (strain PCC 6803 / Kazusa) OX=1111708 GN=lpxA PE=3 SV=2	sll0379	lpxA	lpxA	257				0.85008	0.829295	0.00919238	0.0202814	0.181237	0.0207851	0.741752	0.0154174
972	P74658	135-153	1xiodoTMT6plex [C13]	PleD gene product OS=Synechocystis sp. (strain PCC 6803 / Kazusa) OX=1111708 GN=slr1657 PE=4 SV=1	slr1657			147				0.879143	0.851882	0.0311375	0.0201829	0.272136	0.0272611	0.565214	0.0154084
973	P74191	14-33	1xiodoTMT6plex [C1]	Sll1173 protein OS=Synechocystis sp. (strain PCC 6803 / Kazusa) OX=1111708 GN=sll1173 PE=4 SV=1	sll1173			14				0.825403	0.794181	0.0212538	0.0428286	0.321256	0.0312217	0.493149	0.015397
974	P74589	516-540	1xiodoTMT6plex [C20]	Mannose-1-phosphate guanyltransferase OS=Synechocystis sp. (strain PCC 6803 / Kazusa) OX=1111708 GN=sll1496 PE=3 SV=1	sll1496			535				0.845134	0.822222	0.00942544	0.025139	0.213435	0.0229125	0.670733	0.0153682
975	P55037	1400-1422	1xiodoTMT6plex [C16]	Ferredoxin-dependent glutamate synthase 1 OS=Synechocystis sp. (strain PCC 6803 / Kazusa) OX=1111708 GN=gltB PE=1 SV=1	sll1502	gltB	gltB	1415				0.863224	0.84133	0.00267144	0.0245197	0.198988	0.0218944	0.701173	0.0153518
976	P73043	111-140	1xiodoTMT6plex [C13]	Glutamate decarboxylase OS=Synechocystis sp. (strain PCC 6803 / Kazusa) OX=1111708 GN=gad PE=3 SV=1	sll1641	gad	gad	123				0.864206	0.834428	0.0132562	0.0418559	0.305262	0.0297776	0.515327	0.0153452
977	P73872	617-636	1xiodoTMT6plex [C13]	Sll0254 protein OS=Synechocystis sp. (strain PCC 6803 / Kazusa) OX=1111708 GN=sll0254 PE=4 SV=1	sll0254			629				0.81885	0.768559	0.036203	0.110598	0.495762	0.0502908	0.304726	0.0153249
978	P74162	80-99	1xiodoTMT6plex [C16]	Sll1380 protein OS=Synechocystis sp. (strain PCC 6803 / Kazusa) OX=1111708 GN=sll1380 PE=4 SV=1	sll1380			95				0.246651	0.200301	0.0754699	0.065614	0.467095	0.0463501	0.330595	0.0153231
979	P73303	112-130	1xiodoTMT6plex [C17]	50S ribosomal protein L15 OS=Synechocystis sp. (strain PCC 6803 / Kazusa) OX=1111708 GN=rplO PE=3 SV=1	sll1813	rplO; rpl15	rpl15	128				0.794353	0.754508	0.0717384	0.0236277	0.412544	0.0398457	0.38453	0.0153218
980	P73989	69-79	1xiodoTMT6plex [C3]	Slr2122 protein OS=Synechocystis sp. (strain PCC 6803 / Kazusa) OX=1111708 GN=slr2122 PE=4 SV=1	slr2122			71				0.873254	0.846096	0.017158	0.032864	0.273314	0.0271584	0.563338	0.0152993
981	P73445	50-74	1xiodoTMT6plex [C17]	Sll1456 protein OS=Synechocystis sp. (strain PCC 6803 / Kazusa) OX=1111708 GN=sll1456 PE=4 SV=1	sll1456			66				0.873808	0.844952	0.00543545	0.0411771	0.295198	0.0288555	0.529886	0.0152901
982	P73853	226-245	1xiodoTMT6plex [C16]	IMP dehydrogenase subunit OS=Synechocystis sp. (strain PCC 6803 / Kazusa) OX=1111708 GN=guaB PE=3 SV=1	slr1722	guaB	guaB	241				0.849892	0.821212	0.0275308	0.0305202	0.293389	0.0286799	0.532556	0.0152737
983	Q55687	148-173	2xiodoTMT6plex [C14; C25]	Long-chain acyl-[acyl-carrier-protein] reductase OS=Synechocystis sp. (strain PCC 6803 / Kazusa) OX=1111708 GN=sll0209 PE=3 SV=1	sll0209			161	172			0.855329	0.829862	0.0087409	0.0318107	0.252162	0.0254673	0.59832	0.0152376
984	P72671	109-118	1xiodoTMT6plex [C1]	Slr0727 protein OS=Synechocystis sp. (strain PCC 6803 / Kazusa) OX=1111708 GN=slr0727 PE=4 SV=1	slr0727			109				0.82371	0.792068	0.0243307	0.0430979	0.330234	0.0316423	0.481178	0.0152256
985	Q55486	559-567	1xiodoTMT6plex [C4]	Arginine--tRNA ligase OS=Synechocystis sp. (strain PCC 6803 / Kazusa) OX=1111708 GN=argS PE=3 SV=1	sll0502	argS	argS	562				0.91369	0.892423	0.00288392	0.0233555	0.192564	0.0212675	0.715425	0.0152153
986	P73162	349-361	1xiodoTMT6plex [C4]	Acetate kinase OS=Synechocystis sp. (strain PCC 6803 / Kazusa) OX=1111708 GN=ackA PE=3 SV=1	sll1299	ackA	ackA	352				0.865204	0.828996	0.0370776	0.0517195	0.380174	0.0362078	0.420018	0.0152079
987	P74033	65-76	2xiodoTMT6plex [C1; C2]	Slr0806 protein OS=Synechocystis sp. (strain PCC 6803 / Kazusa) OX=1111708 GN=slr0806 PE=4 SV=1	slr0806			65	66			0.786076	0.755963	0.0168232	0.0419739	0.312967	0.0301132	0.504502	0.0151922
988	P74202	18-25	1xiodoTMT6plex [C6]	Slr1287 protein OS=Synechocystis sp. (strain PCC 6803 / Kazusa) OX=1111708 GN=slr1287 PE=4 SV=1	slr1287			23				0.875833	0.839913	0.0359598	0.0516089	0.378602	0.0359207	0.421818	0.015152
989	Q55448	128-156	1xiodoTMT6plex [C18]	PatA subfamily OS=Synechocystis sp. (strain PCC 6803 / Kazusa) OX=1111708 GN=sll0038 PE=4 SV=1	sll0038			145				0.891137	0.854968	0.0312669	0.0555713	0.381487	0.036169	0.41852	0.0151375
990	P72756	436-461	1xiodoTMT6plex [C8]	Sll1033 protein OS=Synechocystis sp. (strain PCC 6803 / Kazusa) OX=1111708 GN=sll1033 PE=4 SV=1	sll1033			443				0.896159	0.872762	0.0080373	0.0271659	0.225817	0.0233972	0.646244	0.0151203
991	P73546	153-174	1xiodoTMT6plex [C4]	Alpha-1,4 glucan phosphorylase OS=Synechocystis sp. (strain PCC 6803 / Kazusa) OX=1111708 GN=glgP PE=3 SV=1	slr1367	glgP	glgP	156				0.895529	0.874056	0.0162788	0.0178009	0.197968	0.0214732	0.703405	0.0151044
992	P73328	152-162	1xiodoTMT6plex [C7]	Slr1900 protein OS=Synechocystis sp. (strain PCC 6803 / Kazusa) OX=1111708 GN=slr1900 PE=4 SV=1	slr1900			158				0.894175	0.871383	0.00639586	0.0262403	0.217644	0.0227921	0.662253	0.0150941
993	P73536	1-21	2xiodoTMT6plex [C17; C20]	Sll1274 protein OS=Synechocystis sp. (strain PCC 6803 / Kazusa) OX=1111708 GN=sll1274 PE=4 SV=1	sll1274			17	20			0.75528	0.725538	0.0178368	0.0407447	0.311221	0.029742	0.506932	0.0150772
994	P72703	182-192	1xiodoTMT6plex [C3]	Agmatinase 1 OS=Synechocystis sp. (strain PCC 6803 / Kazusa) OX=1111708 GN=speB1 PE=3 SV=1	sll0228	speB1		184				0.895748	0.868081	0.0196662	0.0335598	0.285435	0.0276666	0.544492	0.0150643
995	P73290	373-385	2xiodoTMT6plex [C7; C12]	Adenylosuccinate synthetase OS=Synechocystis sp. (strain PCC 6803 / Kazusa) OX=1111708 GN=purA PE=3 SV=2	sll1823	purA	purA	379	384			0.762563	0.724512	0.0230864	0.0664572	0.401907	0.0380505	0.395875	0.0150632
996	Q55131	20-34	1xiodoTMT6plex [C1]	Slr0049 protein OS=Synechocystis sp. (strain PCC 6803 / Kazusa) OX=1111708 GN=slr0049 PE=4 SV=1	slr0049			20				0.865932	0.845064	0.021016	0.00929551	0.190855	0.020868	0.719297	0.0150103
997	Q55158	135-142	1xiodoTMT6plex [C6]	Riboflavin biosynthesis protein RibD OS=Synechocystis sp. (strain PCC 6803 / Kazusa) OX=1111708 GN=ribD PE=3 SV=1	slr0066	ribD	ribG	140				0.855357	0.822932	0.0145859	0.0503911	0.344659	0.0324252	0.462611	0.0150002
998	P54205	417-426	1xiodoTMT6plex [C6]	Ribulose bisphosphate carboxylase large chain OS=Synechocystis sp. (strain PCC 6803 / Kazusa) OX=1111708 GN=cbbL PE=1 SV=1	slr0009	cbbL; rbcL	rbcL	422				0.853654	0.832146	0.00975533	0.022343	0.201232	0.0215077	0.696303	0.0149759
999	P74299	791-800	1xOxidation [M2]; 1xiodoTMT6plex [C7]	Phosphoenolpyruvate carboxylase OS=Synechocystis sp. (strain PCC 6803 / Kazusa) OX=1111708 GN=ppc PE=3 SV=1	sll0920	ppc	ppc	797				0.834946	0.82266	0.00649795	0.00501382	0.06051	0.0122858	1.21817	0.0149662
1000	P74177	68-75	2xiodoTMT6plex [C4; C6]	DNA-directed RNA polymerase subunit gamma OS=Synechocystis sp. (strain PCC 6803 / Kazusa) OX=1111708 GN=rpoC1 PE=3 SV=1	slr1265	rpoC1	rpoC1	71	73			0.72891	0.705832	0.00419967	0.0275543	0.224846	0.0230781	0.648114	0.0149572
1001	P72690	208-222	1xiodoTMT6plex [C6]	Slr0236 protein OS=Synechocystis sp. (strain PCC 6803 / Kazusa) OX=1111708 GN=slr0236 PE=4 SV=1	slr0236			213				0.7898	0.7632	0.0321432	0.0170617	0.274208	0.0266	0.56192	0.0149471
1002	Q55662	307-321	1xiodoTMT6plex [C5]	ATP-dependent Clp protease regulatory subunit OS=Synechocystis sp. (strain PCC 6803 / Kazusa) OX=1111708 GN=clpC PE=3 SV=1	sll0020	clpC	clpC	311				0.913348	0.896234	0.00546779	0.0148413	0.134183	0.0171142	0.872301	0.0149288
1003	P74139	281-300	1xiodoTMT6plex [C1]	Regulatory components of sensory transduction system OS=Synechocystis sp. (strain PCC 6803 / Kazusa) OX=1111708 GN=slr1983 PE=4 SV=1	slr1983			281				0.831207	0.804314	0.0346777	0.0134288	0.278589	0.0268931	0.555036	0.0149266
1004	P72797	146-175	2xiodoTMT6plex [C12; C26]	Transaldolase OS=Synechocystis sp. (strain PCC 6803 / Kazusa) OX=1111708 GN=tal PE=3 SV=1	slr1793	tal; talB	talB	157	171			0.882228	0.861583	0.0102348	0.0202242	0.189802	0.0206448	0.721699	0.0148993
1005	Q55527	621-629	1xiodoTMT6plex [C8]	CheA like protein OS=Synechocystis sp. (strain PCC 6803 / Kazusa) OX=1111708 GN=slr0322 PE=4 SV=1	slr0322			628				0.798128	0.770727	0.0187864	0.0337108	0.286156	0.0274015	0.543397	0.0148899
1006	Q55414	681-696	1xiodoTMT6plex [C14]	Slr0829 protein OS=Synechocystis sp. (strain PCC 6803 / Kazusa) OX=1111708 GN=slr0829 PE=4 SV=1	slr0829			694				0.655496	0.602176	0.0301621	0.12958	0.525797	0.0533194	0.279182	0.0148858
1007	P73471	108-116	1xiodoTMT6plex [C8]	Phosphoribosylaminoimidazole-succinocarboxamide synthase OS=Synechocystis sp. (strain PCC 6803 / Kazusa) OX=1111708 GN=purC PE=3 SV=1	slr1226	purC	purC	115				0.799309	0.772057	0.0340642	0.0173241	0.284376	0.0272519	0.546106	0.0148824
1008	P74241	283-293	1xiodoTMT6plex [C4]	Sulfate adenylyltransferase OS=Synechocystis sp. (strain PCC 6803 / Kazusa) OX=1111708 GN=sat PE=3 SV=1	slr1165	sat	met3	286				0.864209	0.841281	0.00962683	0.0259276	0.224375	0.0229281	0.649025	0.0148809
1009	P74158	197-211	1xiodoTMT6plex [C13]	Inositol-1-monophosphatase OS=Synechocystis sp. (strain PCC 6803 / Kazusa) OX=1111708 GN=suhB PE=3 SV=1	sll1383	suhB	suhB	209				0.854279	0.830372	0.00130591	0.0299086	0.238805	0.0239069	0.621956	0.014869
1010	P73527	32-42	2xiodoTMT6plex [C5; C8]	6,7-dimethyl-8-ribityllumazine synthase OS=Synechocystis sp. (strain PCC 6803 / Kazusa) OX=1111708 GN=ribH PE=3 SV=1	sll1282	ribH	ribH	36	39			0.782253	0.747745	0.0206105	0.0556493	0.370827	0.0345081	0.430829	0.0148671
1011	P74463	65-80	1xiodoTMT6plex [C11]	Twitching motility protein OS=Synechocystis sp. (strain PCC 6803 / Kazusa) OX=1111708 GN=pilT PE=3 SV=1	slr0161	pilT	pilT	75				0.855435	0.828573	0.00880111	0.0362123	0.279941	0.026862	0.552934	0.0148529
1012	P74569	168-186	1xiodoTMT6plex [C4]	Aspartate kinase OS=Synechocystis sp. (strain PCC 6803 / Kazusa) OX=1111708 GN=lysC PE=1 SV=1	slr0657	lysC	lysC	171				0.781915	0.740339	0.0252376	0.0802809	0.44039	0.0415759	0.356162	0.0148078
1013	Q6ZEQ0	193-199	1xiodoTMT6plex [C5]	Non-heme chloroperoxidase OS=Synechocystis sp. (strain PCC 6803 / Kazusa) OX=1111708 GN=sll5080 PE=4 SV=1	sll5080			197				0.856365	0.835129	0.00840393	0.0225397	0.200982	0.0212362	0.696844	0.0147983
1014	P74702	442-459	1xiodoTMT6plex [C4]	Heat shock protein OS=Synechocystis sp. (strain PCC 6803 / Kazusa) OX=1111708 GN=htpG PE=3 SV=1	sll0430	htpG	htpG	445				0.907028	0.878926	0.0173695	0.0367947	0.297662	0.0281014	0.526276	0.0147891
1015	P73801	64-74	1xiodoTMT6plex [C6]	Uncharacterized protein slr1261 OS=Synechocystis sp. (strain PCC 6803 / Kazusa) OX=1111708 GN=slr1261 PE=4 SV=1	slr1261			69				0.865016	0.838707	0.0127937	0.0336359	0.274146	0.0263088	0.562018	0.014786
1016	Q79F24	60-88	2xiodoTMT6plex [C10; C20]	Sll0614 protein OS=Synechocystis sp. (strain PCC 6803 / Kazusa) OX=1111708 GN=sll0614 PE=4 SV=1	sll0614			69	79			0.891893	0.865475	0.0119958	0.0343817	0.277292	0.0264176	0.557063	0.0147163
1017	Q55852	137-146	1xiodoTMT6plex [C1]	Sll0596 protein OS=Synechocystis sp. (strain PCC 6803 / Kazusa) OX=1111708 GN=sll0596 PE=3 SV=1	sll0596			137				0.867863	0.838447	0.0230291	0.0380874	0.316161	0.0294161	0.500092	0.0147108
1018	P73481	14-30	1xiodoTMT6plex [C13]	Uncharacterized HIT-like protein slr1234 OS=Synechocystis sp. (strain PCC 6803 / Kazusa) OX=1111708 GN=slr1234 PE=4 SV=1	slr1234			26				0.840988	0.818759	0.00608873	0.0257191	0.218913	0.0222289	0.659729	0.014665
1019	Q55413	116-123	1xiodoTMT6plex [C7]	Slr0825 protein OS=Synechocystis sp. (strain PCC 6803 / Kazusa) OX=1111708 GN=slr0825 PE=3 SV=1	slr0825			122				0.91403	0.885983	0.011462	0.0392075	0.300114	0.028047	0.522713	0.0146605
1020	Q55200	96-103	1xiodoTMT6plex [C2]	Protein SphX OS=Synechocystis sp. (strain PCC 6803 / Kazusa) OX=1111708 GN=sphX PE=3 SV=1	sll0679	sphX	sphX	97				0.369736	0.320036	0.0348989	0.113418	0.508363	0.0496997	0.293826	0.0146031
1021	Q55665	119-132	1xiodoTMT6plex [C9]; 1xOxidation [M10]	Glutamate-1-semialdehyde 2,1-aminomutase OS=Synechocystis sp. (strain PCC 6803 / Kazusa) OX=1111708 GN=hemL PE=3 SV=2	sll0017	hemL; gsa	hemL	127				0.757092	0.729382	0.0340634	0.0213347	0.298397	0.0277105	0.525206	0.0145537
1022	P73734	229-248	1xiodoTMT6plex [C14]	Lipid II isoglutaminyl synthase (glutamine-hydrolyzing) subunit GatD OS=Synechocystis sp. (strain PCC 6803 / Kazusa) OX=1111708 GN=gatD PE=3 SV=1	slr1742	gatD		242				0.81692	0.790177	0.0181474	0.0329869	0.285984	0.0267432	0.543658	0.0145391
1023	P73496	68-80	1xiodoTMT6plex [C7]	Proton-translocating NAD(P)(+) transhydrogenase OS=Synechocystis sp. (strain PCC 6803 / Kazusa) OX=1111708 GN=pntA PE=3 SV=1	slr1239	pntA	pntA	74				0.862387	0.811459	0.0402846	0.118165	0.518816	0.0509287	0.284987	0.014514
1024	P73395	235-258	1xiodoTMT6plex [C1]	NADH dehydrogenase subunit 5 OS=Synechocystis sp. (strain PCC 6803 / Kazusa) OX=1111708 GN=ndhF PE=4 SV=1	sll1732	ndhF	ndhF	235				0.843269	0.816297	0.0290277	0.0250036	0.289688	0.0269716	0.53807	0.0145126
1025	Q6ZEJ5	126-142	1xiodoTMT6plex [C8]	Ribonuclease VapC OS=Synechocystis sp. (strain PCC 6803 / Kazusa) OX=1111708 GN=vapC PE=3 SV=1	sll7003	vapC		133				0.859114	0.839438	0.00986055	0.0187669	0.183208	0.0196761	0.737056	0.0145024
1026	Q55155	561-567	1xiodoTMT6plex [C1]	General secretion pathway protein E OS=Synechocystis sp. (strain PCC 6803 / Kazusa) OX=1111708 GN=gspE PE=3 SV=1	slr0063	gspE	gspE	561				0.776459	0.746631	0.0212314	0.0412077	0.327506	0.0298281	0.484781	0.0144601
1027	P73546	95-107	1xiodoTMT6plex [C3]	Alpha-1,4 glucan phosphorylase OS=Synechocystis sp. (strain PCC 6803 / Kazusa) OX=1111708 GN=glgP PE=3 SV=1	slr1367	glgP	glgP	97				0.804539	0.765869	0.0457214	0.0596365	0.423132	0.0386702	0.373525	0.0144443
1028	P54899	145-168	2xiodoTMT6plex [C7; C10]	N-acetyl-gamma-glutamyl-phosphate reductase OS=Synechocystis sp. (strain PCC 6803 / Kazusa) OX=1111708 GN=argC PE=3 SV=1	sll0080	argC	argC	151	154			0.719012	0.688417	0.0148061	0.0464275	0.337986	0.0305948	0.471102	0.0144132
1029	P74183	20-36	1xiodoTMT6plex [C14]	UDP-N-acetyl-D-mannosaminuronic acid transferase OS=Synechocystis sp. (strain PCC 6803 / Kazusa) OX=1111708 GN=rffM PE=4 SV=1	slr1271	rffM	rffM	33				0.871438	0.84432	0.0177835	0.0346547	0.294322	0.0271179	0.531177	0.0144044
1030	Q6ZEU5	88-112	2xiodoTMT6plex [C5; C23]	ArsR family transcriptional regulatory protein OS=Synechocystis sp. (strain PCC 6803 / Kazusa) OX=1111708 GN=sll5035 PE=4 SV=1	sll5035			92	110			0.807841	0.786478	0.0128687	0.0213621	0.212042	0.0213631	0.673579	0.0143898
1031	P52761	107-113	1xiodoTMT6plex [C2]	RutC family protein slr0709 OS=Synechocystis sp. (strain PCC 6803 / Kazusa) OX=1111708 GN=slr0709 PE=3 SV=1	slr0709			108				0.852354	0.815376	0.0108309	0.0686345	0.408814	0.0369781	0.388474	0.0143651
1032	Q55608	151-162	1xiodoTMT6plex [C7]	Slr0773 protein OS=Synechocystis sp. (strain PCC 6803 / Kazusa) OX=1111708 GN=slr0773 PE=4 SV=1	slr0773			157				0.765371	0.745074	0.0222394	0.00454561	0.196361	0.0202971	0.706945	0.0143489
1033	P73902	161-169	1xiodoTMT6plex [C5]	Sll0236 protein OS=Synechocystis sp. (strain PCC 6803 / Kazusa) OX=1111708 GN=sll0236 PE=4 SV=1	sll0236			165				0.852768	0.831806	0.0139905	0.019657	0.206824	0.0209618	0.684398	0.0143462
1034	P55038	1178-1194	2xiodoTMT6plex [C2; C7]	Ferredoxin-dependent glutamate synthase 2 OS=Synechocystis sp. (strain PCC 6803 / Kazusa) OX=1111708 GN=gltS PE=1 SV=2	sll1499	gltS	gltB	1179	1184			0.831875	0.807296	0.0170716	0.0276992	0.260857	0.0245787	0.583598	0.0143441
1035	P72584	116-128	1xiodoTMT6plex [C7]	Magnesium-protoporphyrin IX monomethyl ester [oxidative] cyclase 1 OS=Synechocystis sp. (strain PCC 6803 / Kazusa) OX=1111708 GN=acsF1 PE=3 SV=1	sll1214	acsF1		122				0.898471	0.868623	0.0231241	0.0407984	0.332147	0.0298485	0.47867	0.0142876
1036	P72775	252-278	1xiodoTMT6plex [C22]	Alanine dehydrogenase OS=Synechocystis sp. (strain PCC 6803 / Kazusa) OX=1111708 GN=sll1682 PE=3 SV=1	sll1682			273				0.87143	0.845751	0.017432	0.0309128	0.278366	0.0256791	0.555384	0.0142617
1037	P73264	334-350	2xiodoTMT6plex [C3; C15]	3-amino-5-hydroxybenzoic acid synthase OS=Synechocystis sp. (strain PCC 6803 / Kazusa) OX=1111708 GN=slr1140 PE=3 SV=1	slr1140			336	348			0.838733	0.812693	0.015273	0.033159	0.284273	0.0260396	0.546265	0.0142245
1038	P72740	142-162	1xOxidation [M3]; 1xiodoTMT6plex [C5]	Dihydrolipoyl dehydrogenase OS=Synechocystis sp. (strain PCC 6803 / Kazusa) OX=1111708 GN=lpdA PE=1 SV=3	slr1096	lpdA; pdhD	phdD	146				0.84193	0.807483	0.0207294	0.0581163	0.388327	0.0344465	0.410802	0.0141507
1039	P72700	215-225	1xiodoTMT6plex [C1]	Slr0244 protein OS=Synechocystis sp. (strain PCC 6803 / Kazusa) OX=1111708 GN=slr0244 PE=3 SV=1	slr0244			215				0.801229	0.759837	0.0274118	0.0823989	0.455433	0.0413919	0.341576	0.0141385
1040	P77962	65-82	1xiodoTMT6plex [C5]	Serine hydroxymethyltransferase OS=Synechocystis sp. (strain PCC 6803 / Kazusa) OX=1111708 GN=glyA PE=3 SV=1	sll1931	glyA	gylA	69				0.904	0.885568	0.00788268	0.0174927	0.171465	0.0184318	0.765825	0.0141155
1041	P73242	46-75	2xiodoTMT6plex [C1; C17]	Malonyl CoA-acyl carrier protein transacylase OS=Synechocystis sp. (strain PCC 6803 / Kazusa) OX=1111708 GN=fabD PE=1 SV=1	slr2023	fabD	fabD	46	62			0.931932	0.907906	0.00594946	0.0311212	0.259324	0.024026	0.586157	0.014083
1042	Q05972	502-527	1xiodoTMT6plex [C18]	Chaperonin GroEL 1 OS=Synechocystis sp. (strain PCC 6803 / Kazusa) OX=1111708 GN=groEL1 PE=1 SV=4	slr2076	groEL1; cpn60-1;groL1	groEL	519				0.864578	0.842091	0.0118621	0.0253862	0.236883	0.0224873	0.625467	0.0140651
1043	Q55786	1139-1163	1xiodoTMT6plex [C8]; 1xOxidation [M11]	Methionine synthase OS=Synechocystis sp. (strain PCC 6803 / Kazusa) OX=1111708 GN=metH PE=3 SV=1	slr0212	metH	metH	1146				0.79521	0.754697	0.0523073	0.0654993	0.449624	0.0405125	0.347151	0.0140639
1044	Q55798	97-119	1xiodoTMT6plex [C18]	6-carboxy-5,6,7,8-tetrahydropterin synthase OS=Synechocystis sp. (strain PCC 6803 / Kazusa) OX=1111708 GN=queD PE=3 SV=1	slr0078	queD		114				0.808678	0.785871	0.017011	0.0232248	0.241917	0.0228075	0.616334	0.014057
1045	P72668	263-272	1xiodoTMT6plex [C2]	Slr0723 protein OS=Synechocystis sp. (strain PCC 6803 / Kazusa) OX=1111708 GN=slr0723 PE=4 SV=1	slr0723			264				0.84523	0.819043	0.0244659	0.0283178	0.292202	0.0261869	0.534316	0.0139921
1046	Q55786	241-269	1xiodoTMT6plex [C12]	Methionine synthase OS=Synechocystis sp. (strain PCC 6803 / Kazusa) OX=1111708 GN=metH PE=3 SV=1	slr0212	metH	metH	252				0.847052	0.82396	0.00827839	0.0284336	0.248183	0.0230918	0.605228	0.0139758
1047	P73133	110-119	1xiodoTMT6plex [C7]	Acetylornithine aminotransferase OS=Synechocystis sp. (strain PCC 6803 / Kazusa) OX=1111708 GN=argD PE=3 SV=1	slr1022	argD	argD	116				0.860356	0.831306	0.0108237	0.0442311	0.331174	0.0290493	0.479944	0.013942
1048	P74226	20-27	1xiodoTMT6plex [C6]	30S ribosomal protein S10 OS=Synechocystis sp. (strain PCC 6803 / Kazusa) OX=1111708 GN=rpsJ PE=3 SV=1	sll1101	rpsJ; rps10	rps10	25				0.845466	0.823652	0.0200766	0.0176017	0.229967	0.0218137	0.638335	0.0139244
1049	P74497	209-237	2xiodoTMT6plex [C6; C24]	Methylthioribose-1-phosphate isomerase OS=Synechocystis sp. (strain PCC 6803 / Kazusa) OX=1111708 GN=mtnA PE=3 SV=1	slr1938	mtnA		214	232			0.893685	0.871979	0.0077298	0.0254413	0.230281	0.0217058	0.637742	0.0138427
1050	P72902	356-372	1xiodoTMT6plex [C6]	Slr1066 protein OS=Synechocystis sp. (strain PCC 6803 / Kazusa) OX=1111708 GN=slr1066 PE=4 SV=1	slr1066			361				0.857929	0.837559	0.0121154	0.0203049	0.209943	0.0203695	0.677898	0.0138084
1051	Q55880	67-81	1xiodoTMT6plex [C6]	Probable dual-specificity RNA methyltransferase RlmN OS=Synechocystis sp. (strain PCC 6803 / Kazusa) OX=1111708 GN=rlmN PE=3 SV=1	sll0098	rlmN		72				0.729352	0.680728	0.0905657	0.0780827	0.520088	0.048624	0.283923	0.0138055
1052	P73490	203-223	2xiodoTMT6plex [C2; C9]	2-hydroxy-6-oxohepta-2,4-dienoate hydrolase OS=Synechocystis sp. (strain PCC 6803 / Kazusa) OX=1111708 GN=todF PE=4 SV=1	sll1129	todF	todF	204	211			0.850644	0.826637	0.0272236	0.0173854	0.267434	0.0240067	0.572784	0.0137506
1053	P73913	613-620	2xiodoTMT6plex [C2; C5]	Acetolactate synthase OS=Synechocystis sp. (strain PCC 6803 / Kazusa) OX=1111708 GN=ilvG PE=3 SV=1	slr2088	ilvG	ilvG	614	617			0.640279	0.605334	0.0317767	0.0569134	0.405679	0.0349451	0.391818	0.0136921
1054	P73172	66-82	1xiodoTMT6plex [C15]	Histidine kinase OS=Synechocystis sp. (strain PCC 6803 / Kazusa) OX=1111708 GN=sll1296 PE=4 SV=1	sll1296			80				0.838409	0.804032	0.0522129	0.0359055	0.400598	0.0343771	0.397291	0.0136577
1055	P74241	243-254	1xiodoTMT6plex [C1]	Sulfate adenylyltransferase OS=Synechocystis sp. (strain PCC 6803 / Kazusa) OX=1111708 GN=sat PE=3 SV=1	slr1165	sat	met3	243				0.866235	0.841869	0.0195278	0.0271489	0.275537	0.0243657	0.55982	0.0136404
1056	P48576	230-241	1xiodoTMT6plex [C4]	2-isopropylmalate synthase OS=Synechocystis sp. (strain PCC 6803 / Kazusa) OX=1111708 GN=leuA PE=3 SV=1	slr0186	leuA	leuA	233				0.90894	0.884893	0.00143646	0.0326057	0.270956	0.0240473	0.567102	0.0136372
1057	P73835	145-162	2xiodoTMT6plex [C3; C7]	Sll1902 protein OS=Synechocystis sp. (strain PCC 6803 / Kazusa) OX=1111708 GN=sll1902 PE=4 SV=1	sll1902			147	151			0.817556	0.792745	0.00415892	0.0344165	0.282868	0.0248112	0.548417	0.0136069
1058	Q55424	122-139	1xiodoTMT6plex [C4]	Putative amidase OS=Synechocystis sp. (strain PCC 6803 / Kazusa) OX=1111708 GN=sll0828 PE=3 SV=1	sll0828		nylA	125				0.864187	0.845526	0.0153738	0.0133033	0.187081	0.018661	0.72797	0.0135846
1059	Q55466	170-179	1xiodoTMT6plex [C9]	Sll0518 protein OS=Synechocystis sp. (strain PCC 6803 / Kazusa) OX=1111708 GN=sll0518 PE=4 SV=1	sll0518			178				0.890414	0.87111	0.0215941	0.00199661	0.197984	0.0193041	0.703371	0.0135779
1060	P74468	187-197	1xiodoTMT6plex [C2]	Aminopeptidase P OS=Synechocystis sp. (strain PCC 6803 / Kazusa) OX=1111708 GN=pepP PE=3 SV=1	sll0136	pepP	pepP	188				0.81392	0.789328	0.0168679	0.0297291	0.280712	0.0245919	0.55174	0.0135683
1061	P19125	134-150	1xiodoTMT6plex [C2]	NAD(P)H-quinone oxidoreductase subunit J OS=Synechocystis sp. (strain PCC 6803 / Kazusa) OX=1111708 GN=ndhJ PE=1 SV=4	slr1281	ndhJ	ndhJ	135				0.880029	0.853777	0.0112113	0.0369901	0.304671	0.0262517	0.516169	0.0135503
1062	P74459	860-873	1xiodoTMT6plex [C5]	Chaperone protein ClpB 1 OS=Synechocystis sp. (strain PCC 6803 / Kazusa) OX=1111708 GN=clpB1 PE=3 SV=1	slr0156	clpB1	clpB	864				0.831049	0.80495	0.0214715	0.031671	0.302875	0.0260993	0.518737	0.0135387
1063	P72965	86-94	1xiodoTMT6plex [C8]	Thiamine-phosphate synthase OS=Synechocystis sp. (strain PCC 6803 / Kazusa) OX=1111708 GN=thiE PE=3 SV=1	sll0635	thiE	thiE	93				0.912529	0.893532	0.0114095	0.0178238	0.194984	0.0189962	0.710001	0.0134873
1064	P73492	56-81	1xiodoTMT6plex [C15]	Probable glutaredoxin ssr2061 OS=Synechocystis sp. (strain PCC 6803 / Kazusa) OX=1111708 GN=ssr2061 PE=1 SV=1	ssr2061		grxC	70				0.835698	0.817309	0.0107236	0.0168023	0.185303	0.018389	0.732117	0.0134629
1065	P73527	32-41	2xiodoTMT6plex [C5; C8]	6,7-dimethyl-8-ribityllumazine synthase OS=Synechocystis sp. (strain PCC 6803 / Kazusa) OX=1111708 GN=ribH PE=3 SV=1	sll1282	ribH	ribH	36	39			0.78496	0.753043	0.013549	0.0543669	0.379669	0.0319171	0.420595	0.0134242
1066	P72674	123-130	1xiodoTMT6plex [C2]	Slr0730 protein OS=Synechocystis sp. (strain PCC 6803 / Kazusa) OX=1111708 GN=slr0730 PE=4 SV=1	slr0730			124				0.793132	0.751667	0.0180982	0.0893663	0.474947	0.0414648	0.323355	0.0134079
1067	P74283	81-98	1xiodoTMT6plex [C3]	Hydrogenase component OS=Synechocystis sp. (strain PCC 6803 / Kazusa) OX=1111708 GN=ssl3044 PE=4 SV=1	ssl3044			83				0.797303	0.75951	0.0309997	0.0703169	0.442315	0.0377927	0.354269	0.0133888
1068	Q55446	124-150	1xiodoTMT6plex [C5]	Sll0040 protein OS=Synechocystis sp. (strain PCC 6803 / Kazusa) OX=1111708 GN=sll0040 PE=4 SV=1	sll0040			128				0.825688	0.788011	0.024343	0.0724735	0.441443	0.0376767	0.355126	0.0133799
1069	Q55081	45-54	1xiodoTMT6plex [C6]	Deoxyribodipyrimidine photo-lyase OS=Synechocystis sp. (strain PCC 6803 / Kazusa) OX=1111708 GN=phrA PE=1 SV=1	slr0854	phrA; phr	phr	50				0.88467	0.862703	0.0177953	0.021667	0.2463	0.0219671	0.608536	0.0133678
1070	P74724	62-84	1xiodoTMT6plex [C6]	N5-carboxyaminoimidazole ribonucleotide synthase OS=Synechocystis sp. (strain PCC 6803 / Kazusa) OX=1111708 GN=purK PE=3 SV=1	sll0578	purK	purK	67				0.785826	0.746375	0.0748613	0.037127	0.459422	0.039451	0.337788	0.0133261
1071	P73653	21-31	1xiodoTMT6plex [C7]	Ssr3188 protein OS=Synechocystis sp. (strain PCC 6803 / Kazusa) OX=1111708 GN=ssr3188 PE=4 SV=1	ssr3188			27				0.843785	0.812277	0.0210642	0.0511919	0.380023	0.0315074	0.42019	0.0132391
1072	Q55527	630-637	2xiodoTMT6plex [C3; C4]	CheA like protein OS=Synechocystis sp. (strain PCC 6803 / Kazusa) OX=1111708 GN=slr0322 PE=4 SV=1	slr0322			632	633			0.798918	0.77451	0.0143121	0.0313468	0.287156	0.0244082	0.541882	0.0132264
1073	P73444	11-18	1xiodoTMT6plex [C7]	RfbJ protein OS=Synechocystis sp. (strain PCC 6803 / Kazusa) OX=1111708 GN=rfbJ PE=4 SV=1	sll1457	rfbJ	rfbJ	17				0.89208	0.863581	0.0282485	0.0363431	0.343938	0.0284993	0.46352	0.01321
1074	P73053	45-51	1xiodoTMT6plex [C5]	Flavin-dependent thymidylate synthase OS=Synechocystis sp. (strain PCC 6803 / Kazusa) OX=1111708 GN=thyX PE=3 SV=1	sll1635	thyX		49				0.87813	0.853862	0.00462978	0.0338898	0.286476	0.0242675	0.542912	0.0131752
1075	P73450	281-300	1xiodoTMT6plex [C13]	Nitrate import ATP-binding protein NrtC OS=Synechocystis sp. (strain PCC 6803 / Kazusa) OX=1111708 GN=nrtC PE=3 SV=1	sll1452	nrtC	nrtC	293				0.869501	0.848899	0.0207186	0.0143124	0.229423	0.0206021	0.639364	0.0131722
1076	P74027	203-229	1xiodoTMT6plex [C4]	Slr1334 protein OS=Synechocystis sp. (strain PCC 6803 / Kazusa) OX=1111708 GN=slr1334 PE=3 SV=1	slr1334			206				0.862797	0.838108	0.017744	0.0305683	0.292935	0.0246893	0.533228	0.0131651
1077	P73043	384-400	1xiodoTMT6plex [C8]; 1xOxidation [M14]	Glutamate decarboxylase OS=Synechocystis sp. (strain PCC 6803 / Kazusa) OX=1111708 GN=gad PE=3 SV=1	sll1641	gad	gad	391				0.83251	0.803548	0.0419641	0.0224412	0.351289	0.0289618	0.454336	0.0131584
1078	P54384	339-351	2xiodoTMT6plex [C4; C9]	3-isopropylmalate dehydratase large subunit OS=Synechocystis sp. (strain PCC 6803 / Kazusa) OX=1111708 GN=leuC PE=3 SV=2	sll1470	leuC	leuC	342	347			0.815662	0.785319	0.024899	0.0455707	0.36875	0.0303433	0.433268	0.0131468
1079	Q55514	121-134	1xiodoTMT6plex [C1]	Slr0552 protein OS=Synechocystis sp. (strain PCC 6803 / Kazusa) OX=1111708 GN=slr0552 PE=4 SV=1	slr0552			121				0.796782	0.756561	0.048001	0.0737482	0.47283	0.0402216	0.325295	0.0130839
1080	Q6ZEA4	102-119	1xiodoTMT6plex [C4]	Slr7094 protein OS=Synechocystis sp. (strain PCC 6803 / Kazusa) OX=1111708 GN=slr7094 PE=4 SV=1	slr7094			105				0.833773	0.81435	0.0182504	0.0135376	0.212849	0.0194231	0.671929	0.0130509
1081	P72661	219-225	1xiodoTMT6plex [C1]	Malic enzyme OS=Synechocystis sp. (strain PCC 6803 / Kazusa) OX=1111708 GN=me PE=3 SV=1	slr0721	me	me	219				0.895292	0.867731	0.0222031	0.0376599	0.336222	0.0275609	0.473374	0.0130466
1082	Q55535	3-13	2xiodoTMT6plex [C5; C10]	Putative low molecular weight protein-tyrosine-phosphatase slr0328 OS=Synechocystis sp. (strain PCC 6803 / Kazusa) OX=1111708 GN=slr0328 PE=1 SV=1	slr0328			7	12			0.751931	0.721147	0.0185184	0.0504473	0.377254	0.0307848	0.423366	0.0130332
1083	P73835	335-346	1xiodoTMT6plex [C1]	Sll1902 protein OS=Synechocystis sp. (strain PCC 6803 / Kazusa) OX=1111708 GN=sll1902 PE=4 SV=1	sll1902			335				0.873942	0.84762	0.0220657	0.0335719	0.319836	0.0263221	0.495073	0.0130314
1084	Q59999	509-523	1xiodoTMT6plex [C1]	Cation-transporting ATPase E1-E2 ATPase OS=Synechocystis sp. (strain PCC 6803 / Kazusa) OX=1111708 GN=sll0672 PE=4 SV=1	sll0672			509				0.79989	0.768155	0.029701	0.0484991	0.38852	0.0317349	0.410586	0.0130299
1085	Q55544	184-203	1xiodoTMT6plex [C7]	Phycobiliprotein ApcE OS=Synechocystis sp. (strain PCC 6803 / Kazusa) OX=1111708 GN=apcE PE=1 SV=1	slr0335	apcE	apcE	190				0.465058	0.419783	0.02494	0.107198	0.515512	0.045275	0.287761	0.0130284
1086	P27724	176-186	2xiodoTMT6plex [C1; C5]	NAD(P)H-quinone oxidoreductase subunit H OS=Synechocystis sp. (strain PCC 6803 / Kazusa) OX=1111708 GN=ndhH PE=1 SV=3	slr0261	ndhH	ndhH	176	180			0.868667	0.843879	0.0290042	0.0213439	0.299074	0.0247872	0.524221	0.012994
1087	P74066	86-112	1xiodoTMT6plex [C24]	Sll0802 protein OS=Synechocystis sp. (strain PCC 6803 / Kazusa) OX=1111708 GN=sll0802 PE=4 SV=1	sll0802			109				0.879869	0.84719	0.0127841	0.058976	0.401362	0.0326796	0.396464	0.0129563
1088	P49433	61-77	1xiodoTMT6plex [C13]	Glyceraldehyde-3-phosphate dehydrogenase 1 OS=Synechocystis sp. (strain PCC 6803 / Kazusa) OX=1111708 GN=gap1 PE=3 SV=1	slr0884	gap1	gap1	73				0.91371	0.892824	0.0229572	0.0127979	0.240726	0.0208863	0.618476	0.0129177
1089	P73632	151-166	2xiodoTMT6plex [C8; C14]	D-alanine--D-alanine ligase OS=Synechocystis sp. (strain PCC 6803 / Kazusa) OX=1111708 GN=ddl PE=3 SV=1	slr1874	ddl; ddlA	ddlA	158	164			0.840748	0.812923	0.0133997	0.0429359	0.34428	0.0278256	0.463088	0.0128857
1090	P72694	49-66	1xiodoTMT6plex [C12]	Precorrin methylase OS=Synechocystis sp. (strain PCC 6803 / Kazusa) OX=1111708 GN=cbiF PE=3 SV=1	slr0239	cbiF	cbiF	60				0.874146	0.850318	0.0167842	0.0292285	0.287956	0.0238276	0.540674	0.012883
1091	Q55318	209-215	1xiodoTMT6plex [C5]	Ferredoxin--NADP reductase OS=Synechocystis sp. (strain PCC 6803 / Kazusa) OX=1111708 GN=petH PE=1 SV=2	slr1643	petH	petH	213				0.882302	0.863367	0.00980471	0.0196938	0.210283	0.0189348	0.677195	0.0128225
1092	Q55434	1128-1143	1xiodoTMT6plex [C10]	Phytochrome-like protein cph2 OS=Synechocystis sp. (strain PCC 6803 / Kazusa) OX=1111708 GN=cph2 PE=1 SV=1	sll0821	cph2		1137				0.859852	0.827912	0.0236982	0.0534362	0.397538	0.0319399	0.400621	0.0127958
1093	P72877	538-554	1xiodoTMT6plex [C3]	Exopolysaccharide export protein OS=Synechocystis sp. (strain PCC 6803 / Kazusa) OX=1111708 GN=epsB PE=4 SV=1	sll0923	epsB	epsB	540				0.825273	0.796772	0.0149531	0.0449054	0.355837	0.0285006	0.448749	0.0127896
1094	Q55797	15-34	2xiodoTMT6plex [C7; C18]	Phosphoheptose isomerase OS=Synechocystis sp. (strain PCC 6803 / Kazusa) OX=1111708 GN=gmhA PE=3 SV=1	sll0083	gmhA	gmhA	21	32			0.888492	0.869196	0.0115624	0.0197131	0.217458	0.0192955	0.662625	0.0127857
1095	P73317	186-194	1xiodoTMT6plex [C3]	50S ribosomal protein L2 OS=Synechocystis sp. (strain PCC 6803 / Kazusa) OX=1111708 GN=rplB PE=3 SV=1	sll1802	rplB; rpl2	rpl2	188				0.884696	0.860265	0.018636	0.0302965	0.299965	0.0244309	0.522929	0.0127757
1096	Q55395	475-486	1xiodoTMT6plex [C3]	Slr0569 protein OS=Synechocystis sp. (strain PCC 6803 / Kazusa) OX=1111708 GN=slr0569 PE=4 SV=1	slr0569			477				0.814358	0.782188	0.0464399	0.0369187	0.400811	0.0321691	0.39706	0.0127731
1097	Q55747	161-176	1xOxidation [M9]; 1xiodoTMT6plex [C15]	Slr0420 protein OS=Synechocystis sp. (strain PCC 6803 / Kazusa) OX=1111708 GN=slr0420 PE=4 SV=1	slr0420			175				0.157092	0.126028	0.0358109	0.0425391	0.388042	0.0310635	0.411121	0.0127708
1098	Q46363	27-47	1xiodoTMT6plex [C3]	Acetazolamide conferring resistance protein zam OS=Synechocystis sp. (strain PCC 6803 / Kazusa) OX=1111708 GN=zam PE=3 SV=1	sll1910	zam	zam	29				0.869215	0.850167	0.0084036	0.0206967	0.213742	0.0190479	0.67011	0.0127642
1099	P73250	105-129	1xiodoTMT6plex [C19]	Sll1913 protein OS=Synechocystis sp. (strain PCC 6803 / Kazusa) OX=1111708 GN=sll1913 PE=4 SV=1	sll1913			123				0.848297	0.823036	0.0281564	0.0254386	0.313097	0.0252616	0.504321	0.0127399
1100	P74060	32-61	2xiodoTMT6plex [C10; C26]	Putative sulfur carrier protein slr0821 OS=Synechocystis sp. (strain PCC 6803 / Kazusa) OX=1111708 GN=slr0821 PE=3 SV=1	slr0821			41	57			0.756382	0.730646	0.0201701	0.0337272	0.32005	0.0257351	0.494782	0.0127333
1101	Q6ZEI7	918-934	1xiodoTMT6plex [C15]	Uncharacterized protein OS=Synechocystis sp. (strain PCC 6803 / Kazusa) OX=1111708 GN=slr7011 PE=4 SV=1	slr7011			932				0.837027	0.810067	0.022086	0.0367372	0.337218	0.0269603	0.472089	0.0127277
1102	P73765	4-12	1xiodoTMT6plex [C5]	Slr0869 protein OS=Synechocystis sp. (strain PCC 6803 / Kazusa) OX=1111708 GN=slr0869 PE=4 SV=1	slr0869			8				0.529297	0.491867	0.0144881	0.0775735	0.457482	0.0374307	0.339626	0.0127124
1103	Q55374	157-174	2xiodoTMT6plex [C4; C12]	Slr0907 protein OS=Synechocystis sp. (strain PCC 6803 / Kazusa) OX=1111708 GN=slr0907 PE=4 SV=1	slr0907			160	168			0.893941	0.867298	0.0252214	0.033637	0.33401	0.0266426	0.476241	0.0126883
1104	Q6YRW7	103-124	1xiodoTMT6plex [C2]	Arsenate reductase ArsI2 OS=Synechocystis sp. (strain PCC 6803 / Kazusa) OX=1111708 GN=arsI2 PE=1 SV=1	slr6037	arsI2		104				0.814899	0.792032	0.0137883	0.0284812	0.278908	0.0228661	0.554539	0.0126802
1105	P54205	28-36	1xiodoTMT6plex [C7]	Ribulose bisphosphate carboxylase large chain OS=Synechocystis sp. (strain PCC 6803 / Kazusa) OX=1111708 GN=cbbL PE=1 SV=1	slr0009	cbbL; rbcL	rbcL	34				0.854843	0.832706	0.0176196	0.0240848	0.268199	0.0221369	0.571543	0.0126522
1106	P73004	550-571	1xiodoTMT6plex [C20]	Long-chain-fatty-acid CoA ligase OS=Synechocystis sp. (strain PCC 6803 / Kazusa) OX=1111708 GN=slr1609 PE=3 SV=1	slr1609			569				0.868275	0.85047	0.00791624	0.0182234	0.195576	0.017805	0.708684	0.0126181
1107	P28371	664-686	1xiodoTMT6plex [C13]	Elongation factor G 1 OS=Synechocystis sp. (strain PCC 6803 / Kazusa) OX=1111708 GN=fusA PE=1 SV=2	slr1463	fusA; fus	fus	676				0.906698	0.886272	0.00375335	0.0254925	0.241696	0.0204256	0.61673	0.0125971
1108	P73371	57-70	2xiodoTMT6plex [C8; C10]	Slr2071 protein OS=Synechocystis sp. (strain PCC 6803 / Kazusa) OX=1111708 GN=slr2071 PE=4 SV=1	slr2071			64	66			0.281739	0.238477	0.0596734	0.0854603	0.511965	0.0432618	0.29076	0.0125788
1109	Q6YRQ2	780-805	1xiodoTMT6plex [C18]	Type I restriction enzyme R Protein OS=Synechocystis sp. (strain PCC 6803 / Kazusa) OX=1111708 GN=slr6102 PE=3 SV=1	slr6102			797				0.864561	0.836257	0.00741605	0.0470037	0.361125	0.0283034	0.442343	0.0125198
1110	P73618	39-57	1xiodoTMT6plex [C5]	Deoxyribose-phosphate aldolase OS=Synechocystis sp. (strain PCC 6803 / Kazusa) OX=1111708 GN=deoC PE=3 SV=1	sll1776	deoC	deoC	43				0.823085	0.797085	0.00985264	0.0394614	0.330296	0.0260004	0.481097	0.0125087
1111	P74718	320-335	2xiodoTMT6plex [C10; C11]	Slr1189 protein OS=Synechocystis sp. (strain PCC 6803 / Kazusa) OX=1111708 GN=slr1189 PE=4 SV=1	slr1189			329	330			0.784427	0.757725	0.0306347	0.0298307	0.340273	0.026702	0.468173	0.0125011
1112	P37101	8-21	1xiodoTMT6plex [C12]	Phosphoribulokinase OS=Synechocystis sp. (strain PCC 6803 / Kazusa) OX=1111708 GN=prk PE=2 SV=1	sll1525	prk; ptk	prk	19				0.821259	0.794904	0.0114681	0.0401552	0.335777	0.0263546	0.473949	0.0124908
1113	P73235	103-113	1xiodoTMT6plex [C4]	Slr2015 protein OS=Synechocystis sp. (strain PCC 6803 / Kazusa) OX=1111708 GN=slr2015 PE=4 SV=1	slr2015			106				0.522568	0.487647	0.0207902	0.0673666	0.439293	0.0349216	0.357245	0.0124756
1114	P74689	114-125	1xiodoTMT6plex [C10]	Dihydroxy-acid dehydratase OS=Synechocystis sp. (strain PCC 6803 / Kazusa) OX=1111708 GN=ilvD PE=1 SV=1	slr0452	ilvD	ilvD	123				0.87476	0.854183	0.0119716	0.023475	0.247632	0.0205762	0.606193	0.0124732
1115	P72689	964-977	2xiodoTMT6plex [C8; C12]	Translation initiation factor IF-2 OS=Synechocystis sp. (strain PCC 6803 / Kazusa) OX=1111708 GN=infB PE=3 SV=1	slr0744	infB	infB	971	975			0.795847	0.76397	0.0300944	0.0514788	0.40689	0.0318773	0.390523	0.0124488
1116	P74755	100-109	1xiodoTMT6plex [C5]	Histidine biosynthesis bifunctional protein HisIE OS=Synechocystis sp. (strain PCC 6803 / Kazusa) OX=1111708 GN=hisI PE=3 SV=2	slr0608	hisI; hisIE	hisI	104				0.778499	0.755312	0.0184842	0.0274409	0.291577	0.0231868	0.535247	0.0124107
1117	P74292	118-137	1xiodoTMT6plex [C1]	Glutamine-dependent NAD(+) synthetase OS=Synechocystis sp. (strain PCC 6803 / Kazusa) OX=1111708 GN=nadE PE=3 SV=1	slr1691	nadE	nadE	118				0.828451	0.793984	0.0065856	0.0688306	0.436629	0.0344665	0.359888	0.0124041
1118	P74001	28-34	1xiodoTMT6plex [C4]	Sll1239 protein OS=Synechocystis sp. (strain PCC 6803 / Kazusa) OX=1111708 GN=sll1239 PE=4 SV=1	sll1239			31				0.869094	0.840761	0.0125284	0.0465046	0.365859	0.0283325	0.436686	0.0123724
1119	P72814	261-272	1xiodoTMT6plex [C3]	Slr1800 protein OS=Synechocystis sp. (strain PCC 6803 / Kazusa) OX=1111708 GN=slr1800 PE=4 SV=1	slr1800			263				0.836109	0.811001	0.0239118	0.0301687	0.321762	0.025108	0.492465	0.0123648
1120	Q05972	502-527	1xOxidation [M12]; 1xiodoTMT6plex [C18]	Chaperonin GroEL 1 OS=Synechocystis sp. (strain PCC 6803 / Kazusa) OX=1111708 GN=groEL1 PE=1 SV=4	slr2076	groEL1; cpn60-1;groL1	groEL	519				0.821805	0.796372	0.0142236	0.0368311	0.327045	0.0254329	0.485392	0.0123449
1121	P73538	42-65	1xiodoTMT6plex [C19]	Biotin synthase OS=Synechocystis sp. (strain PCC 6803 / Kazusa) OX=1111708 GN=bioB PE=3 SV=1	slr1364	bioB	bioB	60				0.833052	0.798449	0.0128171	0.0688681	0.440446	0.0346034	0.356107	0.0123225
1122	P73913	184-210	1xiodoTMT6plex [C7]	Acetolactate synthase OS=Synechocystis sp. (strain PCC 6803 / Kazusa) OX=1111708 GN=ilvG PE=3 SV=1	slr2088	ilvG	ilvG	190				0.887134	0.867033	0.0109972	0.0230075	0.243907	0.0201008	0.612776	0.0123173
1123	Q55397	82-92	1xiodoTMT6plex [C3]	Uncharacterized protein sll0546 OS=Synechocystis sp. (strain PCC 6803 / Kazusa) OX=1111708 GN=sll0546 PE=3 SV=1	sll0546			84				0.81388	0.775138	0.0142052	0.0852892	0.481036	0.0387417	0.317822	0.012313
1124	P73040	42-58	2xiodoTMT6plex [C4; C7]	Slr1763 protein OS=Synechocystis sp. (strain PCC 6803 / Kazusa) OX=1111708 GN=slr1763 PE=4 SV=1	slr1763			45	48			0.611585	0.57511	0.0176841	0.075443	0.460661	0.0364747	0.336619	0.0122781
1125	P72702	61-69	1xiodoTMT6plex [C1]	Uncharacterized protein slr0245 OS=Synechocystis sp. (strain PCC 6803 / Kazusa) OX=1111708 GN=slr0245 PE=3 SV=1	slr0245			61				0.850291	0.821812	0.0304112	0.0384407	0.371186	0.0284787	0.430409	0.0122575
1126	P54902	299-322	2xiodoTMT6plex [C4; C13]	Gamma-glutamyl phosphate reductase 1 OS=Synechocystis sp. (strain PCC 6803 / Kazusa) OX=1111708 GN=proA1 PE=3 SV=1	sll0373	proA1; proA	proA	302	311			0.871456	0.849019	0.00705027	0.0306918	0.284723	0.0224373	0.545577	0.0122413
1127	P74463	94-101	2xiodoTMT6plex [C2; C6]	Twitching motility protein OS=Synechocystis sp. (strain PCC 6803 / Kazusa) OX=1111708 GN=pilT PE=3 SV=1	slr0161	pilT	pilT	95	99			0.850511	0.827008	0.00431769	0.0341235	0.30212	0.0235035	0.519821	0.0122176
1128	P52986	217-226	1xiodoTMT6plex [C6]	Homoserine dehydrogenase OS=Synechocystis sp. (strain PCC 6803 / Kazusa) OX=1111708 GN=hom PE=3 SV=1	sll0455	hom	thrA	222				0.808078	0.764207	0.0938375	0.0571379	0.527214	0.0438708	0.278013	0.0121967
1129	P73044	8-22	2xiodoTMT6plex [C8; C13]	Ssr2962 protein OS=Synechocystis sp. (strain PCC 6803 / Kazusa) OX=1111708 GN=ssr2962 PE=4 SV=1	ssr2962			15	20			0.761628	0.734059	0.0188853	0.0423696	0.361484	0.0275682	0.441911	0.0121827
1130	Q55445	356-362	1xiodoTMT6plex [C5]	Putative methyl-accepting chemotaxis protein sll0041 OS=Synechocystis sp. (strain PCC 6803 / Kazusa) OX=1111708 GN=sll0041 PE=3 SV=2	sll0041			360				0.856905	0.838917	0.00809125	0.0193094	0.210925	0.0179884	0.675872	0.0121579
1131	P73145	21-37	1xiodoTMT6plex [C7]	Thylakoid-associated single-stranded DNA-binding protein slr1034 OS=Synechocystis sp. (strain PCC 6803 / Kazusa) OX=1111708 GN=slr1034 PE=1 SV=1	slr1034			27				0.889505	0.871333	0.00671057	0.0202759	0.214559	0.0181723	0.668454	0.0121473
1132	P73452	287-314	2xiodoTMT6plex [C13; C23]	Nitrate/nitrite binding protein NrtA OS=Synechocystis sp. (strain PCC 6803 / Kazusa) OX=1111708 GN=nrtA PE=1 SV=1	sll1450	nrtA	nrtA	299	309			0.830407	0.802035	0.0120581	0.0475613	0.373233	0.0283724	0.42802	0.012144
1133	P80507	145-166	1xiodoTMT6plex [C20]	Inorganic pyrophosphatase OS=Synechocystis sp. (strain PCC 6803 / Kazusa) OX=1111708 GN=ppa PE=1 SV=2	slr1622	ppa; ipyR	ppa	164				0.869257	0.849008	0.016887	0.0201829	0.253457	0.0202493	0.596095	0.0120705
1134	P73038	181-188	1xiodoTMT6plex [C8]	5-formyltetrahydrofolate cyclo-ligase OS=Synechocystis sp. (strain PCC 6803 / Kazusa) OX=1111708 GN=sll1643 PE=3 SV=1	sll1643			188				0.720453	0.687779	0.0177391	0.0618771	0.428945	0.032674	0.367598	0.0120109
1135	Q55563	1368-1387	1xiodoTMT6plex [C8]	Uncharacterized WD repeat-containing protein sll0163 OS=Synechocystis sp. (strain PCC 6803 / Kazusa) OX=1111708 GN=sll0163 PE=4 SV=1	sll0163			1375				0.869967	0.847635	0.000743874	0.0318044	0.290898	0.0223313	0.536259	0.0119754
1136	Q55376	76-83	1xiodoTMT6plex [C6]	Slr0912 protein OS=Synechocystis sp. (strain PCC 6803 / Kazusa) OX=1111708 GN=slr0912 PE=4 SV=1	slr0912			81				0.846873	0.823089	0.0108637	0.034097	0.313798	0.023784	0.50335	0.0119717
1137	Q55665	146-160	1xiodoTMT6plex [C4]	Glutamate-1-semialdehyde 2,1-aminomutase OS=Synechocystis sp. (strain PCC 6803 / Kazusa) OX=1111708 GN=hemL PE=3 SV=2	sll0017	hemL; gsa	hemL	149				0.833486	0.807497	0.00960686	0.0410947	0.346243	0.025989	0.46062	0.011971
1138	P73405	256-264	1xiodoTMT6plex [C7]	Pyruvate dehydrogenase E1 component subunit beta OS=Synechocystis sp. (strain PCC 6803 / Kazusa) OX=1111708 GN=pdhB PE=4 SV=1	sll1721	pdhB	pdhB	262				0.891816	0.870769	0.0106444	0.026442	0.270094	0.0210464	0.568485	0.0119646
1139	P73828	387-412	1xiodoTMT6plex [C13]	Hybrid sensory kinase OS=Synechocystis sp. (strain PCC 6803 / Kazusa) OX=1111708 GN=sll1905 PE=4 SV=1	sll1905			399				0.87008	0.833447	0.0248936	0.0759562	0.471737	0.0366333	0.3263	0.0119534
1140	Q55729	119-138	2xiodoTMT6plex [C13; C16]	Methionine--tRNA ligase OS=Synechocystis sp. (strain PCC 6803 / Kazusa) OX=1111708 GN=metG PE=3 SV=1	slr0649	metG; metS	metS	131	134			0.759469	0.728064	0.015934	0.0580397	0.417217	0.0314058	0.379638	0.0119229
1141	P73465	20-38	1xiodoTMT6plex [C6]	ATP-dependent DNA helicase OS=Synechocystis sp. (strain PCC 6803 / Kazusa) OX=1111708 GN=uvrD PE=3 SV=1	sll1143	uvrD	uvrD	25				0.800914	0.774512	0.0145021	0.0411799	0.354017	0.026402	0.450976	0.0119067
1142	P49433	147-163	2xiodoTMT6plex [C7; C11]	Glyceraldehyde-3-phosphate dehydrogenase 1 OS=Synechocystis sp. (strain PCC 6803 / Kazusa) OX=1111708 GN=gap1 PE=3 SV=1	slr0884	gap1	gap1	153	157			0.831246	0.805203	0.024724	0.0347281	0.349677	0.0260424	0.456333	0.011884
1143	P74630	393-410	1xiodoTMT6plex [C8]	Sll0735 protein OS=Synechocystis sp. (strain PCC 6803 / Kazusa) OX=1111708 GN=sll0735 PE=3 SV=1	sll0735			400				0.880623	0.860376	0.0162044	0.0212114	0.259201	0.0202469	0.586364	0.0118721
1144	P74692	89-103	1xiodoTMT6plex [C3]	Sll0436 protein OS=Synechocystis sp. (strain PCC 6803 / Kazusa) OX=1111708 GN=sll0436 PE=4 SV=1	sll0436			91				0.839997	0.808392	0.016748	0.0588451	0.421508	0.0316047	0.375195	0.0118579
1145	P74644	1-18	1xiodoTMT6plex [C8]	Circadian clock protein KaiA OS=Synechocystis sp. (strain PCC 6803 / Kazusa) OX=1111708 GN=kaiA PE=3 SV=1	slr0756	kaiA		8				0.898902	0.87962	0.00822729	0.023012	0.243525	0.0192823	0.613456	0.0118288
1146	P74124	378-391	1xiodoTMT6plex [C5]	Renin-binding protein OS=Synechocystis sp. (strain PCC 6803 / Kazusa) OX=1111708 GN=slr1975 PE=3 SV=1	slr1975			382				0.890768	0.864492	0.0183093	0.0394941	0.35481	0.0262765	0.450004	0.0118245
1147	P74040	124-148	1xiodoTMT6plex [C11]	tRNA dimethylallyltransferase OS=Synechocystis sp. (strain PCC 6803 / Kazusa) OX=1111708 GN=miaA PE=3 SV=1	sll0817	miaA	miaA	134				0.867587	0.845634	0.0205271	0.0234733	0.289699	0.0219521	0.538053	0.0118114
1148	P72663	157-175	1xiodoTMT6plex [C12]	4-diphosphocytidyl-2-C-methyl-D-erythritol kinase OS=Synechocystis sp. (strain PCC 6803 / Kazusa) OX=1111708 GN=ispE PE=3 SV=1	sll0711	ispE		168				0.842828	0.812286	0.0253863	0.051737	0.410587	0.0305425	0.386595	0.0118076
1149	P20170	39-60	1xiodoTMT6plex [C2]	Anthranilate synthase component 1 OS=Synechocystis sp. (strain PCC 6803 / Kazusa) OX=1111708 GN=trpE PE=3 SV=2	slr0738	trpE	trpE	40				0.845133	0.825439	0.0225071	0.0120361	0.252352	0.019694	0.597994	0.0117769
1150	Q55614	215-237	1xiodoTMT6plex [C11]	High-affinity branched-chain amino acid transport ATP-binding protein OS=Synechocystis sp. (strain PCC 6803 / Kazusa) OX=1111708 GN=livG PE=4 SV=1	sll0764	livG	livG	225				0.844328	0.830508	0.0125008	0.00379593	0.14086	0.0138202	0.851212	0.0117639
1151	P74079	196-213	1xiodoTMT6plex [C9]	Slr1342 protein OS=Synechocystis sp. (strain PCC 6803 / Kazusa) OX=1111708 GN=slr1342 PE=3 SV=1	slr1342			204				0.885799	0.867509	0.00759202	0.0209839	0.228731	0.0182899	0.640675	0.0117179
1152	P73804	347-360	1xiodoTMT6plex [C6]	Sll1961 protein OS=Synechocystis sp. (strain PCC 6803 / Kazusa) OX=1111708 GN=sll1961 PE=4 SV=1	sll1961			352				0.810061	0.774037	0.0570246	0.0546318	0.473663	0.0360246	0.324531	0.0116911
1153	Q55554	105-124	1xiodoTMT6plex [C9]	Sll0176 protein OS=Synechocystis sp. (strain PCC 6803 / Kazusa) OX=1111708 GN=sll0176 PE=1 SV=1	sll0176			113				0.866544	0.835872	0.0173312	0.0562029	0.417454	0.0306724	0.379391	0.0116368
1154	Q55514	152-172	1xiodoTMT6plex [C16]	Slr0552 protein OS=Synechocystis sp. (strain PCC 6803 / Kazusa) OX=1111708 GN=slr0552 PE=4 SV=1	slr0552			167				0.867876	0.838649	0.0134227	0.0521385	0.400313	0.0292273	0.3976	0.0116208
1155	P73058	157-165	1xiodoTMT6plex [C4]	Histidinol dehydrogenase OS=Synechocystis sp. (strain PCC 6803 / Kazusa) OX=1111708 GN=hisD PE=3 SV=1	slr1848	hisD	hisD	160				0.847548	0.82263	0.0379231	0.0128492	0.341761	0.0249174	0.466277	0.0116184
1156	P72891	176-196	1xiodoTMT6plex [C20]	Slr1613 protein OS=Synechocystis sp. (strain PCC 6803 / Kazusa) OX=1111708 GN=slr1613 PE=4 SV=1	slr1613			195				0.834413	0.815049	0.0121052	0.0219693	0.252154	0.0193644	0.598334	0.0115864
1157	P73450	435-464	1xiodoTMT6plex [C19]	Nitrate import ATP-binding protein NrtC OS=Synechocystis sp. (strain PCC 6803 / Kazusa) OX=1111708 GN=nrtC PE=3 SV=1	sll1452	nrtC	nrtC	453				0.861876	0.847371	0.0133447	0.00575759	0.158956	0.0145042	0.798723	0.0115848
1158	P72899	587-595	1xiodoTMT6plex [C5]	Slr1063 protein OS=Synechocystis sp. (strain PCC 6803 / Kazusa) OX=1111708 GN=slr1063 PE=4 SV=1	slr1063			591				0.851243	0.830357	0.0124535	0.0261875	0.280245	0.0208864	0.552462	0.0115389
1159	P73334	282-290	1xiodoTMT6plex [C5]	DNA-directed RNA polymerase subunit beta' OS=Synechocystis sp. (strain PCC 6803 / Kazusa) OX=1111708 GN=rpoC2 PE=3 SV=1	sll1789	rpoC2	rpoC2	286				0.890268	0.869629	0.0124903	0.0254841	0.276298	0.0206391	0.558623	0.0115295
1160	P73541	330-340	1xiodoTMT6plex [C9]	Sll1273 protein OS=Synechocystis sp. (strain PCC 6803 / Kazusa) OX=1111708 GN=sll1273 PE=4 SV=1	sll1273			338				0.880286	0.860064	0.0135243	0.0237768	0.269586	0.0202224	0.569302	0.0115127
1161	Q55756	10-35	2xiodoTMT6plex [C15; C25]	Carbamoyl-phosphate synthase large chain OS=Synechocystis sp. (strain PCC 6803 / Kazusa) OX=1111708 GN=carB PE=3 SV=2	sll0370	carB	carB	24	34			0.879822	0.857017	0.00373121	0.0340996	0.31369	0.0228044	0.5035	0.011482
1162	P74101	334-340	1xiodoTMT6plex [C6]	Uncharacterized protein sll1895 OS=Synechocystis sp. (strain PCC 6803 / Kazusa) OX=1111708 GN=sll1895 PE=4 SV=1	sll1895			339				0.912658	0.893857	0.0103609	0.0215792	0.24533	0.0188007	0.610249	0.0114731
1163	Q55687	238-249	1xiodoTMT6plex [C3]	Long-chain acyl-[acyl-carrier-protein] reductase OS=Synechocystis sp. (strain PCC 6803 / Kazusa) OX=1111708 GN=sll0209 PE=3 SV=1	sll0209			240				0.767834	0.741572	0.0362364	0.0260755	0.365862	0.0262619	0.436682	0.0114681
1164	P73328	154-162	1xiodoTMT6plex [C5]	Slr1900 protein OS=Synechocystis sp. (strain PCC 6803 / Kazusa) OX=1111708 GN=slr1900 PE=4 SV=1	slr1900			158				0.890877	0.867239	0.00722134	0.0360028	0.327312	0.0236387	0.485038	0.0114657
1165	P73128	186-197	1xiodoTMT6plex [C11]	Sulfolipid biosynthesis protein SqdB OS=Synechocystis sp. (strain PCC 6803 / Kazusa) OX=1111708 GN=sqdB PE=4 SV=1	slr1020	sqdB	sqdB	196				0.833733	0.810479	0.0223411	0.0278024	0.321909	0.0232546	0.492267	0.0114475
1166	P19050	148-171	1xiodoTMT6plex [C11]	NAD(P)H-quinone oxidoreductase subunit K 1 OS=Synechocystis sp. (strain PCC 6803 / Kazusa) OX=1111708 GN=ndhK1 PE=1 SV=1	slr1280	ndhK1; psbG	ndhK	158				0.816233	0.80381	0.00655236	0.00875718	0.120527	0.0124234	0.918917	0.011416
1167	Q55595	16-30	1xiodoTMT6plex [C6]	Probable lactoylglutathione lyase OS=Synechocystis sp. (strain PCC 6803 / Kazusa) OX=1111708 GN=gloA PE=3 SV=1	slr0381	gloA		21				0.858314	0.832557	0.0229631	0.0366463	0.360564	0.0257564	0.443017	0.0114105
1168	P73143	176-201	1xiodoTMT6plex [C25]	Slr1033 protein OS=Synechocystis sp. (strain PCC 6803 / Kazusa) OX=1111708 GN=slr1033 PE=4 SV=1	slr1033			200				0.80371	0.781374	0.0184232	0.0275991	0.308447	0.0223359	0.51082	0.0114096
1169	P73103;P74655;P73409	101-110;82-91;82-91	1xiodoTMT6plex [C3]	Slr1908 protein OS=Synechocystis sp. (strain PCC 6803 / Kazusa) OX=1111708 GN=slr1908 PE=3 SV=1 Sll1550 protein OS=Synechocystis sp. (strain PCC 6803 / Kazusa) OX=1111708 GN=sll1550 PE=3 SV=1 Slr1841 protein OS=Synechocystis sp. (strain PCC 6803 / Kazusa) OX=1111708 GN=slr1841 PE=3 SV=1	slr1908;sll1550;slr1841			103				0.397066	0.372319	0.0309582	0.0255835	0.345976	0.0247473	0.460954	0.0114073
1170	P72675	324-333	1xiodoTMT6plex [C5]	Slr0731 protein OS=Synechocystis sp. (strain PCC 6803 / Kazusa) OX=1111708 GN=slr0731 PE=4 SV=1	slr0731			328				0.896354	0.87711	0.00905153	0.0234758	0.255877	0.0192433	0.591969	0.0113914
1171	P73495	71-82	1xiodoTMT6plex [C4]	1,4-dihydroxy-2-naphthoyl-CoA synthase OS=Synechocystis sp. (strain PCC 6803 / Kazusa) OX=1111708 GN=menB PE=1 SV=1	sll1127	menB	menB	74				0.881357	0.863528	0.0187722	0.0111673	0.230317	0.017829	0.637674	0.0113691
1172	P74706	191-209	1xiodoTMT6plex [C2]	Anhydro-N-acetylmuramic acid kinase OS=Synechocystis sp. (strain PCC 6803 / Kazusa) OX=1111708 GN=anmK PE=3 SV=2	slr1179	anmK		192				0.862602	0.839628	0.0155907	0.0314681	0.3205	0.0229736	0.494172	0.0113529
1173	P73556	78-96	1xiodoTMT6plex [C12]	Slr0876 protein OS=Synechocystis sp. (strain PCC 6803 / Kazusa) OX=1111708 GN=slr0876 PE=4 SV=1	slr0876			89				0.794696	0.7747	0.0117362	0.0244929	0.27127	0.0199957	0.566598	0.0113295
1174	P72661	176-197	1xiodoTMT6plex [C11]	Malic enzyme OS=Synechocystis sp. (strain PCC 6803 / Kazusa) OX=1111708 GN=me PE=3 SV=1	slr0721	me	me	186				0.859615	0.83177	0.0500604	0.00629724	0.393253	0.0278456	0.405327	0.0112866
1175	Q55716	241-251	1xiodoTMT6plex [C1]	Glycine--tRNA ligase alpha subunit OS=Synechocystis sp. (strain PCC 6803 / Kazusa) OX=1111708 GN=glyQ PE=3 SV=1	slr0638	glyQ	glyQ	241				0.844102	0.811838	0.00523035	0.0661209	0.446911	0.0322647	0.349779	0.0112855
1176	P73175	44-66	1xiodoTMT6plex [C22]	CheY subfamily OS=Synechocystis sp. (strain PCC 6803 / Kazusa) OX=1111708 GN=sll1292 PE=4 SV=1	sll1292			65				0.863433	0.836323	0.0163409	0.0454219	0.385767	0.0271099	0.413675	0.0112147
1177	P74614	258-267	1xiodoTMT6plex [C2]	NADH dehydrogenase OS=Synechocystis sp. (strain PCC 6803 / Kazusa) OX=1111708 GN=ndh PE=4 SV=1	sll1484	ndh	ndh	259				0.835212	0.817332	0.0139415	0.0173342	0.236284	0.0178796	0.626566	0.0112027
1178	P72756	182-202	1xiodoTMT6plex [C9]	Sll1033 protein OS=Synechocystis sp. (strain PCC 6803 / Kazusa) OX=1111708 GN=sll1033 PE=4 SV=1	sll1033			190				0.902555	0.879123	0.0117483	0.0350588	0.33399	0.0234323	0.476267	0.01116
1179	P72948	68-76	1xiodoTMT6plex [C7]	OmpR subfamily OS=Synechocystis sp. (strain PCC 6803 / Kazusa) OX=1111708 GN=sll0649 PE=4 SV=1	sll0649			74				0.887802	0.865024	0.0231664	0.0264277	0.32443	0.0227782	0.488879	0.0111358
1180	P72848	24-45	1xiodoTMT6plex [C13]	Oxygen-dependent coproporphyrinogen-III oxidase OS=Synechocystis sp. (strain PCC 6803 / Kazusa) OX=1111708 GN=hemF PE=1 SV=1	sll1185	hemF	hemF	36				0.898261	0.882227	0.00489798	0.0175673	0.202478	0.0160338	0.693622	0.0111214
1181	Q55563	1122-1141	1xiodoTMT6plex [C12]	Uncharacterized WD repeat-containing protein sll0163 OS=Synechocystis sp. (strain PCC 6803 / Kazusa) OX=1111708 GN=sll0163 PE=4 SV=1	sll0163			1133				0.891059	0.873253	0.0110822	0.0192951	0.237999	0.0178059	0.623424	0.0111006
1182	P22358	300-310	1xiodoTMT6plex [C5]	Chaperone protein DnaK2 OS=Synechocystis sp. (strain PCC 6803 / Kazusa) OX=1111708 GN=dnaK2 PE=2 SV=1	sll0170	dnaK2; dnaK	dnaK	304				0.848399	0.822686	0.0168254	0.0408776	0.370708	0.0257122	0.430968	0.0110812
1183	P73872	360-375	2xiodoTMT6plex [C7; C12]	Sll0254 protein OS=Synechocystis sp. (strain PCC 6803 / Kazusa) OX=1111708 GN=sll0254 PE=4 SV=1	sll0254			366	371			0.378686	0.354211	0.0338803	0.0219752	0.353073	0.0244749	0.452136	0.011066
1184	P72895	171-190	1xiodoTMT6plex [C12]	Slr1617 protein OS=Synechocystis sp. (strain PCC 6803 / Kazusa) OX=1111708 GN=slr1617 PE=4 SV=1	slr1617			182				0.84984	0.834163	0.0134714	0.0113655	0.19827	0.0156768	0.702742	0.0110167
1185	P74544	83-96	1xiodoTMT6plex [C10]	Sll1367 protein OS=Synechocystis sp. (strain PCC 6803 / Kazusa) OX=1111708 GN=sll1367 PE=4 SV=1	sll1367			92				0.892195	0.870077	0.00680192	0.0330207	0.3193	0.0221173	0.495801	0.0109658
1186	P74296	374-382	1xiodoTMT6plex [C1]	Phenylalanine--tRNA ligase beta subunit OS=Synechocystis sp. (strain PCC 6803 / Kazusa) OX=1111708 GN=pheT PE=3 SV=1	sll1553	pheT	pheT	374				0.843398	0.799235	0.0587841	0.107868	0.567242	0.0441628	0.246232	0.0108743
1187	P72899	135-149	1xiodoTMT6plex [C6]	Slr1063 protein OS=Synechocystis sp. (strain PCC 6803 / Kazusa) OX=1111708 GN=slr1063 PE=4 SV=1	slr1063			140				0.861571	0.842354	0.0111626	0.0236685	0.272309	0.0192173	0.564938	0.0108566
1188	Q55389	70-81	2xiodoTMT6plex [C6; C8]	Ferredoxin-thioredoxin reductase, catalytic chain OS=Synechocystis sp. (strain PCC 6803 / Kazusa) OX=1111708 GN=ftrC PE=1 SV=1	sll0554	ftrC	ftrC	75	77			0.549757	0.520686	0.0262662	0.0501086	0.42375	0.0290713	0.37289	0.0108404
1189	P72965	110-118	2xiodoTMT6plex [C7; C8]	Thiamine-phosphate synthase OS=Synechocystis sp. (strain PCC 6803 / Kazusa) OX=1111708 GN=thiE PE=3 SV=1	sll0635	thiE	thiE	116	117			0.819222	0.800065	0.012029	0.0231081	0.271759	0.019157	0.565816	0.0108394
1190	Q55700	260-278	1xiodoTMT6plex [C7]	ATP-dependent zinc metalloprotease FtsH 2 OS=Synechocystis sp. (strain PCC 6803 / Kazusa) OX=1111708 GN=ftsH2 PE=1 SV=1	slr0228	ftsH2	ftsH	266				0.8787	0.856962	0.0309088	0.0115931	0.317707	0.021738	0.497973	0.010825
1191	P72623	231-248	1xiodoTMT6plex [C6]	Probable glycogen synthase 2 OS=Synechocystis sp. (strain PCC 6803 / Kazusa) OX=1111708 GN=glgA2 PE=3 SV=1	sll1393	glgA2	glgA	236				0.88439	0.865016	0.0123115	0.023658	0.276725	0.0193749	0.557952	0.0108103
1192	P74541	41-67	1xiodoTMT6plex [C26]	OmpR subfamily OS=Synechocystis sp. (strain PCC 6803 / Kazusa) OX=1111708 GN=sll1330 PE=4 SV=1	sll1330			66				0.836051	0.803972	0.0514431	0.0446118	0.460324	0.0320781	0.336936	0.0108083
1193	P74585	121-127	1xiodoTMT6plex [C3]	Slr0668 protein OS=Synechocystis sp. (strain PCC 6803 / Kazusa) OX=1111708 GN=slr0668 PE=4 SV=1	slr0668			123				0.778447	0.746829	0.0540684	0.0389595	0.457368	0.0316184	0.339734	0.0107419
1194	Q6ZEK2	17-33	1xiodoTMT6plex [C3]	Uncharacterized protein OS=Synechocystis sp. (strain PCC 6803 / Kazusa) OX=1111708 GN=sll5128 PE=4 SV=1	sll5128			19				0.840319	0.820267	0.0110292	0.0263901	0.291424	0.020052	0.535475	0.0107373
1195	Q6ZED6	334-351	1xiodoTMT6plex [C9]	Cas_APE2256 domain-containing protein OS=Synechocystis sp. (strain PCC 6803 / Kazusa) OX=1111708 GN=sll7062 PE=4 SV=1	sll7062			342				0.878915	0.858057	0.0176605	0.0252593	0.306163	0.0208588	0.514047	0.0107224
1196	P72922	79-88	1xiodoTMT6plex [C8]	Slr1085 protein OS=Synechocystis sp. (strain PCC 6803 / Kazusa) OX=1111708 GN=slr1085 PE=4 SV=1	slr1085			86				0.820806	0.798661	0.0175819	0.0296285	0.327966	0.0221449	0.484172	0.0107219
1197	P74689	99-113	1xiodoTMT6plex [C11]	Dihydroxy-acid dehydratase OS=Synechocystis sp. (strain PCC 6803 / Kazusa) OX=1111708 GN=ilvD PE=1 SV=1	slr0452	ilvD	ilvD	109				0.871959	0.854118	0.00225487	0.022919	0.250768	0.0178408	0.600728	0.0107175
1198	P74582	593-600	1xiodoTMT6plex [C2]	Aconitate hydratase B OS=Synechocystis sp. (strain PCC 6803 / Kazusa) OX=1111708 GN=acnB PE=3 SV=1	slr0665	acnB		594				0.703115	0.655486	0.0820673	0.117693	0.596109	0.0476291	0.224675	0.010701
1199	P74292	118-130	1xiodoTMT6plex [C1]	Glutamine-dependent NAD(+) synthetase OS=Synechocystis sp. (strain PCC 6803 / Kazusa) OX=1111708 GN=nadE PE=3 SV=1	slr1691	nadE	nadE	118				0.885299	0.859976	0.0289399	0.033584	0.378507	0.0253224	0.421926	0.0106842
1200	Q55837	38-51	2xiodoTMT6plex [C3; C6]	Uncharacterized protein slr0516 OS=Synechocystis sp. (strain PCC 6803 / Kazusa) OX=1111708 GN=slr0516 PE=4 SV=1	slr0516			40	43			0.254942	0.210704	0.101592	0.0731097	0.573508	0.0442381	0.24146	0.0106818
1201	P74492	25-46	1xiodoTMT6plex [C17]	Exodeoxyribonuclease III OS=Synechocystis sp. (strain PCC 6803 / Kazusa) OX=1111708 GN=xthA PE=3 SV=1	sll1854	xthA	xthA	41				0.82882	0.803242	0.0198894	0.0405657	0.382324	0.0255774	0.417569	0.0106803
1202	P72720	305-325	1xiodoTMT6plex [C10]	Glutamine--fructose-6-phosphate aminotransferase [isomerizing] OS=Synechocystis sp. (strain PCC 6803 / Kazusa) OX=1111708 GN=glmS PE=3 SV=3	sll0220	glmS	glmS	314				0.828475	0.81072	0.022697	0.00299488	0.250324	0.0177553	0.601497	0.0106798
1203	P73662	679-697	1xiodoTMT6plex [C2]	Phosphate acetyltransferase OS=Synechocystis sp. (strain PCC 6803 / Kazusa) OX=1111708 GN=pta PE=3 SV=1	slr2132	pta	pta	680				0.877156	0.846951	0.0285147	0.0547403	0.444392	0.0302048	0.352233	0.0106391
1204	Q55690	60-68	1xiodoTMT6plex [C5]	Glycine--tRNA ligase beta subunit OS=Synechocystis sp. (strain PCC 6803 / Kazusa) OX=1111708 GN=glyS PE=3 SV=1	slr0220	glyS	glyS	64				0.790293	0.772143	0.0140117	0.0194227	0.259574	0.0181491	0.585739	0.0106306
1205	P72585	105-116	2xiodoTMT6plex [C3; C8]	GDP-L-fucose synthase OS=Synechocystis sp. (strain PCC 6803 / Kazusa) OX=1111708 GN=fcl PE=3 SV=1	sll1213	fcl		107	112			0.783006	0.76403	0.0115191	0.0233602	0.275547	0.0189762	0.559804	0.0106229
1206	P73839	83-110	2xiodoTMT6plex [C8; C22]	tRNA modification GTPase MnmE OS=Synechocystis sp. (strain PCC 6803 / Kazusa) OX=1111708 GN=mnmE PE=3 SV=1	sll1615	mnmE; thdF;trmE	thdF	90	104			0.888107	0.867626	0.0112605	0.027893	0.303611	0.0204817	0.517682	0.010603
1207	Q6ZEC0	96-107	1xiodoTMT6plex [C5]	WYL domain-containing protein OS=Synechocystis sp. (strain PCC 6803 / Kazusa) OX=1111708 GN=sll7078 PE=4 SV=1	sll7078			100				0.826821	0.803157	0.0185136	0.0347479	0.356658	0.0236635	0.447748	0.0105953
1208	P73619	528-555	1xiodoTMT6plex [C16]	Sll1775 protein OS=Synechocystis sp. (strain PCC 6803 / Kazusa) OX=1111708 GN=sll1775 PE=4 SV=1	sll1775			543				0.89135	0.876017	0.00844987	0.0153559	0.204288	0.0153333	0.689758	0.0105762
1209	Q55828	94-109	1xiodoTMT6plex [C2]	LL-diaminopimelate aminotransferase OS=Synechocystis sp. (strain PCC 6803 / Kazusa) OX=1111708 GN=dapL PE=1 SV=1	sll0480	dapL		95				0.829378	0.799753	0.044423	0.0403122	0.440555	0.0296248	0.356	0.0105464
1210	P72839	24-52	1xiodoTMT6plex [C4]	Slr1301 protein OS=Synechocystis sp. (strain PCC 6803 / Kazusa) OX=1111708 GN=slr1301 PE=4 SV=1	slr1301			27				0.894282	0.863737	0.00453838	0.0633599	0.451749	0.0305458	0.345103	0.0105415
1211	P74729	70-88	1xiodoTMT6plex [C17]	HrEpiB OS=Synechocystis sp. (strain PCC 6803 / Kazusa) OX=1111708 GN=sll0576 PE=4 SV=1	sll0576			86				0.866982	0.847947	0.00974334	0.0245074	0.279403	0.019035	0.55377	0.010541
1212	Q55563	1204-1216	1xiodoTMT6plex [C8]	Uncharacterized WD repeat-containing protein sll0163 OS=Synechocystis sp. (strain PCC 6803 / Kazusa) OX=1111708 GN=sll0163 PE=4 SV=1	sll0163			1211				0.845059	0.821833	0.0118623	0.0363492	0.3521	0.0232263	0.453334	0.0105293
1213	Q55877	32-42	1xiodoTMT6plex [C8]	Slr0106 protein OS=Synechocystis sp. (strain PCC 6803 / Kazusa) OX=1111708 GN=slr0106 PE=4 SV=1	slr0106			39				0.896025	0.875053	0.00194145	0.0316359	0.315675	0.020972	0.50076	0.0105019
1214	P73418	26-47	1xiodoTMT6plex [C12]	DNA-binding protein HU OS=Synechocystis sp. (strain PCC 6803 / Kazusa) OX=1111708 GN=hup PE=3 SV=2	sll1712	hup		37				0.868015	0.843588	0.0187031	0.0377458	0.372038	0.0244269	0.429413	0.0104892
1215	P74423	839-856	1xiodoTMT6plex [C2]	Alanine--tRNA ligase OS=Synechocystis sp. (strain PCC 6803 / Kazusa) OX=1111708 GN=alaS PE=3 SV=1	sll0362	alaS	alaS	840				0.890833	0.865589	0.024308	0.0376971	0.384867	0.0252437	0.41469	0.0104683
1216	Q6ZEI6	94-105	2xiodoTMT6plex [C3; C11]	Slr7012 protein OS=Synechocystis sp. (strain PCC 6803 / Kazusa) OX=1111708 GN=slr7012 PE=4 SV=1	slr7012			96	104			0.701676	0.670187	0.0195878	0.0647982	0.465583	0.0314894	0.332003	0.0104546
1217	P74751	148-169	1xiodoTMT6plex [C13]	Elongation factor 4 OS=Synechocystis sp. (strain PCC 6803 / Kazusa) OX=1111708 GN=lepA PE=3 SV=1	slr0604	lepA	lepA	160				0.833773	0.813603	0.0190592	0.0227591	0.304502	0.02017	0.516409	0.010416
1218	P72756	1-14	2xiodoTMT6plex [C4; C7]	Sll1033 protein OS=Synechocystis sp. (strain PCC 6803 / Kazusa) OX=1111708 GN=sll1033 PE=4 SV=1	sll1033			4	7			0.617441	0.588427	0.0175029	0.0557069	0.437969	0.0290141	0.358556	0.0104032
1219	P74158	234-253	1xiodoTMT6plex [C11]	Inositol-1-monophosphatase OS=Synechocystis sp. (strain PCC 6803 / Kazusa) OX=1111708 GN=suhB PE=3 SV=1	sll1383	suhB	suhB	244				0.881517	0.862188	0.00507245	0.026983	0.289686	0.0193289	0.538073	0.0104004
1220	P73128	3-23	1xiodoTMT6plex [C10]	Sulfolipid biosynthesis protein SqdB OS=Synechocystis sp. (strain PCC 6803 / Kazusa) OX=1111708 GN=sqdB PE=4 SV=1	slr1020	sqdB	sqdB	12				0.875312	0.853645	0.0174305	0.0291619	0.331296	0.0216672	0.479784	0.0103956
1221	P54205	232-247	1xiodoTMT6plex [C11]; 2xOxidation [M14; M15]	Ribulose bisphosphate carboxylase large chain OS=Synechocystis sp. (strain PCC 6803 / Kazusa) OX=1111708 GN=cbbL PE=1 SV=1	slr0009	cbbL; rbcL	rbcL	242				0.813158	0.783988	0.0428621	0.0408529	0.441601	0.0291696	0.35497	0.0103543
1222	Q55900	56-72	1xiodoTMT6plex [C13]	Septum site-determining protein MinD OS=Synechocystis sp. (strain PCC 6803 / Kazusa) OX=1111708 GN=minD PE=3 SV=1	sll0289	minD	minD	68				0.870777	0.849369	0.0259927	0.0214708	0.333161	0.0214072	0.477346	0.0102187
1223	P73478	36-46	1xiodoTMT6plex [C9]	Ssr2047 protein OS=Synechocystis sp. (strain PCC 6803 / Kazusa) OX=1111708 GN=ssr2047 PE=4 SV=1	ssr2047			44				0.857621	0.826954	0.0336892	0.056504	0.464694	0.030667	0.332833	0.010207
1224	Q57417	36-46	2xiodoTMT6plex [C1; C4]	Acetyl-coenzyme A carboxylase carboxyl transferase subunit beta OS=Synechocystis sp. (strain PCC 6803 / Kazusa) OX=1111708 GN=accD PE=3 SV=1	sll0336	accD; zfpA	accD	36	39			0.662311	0.622858	0.0582231	0.0875969	0.551327	0.0394523	0.258591	0.010202
1225	Q55855	75-89	2xiodoTMT6plex [C2; C14]	Glucokinase OS=Synechocystis sp. (strain PCC 6803 / Kazusa) OX=1111708 GN=glk PE=3 SV=1	sll0593	glk	glk	76	88			0.903366	0.884632	0.00417644	0.0260175	0.285618	0.0187341	0.544214	0.0101953
1226	P72922	263-272	1xiodoTMT6plex [C4]	Slr1085 protein OS=Synechocystis sp. (strain PCC 6803 / Kazusa) OX=1111708 GN=slr1085 PE=4 SV=1	slr1085			266				0.858969	0.84147	0.0155587	0.0172191	0.261593	0.0174987	0.582374	0.0101908
1227	Q55649	86-97	1xiodoTMT6plex [C3]	ABC transporter OS=Synechocystis sp. (strain PCC 6803 / Kazusa) OX=1111708 GN=slr0354 PE=4 SV=1	slr0354			88				0.858402	0.832598	0.0417838	0.0232408	0.402822	0.0258041	0.394887	0.0101897
1228	P80507	29-42	1xOxidation [M7]; 1xiodoTMT6plex [C9]	Inorganic pyrophosphatase OS=Synechocystis sp. (strain PCC 6803 / Kazusa) OX=1111708 GN=ppa PE=1 SV=2	slr1622	ppa; ipyR	ppa	37				0.80848	0.790289	0.0129203	0.0213662	0.275571	0.0181905	0.559767	0.0101825
1229	Q55372	446-455	2xiodoTMT6plex [C3; C9]	Slr0904 protein OS=Synechocystis sp. (strain PCC 6803 / Kazusa) OX=1111708 GN=slr0904 PE=3 SV=1	slr0904			448	454			0.832206	0.809727	0.00637797	0.0365013	0.352662	0.0224791	0.452642	0.010175
1230	Q55663	355-380	1xiodoTMT6plex [C2]	1-deoxy-D-xylulose 5-phosphate reductoisomerase OS=Synechocystis sp. (strain PCC 6803 / Kazusa) OX=1111708 GN=dxr PE=3 SV=1	sll0019	dxr		356				0.833526	0.798823	0.0241602	0.0794669	0.50933	0.0347023	0.293001	0.0101678
1231	P73096	218-233	1xiodoTMT6plex [C8]	Slr2053 protein OS=Synechocystis sp. (strain PCC 6803 / Kazusa) OX=1111708 GN=slr2053 PE=4 SV=1	slr2053			225				0.845141	0.820204	0.00868306	0.0441666	0.391616	0.0249367	0.407139	0.0101527
1232	P53383	298-314	1xiodoTMT6plex [C9]	Iron-sulfur cluster carrier protein OS=Synechocystis sp. (strain PCC 6803 / Kazusa) OX=1111708 GN=mrp PE=3 SV=1	slr0067	mrp		306				0.861558	0.846947	0.0143333	0.00837461	0.202056	0.0146117	0.694529	0.0101483
1233	P73290	307-316	1xiodoTMT6plex [C1]	Adenylosuccinate synthetase OS=Synechocystis sp. (strain PCC 6803 / Kazusa) OX=1111708 GN=purA PE=3 SV=2	sll1823	purA	purA	307				0.872559	0.853597	0.00694514	0.0261917	0.292187	0.0189618	0.534339	0.0101321
1234	P72936	39-67	1xiodoTMT6plex [C28]	Hybrid sensory kinase OS=Synechocystis sp. (strain PCC 6803 / Kazusa) OX=1111708 GN=slr1400 PE=4 SV=1	slr1400			66				0.882905	0.860235	0.00184139	0.0378132	0.358215	0.022671	0.445856	0.010108
1235	P73524	384-395	1xiodoTMT6plex [C6]	Sll1350 protein OS=Synechocystis sp. (strain PCC 6803 / Kazusa) OX=1111708 GN=sll1350 PE=4 SV=1	sll1350			389				0.699698	0.673082	0.0441031	0.0256313	0.417238	0.026616	0.379616	0.0101038
1236	Q55522	365-388	1xiodoTMT6plex [C11]	Valine--tRNA ligase OS=Synechocystis sp. (strain PCC 6803 / Kazusa) OX=1111708 GN=valS PE=3 SV=1	slr0557	valS	valS	375				0.900402	0.88166	0.0093559	0.0249107	0.289503	0.0187416	0.538346	0.0100895
1237	P52208	167-193	1xiodoTMT6plex [C13]	6-phosphogluconate dehydrogenase, decarboxylating OS=Synechocystis sp. (strain PCC 6803 / Kazusa) OX=1111708 GN=gnd PE=3 SV=1	sll0329	gnd	gnd	179				0.881327	0.865241	0.00909766	0.0178067	0.235958	0.0160855	0.627165	0.0100883
1238	P80507	153-166	1xiodoTMT6plex [C12]	Inorganic pyrophosphatase OS=Synechocystis sp. (strain PCC 6803 / Kazusa) OX=1111708 GN=ppa PE=1 SV=2	slr1622	ppa; ipyR	ppa	164				0.857675	0.840784	0.0120319	0.0183738	0.253674	0.0168906	0.595725	0.0100622
1239	Q55690	389-399	1xOxidation [M8]; 1xiodoTMT6plex [C10]	Glycine--tRNA ligase beta subunit OS=Synechocystis sp. (strain PCC 6803 / Kazusa) OX=1111708 GN=glyS PE=3 SV=1	slr0220	glyS	glyS	398				0.822854	0.799288	0.0294671	0.0283036	0.374333	0.0235659	0.426742	0.0100565
1240	P73754	415-436	1xiodoTMT6plex [C20]	Metalloprotease slr0863 OS=Synechocystis sp. (strain PCC 6803 / Kazusa) OX=1111708 GN=slr0863 PE=3 SV=1	slr0863			434				0.812592	0.788795	0.0295021	0.029523	0.379277	0.023797	0.421043	0.0100196
1241	P72740	262-278	1xiodoTMT6plex [C11]	Dihydrolipoyl dehydrogenase OS=Synechocystis sp. (strain PCC 6803 / Kazusa) OX=1111708 GN=lpdA PE=1 SV=3	slr1096	lpdA; pdhD	phdD	272				0.828237	0.803077	0.0230212	0.0402029	0.400145	0.0251597	0.397783	0.0100081
1242	Q55790	437-453	1xiodoTMT6plex [C16]	UPF0051 protein slr0074 OS=Synechocystis sp. (strain PCC 6803 / Kazusa) OX=1111708 GN=slr0074 PE=3 SV=1	slr0074		ycf24	452				0.898093	0.880144	0.00321826	0.0245529	0.277669	0.0179483	0.556472	0.00998772
1243	P73303	22-36	1xiodoTMT6plex [C10]; 1xOxidation [M14]	50S ribosomal protein L15 OS=Synechocystis sp. (strain PCC 6803 / Kazusa) OX=1111708 GN=rplO PE=3 SV=1	sll1813	rplO; rpl15	rpl15	31				0.782451	0.742955	0.0916439	0.056285	0.559299	0.039496	0.252356	0.00996706
1244	P73747	125-149	1xiodoTMT6plex [C10]	Chromophore lyase CpcS/CpeS 1 OS=Synechocystis sp. (strain PCC 6803 / Kazusa) OX=1111708 GN=cpcS1 PE=3 SV=1	sll0853	cpcS1		134				0.822045	0.795033	0.0263498	0.0461021	0.428033	0.0270121	0.368522	0.00995455
1245	P74357	296-316	1xiodoTMT6plex [C18]	Sll1530 protein OS=Synechocystis sp. (strain PCC 6803 / Kazusa) OX=1111708 GN=sll1530 PE=4 SV=1	sll1530			313				0.889595	0.870977	0.00757973	0.0255136	0.292344	0.0186182	0.534107	0.0099441
1246	Q55747	203-215	1xiodoTMT6plex [C5]	Slr0420 protein OS=Synechocystis sp. (strain PCC 6803 / Kazusa) OX=1111708 GN=slr0420 PE=4 SV=1	slr0420			207				0.309362	0.249636	0.232954	0.0246318	0.681595	0.0597259	0.166474	0.0099428
1247	P72744	14-21	1xiodoTMT6plex [C6]	Slr1100 protein OS=Synechocystis sp. (strain PCC 6803 / Kazusa) OX=1111708 GN=slr1100 PE=4 SV=1	slr1100			19				0.647217	0.61249	0.0360227	0.0767852	0.517365	0.0347268	0.286203	0.00993893
1248	Q55746	70-84	1xiodoTMT6plex [C9]	Acyl-[acyl-carrier-protein]--UDP-N-acetylglucosamine O-acyltransferase OS=Synechocystis sp. (strain PCC 6803 / Kazusa) OX=1111708 GN=lpxA PE=3 SV=2	sll0379	lpxA	lpxA	78				0.853275	0.832713	0.0142911	0.0286748	0.328615	0.020562	0.483313	0.00993789
1249	Q6ZEI7	935-942	1xiodoTMT6plex [C7]	Uncharacterized protein OS=Synechocystis sp. (strain PCC 6803 / Kazusa) OX=1111708 GN=slr7011 PE=4 SV=1	slr7011			941				0.846805	0.820609	0.0369091	0.0342232	0.418321	0.0261964	0.37849	0.00991508
1250	P74439	246-266	1xiodoTMT6plex [C13]	Slr0407 protein OS=Synechocystis sp. (strain PCC 6803 / Kazusa) OX=1111708 GN=slr0407 PE=4 SV=1	slr0407			258				0.822771	0.800112	0.0219763	0.0315532	0.365123	0.0226589	0.43756	0.00991465
1251	Q55544	400-409	1xiodoTMT6plex [C9]	Phycobiliprotein ApcE OS=Synechocystis sp. (strain PCC 6803 / Kazusa) OX=1111708 GN=apcE PE=1 SV=1	slr0335	apcE	apcE	408				0.897801	0.874029	0.0381386	0.0177332	0.38303	0.0237722	0.416767	0.00990747
1252	P74130	83-91	1xiodoTMT6plex [C4]	Anthranilate synthase component I-like protein OS=Synechocystis sp. (strain PCC 6803 / Kazusa) OX=1111708 GN=trpE2 PE=3 SV=1	slr1979	trpE2	trpE	86				0.801775	0.77032	0.0521488	0.0478572	0.484396	0.0314549	0.314799	0.00990198
1253	P74290	274-284	2xiodoTMT6plex [C5; C8]	Formamidopyrimidine-DNA glycosylase OS=Synechocystis sp. (strain PCC 6803 / Kazusa) OX=1111708 GN=mutM PE=3 SV=3	slr1689	mutM; fpg	mutM	278	281			0.62815	0.603677	0.00249457	0.0443567	0.394047	0.0244733	0.404452	0.00989829
1254	P73016	88-100	1xiodoTMT6plex [C7]	Enoyl-[acyl-carrier-protein] reductase [NADH] FabI OS=Synechocystis sp. (strain PCC 6803 / Kazusa) OX=1111708 GN=fabI PE=3 SV=2	slr1051	fabI; envM	envM	94				0.851539	0.830051	0.0202522	0.0284415	0.346511	0.0214878	0.460283	0.00989046
1255	P74390	147-163	1xiodoTMT6plex [C15]	Negative aliphatic amidase regulator OS=Synechocystis sp. (strain PCC 6803 / Kazusa) OX=1111708 GN=amiC PE=4 SV=1	slr0447	amiC	amiC	161				0.480166	0.440579	0.0193982	0.107276	0.563502	0.0395872	0.249104	0.00986134
1256	P72623	292-308	1xiodoTMT6plex [C13]	Probable glycogen synthase 2 OS=Synechocystis sp. (strain PCC 6803 / Kazusa) OX=1111708 GN=glgA2 PE=3 SV=1	sll1393	glgA2	glgA	304				0.883446	0.866106	0.00475256	0.0230537	0.271029	0.0173401	0.566984	0.00983158
1257	P23353	183-191	2xiodoTMT6plex [C1; C6]	Chorismate synthase OS=Synechocystis sp. (strain PCC 6803 / Kazusa) OX=1111708 GN=aroC PE=3 SV=2	sll1747	aroC	aroC	183	188			0.810623	0.78893	0.0110742	0.0340036	0.352695	0.021693	0.4526	0.00981827
1258	P74793	45-54	2xiodoTMT6plex [C2; C8]	Ssr0693 protein OS=Synechocystis sp. (strain PCC 6803 / Kazusa) OX=1111708 GN=ssr0693 PE=4 SV=1	ssr0693			46	52			0.179324	0.146985	0.0739196	0.0136508	0.497589	0.0323383	0.303129	0.00980268
1259	P73342	183-191	1xiodoTMT6plex [C8]	Slr1194 protein OS=Synechocystis sp. (strain PCC 6803 / Kazusa) OX=1111708 GN=slr1194 PE=4 SV=1	slr1194			190				0.732886	0.713707	0.024527	0.0144833	0.308307	0.0191792	0.511016	0.0098009
1260	P23353	328-335	1xiodoTMT6plex [C4]	Chorismate synthase OS=Synechocystis sp. (strain PCC 6803 / Kazusa) OX=1111708 GN=aroC PE=3 SV=2	sll1747	aroC	aroC	331				0.801326	0.765757	0.0371495	0.0817512	0.530368	0.0355685	0.275422	0.00979637
1261	P73175	23-43	1xiodoTMT6plex [C9]	CheY subfamily OS=Synechocystis sp. (strain PCC 6803 / Kazusa) OX=1111708 GN=sll1292 PE=4 SV=1	sll1292			31				0.849291	0.818127	0.0188004	0.0676647	0.484991	0.0311642	0.314266	0.00979386
1262	Q55890	158-172	1xiodoTMT6plex [C11]	OmpR subfamily OS=Synechocystis sp. (strain PCC 6803 / Kazusa) OX=1111708 GN=slr0115 PE=4 SV=1	slr0115	rpaA		168				0.878377	0.853911	0.0180848	0.0410017	0.397878	0.0244663	0.40025	0.00979261
1263	P73723	214-233	3xiodoTMT6plex [C1; C4; C8]	Fumarate reductase iron-sulfur subunit OS=Synechocystis sp. (strain PCC 6803 / Kazusa) OX=1111708 GN=sdhB PE=3 SV=1	sll1625	sdhB	sdhB	214	217	221		0.698849	0.674666	0.0210906	0.0384521	0.393622	0.0241831	0.404921	0.00979224
1264	P74101	158-186	1xiodoTMT6plex [C4]	Uncharacterized protein sll1895 OS=Synechocystis sp. (strain PCC 6803 / Kazusa) OX=1111708 GN=sll1895 PE=4 SV=1	sll1895			161				0.77419	0.745925	0.0262846	0.0523843	0.450538	0.0282647	0.346269	0.00978719
1265	P72940	97-117	1xiodoTMT6plex [C18]	Probable adenylyl-sulfate kinase OS=Synechocystis sp. (strain PCC 6803 / Kazusa) OX=1111708 GN=cysC PE=1 SV=1	slr0676	cysC	cysC	114				0.905096	0.883342	0.00802465	0.0351722	0.355243	0.0217541	0.449475	0.00977791
1266	P73492	7-20	2xiodoTMT6plex [C9; C12]; 1xOxidation [M13]	Probable glutaredoxin ssr2061 OS=Synechocystis sp. (strain PCC 6803 / Kazusa) OX=1111708 GN=ssr2061 PE=1 SV=1	ssr2061		grxC	15	18			0.573722	0.544428	0.0241424	0.0578532	0.463686	0.0292945	0.333776	0.00977782
1267	P72817	104-128	2xiodoTMT6plex [C9; C24]	Universal stress protein Sll1654 OS=Synechocystis sp. (strain PCC 6803 / Kazusa) OX=1111708 GN=sll1654 PE=3 SV=1	sll1654			112	127			0.854138	0.829205	0.0134307	0.044663	0.406865	0.0249338	0.390549	0.00973786
1268	P73012	252-262	1xiodoTMT6plex [C2]	Nuclease SbcCD subunit C OS=Synechocystis sp. (strain PCC 6803 / Kazusa) OX=1111708 GN=sbcC PE=3 SV=1	slr1048	sbcC		253				0.829904	0.807858	0.0313855	0.0198991	0.362242	0.0220463	0.441001	0.00972244
1269	P72790	186-195	1xiodoTMT6plex [C1]	Regulatory components of sensory transduction system OS=Synechocystis sp. (strain PCC 6803 / Kazusa) OX=1111708 GN=sll1673 PE=4 SV=1	sll1673			186				0.84215	0.817683	0.0191631	0.0408427	0.400738	0.0244671	0.397139	0.00971685
1270	P72584	301-312	1xiodoTMT6plex [C4]	Magnesium-protoporphyrin IX monomethyl ester [oxidative] cyclase 1 OS=Synechocystis sp. (strain PCC 6803 / Kazusa) OX=1111708 GN=acsF1 PE=3 SV=1	sll1214	acsF1		304				0.884847	0.856182	0.0331928	0.0506511	0.458343	0.0286646	0.338809	0.00971184
1271	P74296	62-85	2xiodoTMT6plex [C4; C18]	Phenylalanine--tRNA ligase beta subunit OS=Synechocystis sp. (strain PCC 6803 / Kazusa) OX=1111708 GN=pheT PE=3 SV=1	sll1553	pheT	pheT	65	79			0.854744	0.834138	0.0125831	0.0304248	0.33933	0.0206057	0.469377	0.00967186
1272	P74094	83-103	1xiodoTMT6plex [C13]	Slr1958 protein OS=Synechocystis sp. (strain PCC 6803 / Kazusa) OX=1111708 GN=slr1958 PE=4 SV=1	slr1958			95				0.44268	0.41013	0.0288916	0.0715495	0.50549	0.0325501	0.296288	0.00964419
1273	Q55155	651-670	3xiodoTMT6plex [C2; C13; C16]; 1xOxidation [M17]	General secretion pathway protein E OS=Synechocystis sp. (strain PCC 6803 / Kazusa) OX=1111708 GN=gspE PE=3 SV=1	slr0063	gspE	gspE	652	663	666		0.620909	0.592835	0.038771	0.0442346	0.454878	0.0280743	0.342105	0.00960436
1274	P74729	95-113	1xOxidation [M9]; 1xiodoTMT6plex [C11]	HrEpiB OS=Synechocystis sp. (strain PCC 6803 / Kazusa) OX=1111708 GN=sll0576 PE=4 SV=1	sll0576			105				0.787106	0.765406	0.0275688	0.0239465	0.361505	0.0217007	0.441886	0.00958924
1275	P74126	334-354	1xiodoTMT6plex [C20]	Ycf55-like protein OS=Synechocystis sp. (strain PCC 6803 / Kazusa) OX=1111708 GN=sll1879 PE=3 SV=1	sll1879			353				0.896451	0.879897	0.00628186	0.0211824	0.264157	0.016554	0.578137	0.00957051
1276	P72665	105-114	1xiodoTMT6plex [C5]	LlaI.2 protein OS=Synechocystis sp. (strain PCC 6803 / Kazusa) OX=1111708 GN=llaI.2 PE=4 SV=1	sll0709	llaI.2	llaI.2	109				0.823002	0.787711	0.0236046	0.0871968	0.535733	0.0352912	0.271051	0.00956572
1277	Q55393	383-409	1xiodoTMT6plex [C11]	Diflavin flavoprotein A 1 OS=Synechocystis sp. (strain PCC 6803 / Kazusa) OX=1111708 GN=dfa1 PE=1 SV=1	sll0550	dfa1		393				0.892627	0.880055	0.00595881	0.0118138	0.175157	0.0125724	0.756572	0.00951189
1278	P73227	314-326	1xiodoTMT6plex [C2]	NADH dehydrogenase subunit 5 OS=Synechocystis sp. (strain PCC 6803 / Kazusa) OX=1111708 GN=ndhF PE=4 SV=1	slr2009	ndhF	ndhF	315				0.753707	0.728304	0.0275812	0.0409032	0.422855	0.0254035	0.373808	0.00949604
1279	P72751	12-23	1xiodoTMT6plex [C5]	Sll1036 protein OS=Synechocystis sp. (strain PCC 6803 / Kazusa) OX=1111708 GN=sll1036 PE=4 SV=1	sll1036			16				0.797321	0.75334	0.0542684	0.126002	0.608307	0.0439805	0.215877	0.00949439
1280	P74569	187-211	1xiodoTMT6plex [C13]	Aspartate kinase OS=Synechocystis sp. (strain PCC 6803 / Kazusa) OX=1111708 GN=lysC PE=1 SV=1	slr0657	lysC	lysC	199				0.918623	0.899306	0.0125328	0.0269152	0.322818	0.0193165	0.491042	0.00948518
1281	P73918	515-532	1xiodoTMT6plex [C13]	Acetolactate synthase OS=Synechocystis sp. (strain PCC 6803 / Kazusa) OX=1111708 GN=ilvB PE=3 SV=1	sll1981	ilvB	ilvB	527				0.853157	0.833852	0.0196209	0.0223153	0.323408	0.0193056	0.49025	0.00946455
1282	Q6YRQ7	306-312	1xiodoTMT6plex [C5]	Type I site-specific deoxyribonuclease OS=Synechocystis sp. (strain PCC 6803 / Kazusa) OX=1111708 GN=slr6097 PE=4 SV=1	slr6097			310				0.855591	0.833788	0.0180631	0.0326918	0.369175	0.0218028	0.432768	0.00943555
1283	Q55505	181-205	2xiodoTMT6plex [C12; C15]	Chaperone protein DnaJ 1 OS=Synechocystis sp. (strain PCC 6803 / Kazusa) OX=1111708 GN=dnaJ1 PE=3 SV=1	sll0897	dnaJ1	dnaJ	192	195			0.553993	0.524471	0.0471308	0.0458359	0.480142	0.0295219	0.31863	0.00940655
1284	Q55797	41-63	1xiodoTMT6plex [C4]	Phosphoheptose isomerase OS=Synechocystis sp. (strain PCC 6803 / Kazusa) OX=1111708 GN=gmhA PE=3 SV=1	sll0083	gmhA	gmhA	44				0.856526	0.832412	0.0209971	0.0399994	0.407541	0.0241134	0.389829	0.00940011
1285	P72649	259-266	1xiodoTMT6plex [C4]	Phosphoglycerate mutase OS=Synechocystis sp. (strain PCC 6803 / Kazusa) OX=1111708 GN=gpmB PE=4 SV=1	slr1124	gpmB	gpmB	262				0.887232	0.862697	0.017307	0.0433403	0.414023	0.0245347	0.382976	0.00939619
1286	Q55779	461-479	1xiodoTMT6plex [C10]	Gluconokinase OS=Synechocystis sp. (strain PCC 6803 / Kazusa) OX=1111708 GN=slr0207 PE=3 SV=1	slr0207			470				0.739285	0.709265	0.0547587	0.0403099	0.487082	0.0300194	0.312398	0.00937798
1287	Q55828	258-265	1xiodoTMT6plex [C1]	LL-diaminopimelate aminotransferase OS=Synechocystis sp. (strain PCC 6803 / Kazusa) OX=1111708 GN=dapL PE=1 SV=1	sll0480	dapL		258				0.841259	0.820185	0.0174573	0.0306425	0.35913	0.021074	0.444748	0.00937262
1288	P72908	120-146	1xiodoTMT6plex [C9]	GDP-mannose 4,6-dehydratase OS=Synechocystis sp. (strain PCC 6803 / Kazusa) OX=1111708 GN=yefA PE=3 SV=1	slr1072	yefA	yefA	128				0.878867	0.848553	0.0464353	0.0515183	0.491181	0.0303135	0.308759	0.00935956
1289	P74690	572-592	1xiodoTMT6plex [C17]	Probable phosphoketolase OS=Synechocystis sp. (strain PCC 6803 / Kazusa) OX=1111708 GN=slr0453 PE=3 SV=2	slr0453			588				0.880987	0.859834	0.00387692	0.0354032	0.361747	0.0211528	0.441595	0.00934096
1290	P72601	235-248	1xiodoTMT6plex [C6]	Sll1407 protein OS=Synechocystis sp. (strain PCC 6803 / Kazusa) OX=1111708 GN=sll1407 PE=4 SV=1	sll1407			240				0.813862	0.785535	0.0221455	0.0574812	0.470345	0.0283269	0.327583	0.0092794
1291	P74370	455-462	1xiodoTMT6plex [C7]	Dioxygenase OS=Synechocystis sp. (strain PCC 6803 / Kazusa) OX=1111708 GN=slr1648 PE=3 SV=1	slr1648			461				0.909782	0.89492	0.00448212	0.0180144	0.237802	0.0148626	0.623784	0.00927105
1292	Q54715	94-120	1xiodoTMT6plex [C5]	C-phycocyanin alpha subunit OS=Synechocystis sp. (strain PCC 6803 / Kazusa) OX=1111708 GN=cpcA PE=1 SV=1	sll1578	cpcA	cpcA	98				0.884811	0.865587	0.00939371	0.0286421	0.331297	0.0192239	0.479782	0.00922329
1293	P55038	906-918	1xiodoTMT6plex [C2]	Ferredoxin-dependent glutamate synthase 2 OS=Synechocystis sp. (strain PCC 6803 / Kazusa) OX=1111708 GN=gltS PE=1 SV=2	sll1499	gltS	gltB	907				0.904723	0.886748	0.0200484	0.0176099	0.308138	0.0179746	0.511255	0.00918963
1294	P73647	244-267	1xiodoTMT6plex [C22]	Slr1880 protein OS=Synechocystis sp. (strain PCC 6803 / Kazusa) OX=1111708 GN=slr1880 PE=4 SV=1	slr1880			265				0.773625	0.757028	0.00151393	0.0229803	0.280012	0.0165974	0.552824	0.00917546
1295	P74300	77-98	1xiodoTMT6plex [C11]	Slr0935 protein OS=Synechocystis sp. (strain PCC 6803 / Kazusa) OX=1111708 GN=slr0935 PE=4 SV=1	slr0935			87				0.86547	0.846665	0.0166097	0.0239214	0.326014	0.0188051	0.486764	0.00915367
1296	P72785	419-437	2xiodoTMT6plex [C7; C9]	4-alpha-glucanotransferase OS=Synechocystis sp. (strain PCC 6803 / Kazusa) OX=1111708 GN=malQ PE=3 SV=1	sll1676	malQ	malQ	425	427			0.724194	0.706188	0.00698219	0.0259895	0.310975	0.0180057	0.507275	0.00913385
1297	P55038	506-525	1xiodoTMT6plex [C5]; 1xOxidation [M6]	Ferredoxin-dependent glutamate synthase 2 OS=Synechocystis sp. (strain PCC 6803 / Kazusa) OX=1111708 GN=gltS PE=1 SV=2	sll1499	gltS	gltB	510				0.75759	0.734023	0.0149561	0.0418048	0.409932	0.0235669	0.387288	0.00912719
1298	Q01951	62-83	1xiodoTMT6plex [C20]	Allophycocyanin alpha chain OS=Synechocystis sp. (strain PCC 6803 / Kazusa) OX=1111708 GN=apcA PE=1 SV=3	slr2067	apcA	apcA	81				0.299665	0.270772	0.062103	0.0186204	0.483256	0.0288931	0.315823	0.0091251
1299	P19125	127-150	1xiodoTMT6plex [C9]	NAD(P)H-quinone oxidoreductase subunit J OS=Synechocystis sp. (strain PCC 6803 / Kazusa) OX=1111708 GN=ndhJ PE=1 SV=4	slr1281	ndhJ	ndhJ	135				0.887374	0.869949	0.00903286	0.0237376	0.30045	0.0174246	0.522228	0.00909961
1300	P74664	248-256	1xiodoTMT6plex [C7]	Slr1661 protein OS=Synechocystis sp. (strain PCC 6803 / Kazusa) OX=1111708 GN=slr1661 PE=4 SV=1	slr1661			254				0.230697	0.190976	0.0474683	0.1077	0.590235	0.0397211	0.228975	0.00909515
1301	P23353	336-354	1xiodoTMT6plex [C14]	Chorismate synthase OS=Synechocystis sp. (strain PCC 6803 / Kazusa) OX=1111708 GN=aroC PE=3 SV=2	sll1747	aroC	aroC	349				0.855645	0.835174	0.0152016	0.0308914	0.361277	0.020471	0.442159	0.00905143
1302	P72885	196-218	1xiodoTMT6plex [C1]	Alpha-D-glucose-1-phosphate cytidylyltransferase OS=Synechocystis sp. (strain PCC 6803 / Kazusa) OX=1111708 GN=rfbF PE=4 SV=1	slr0983	rfbF	rfbF	196				0.869789	0.847672	0.0292486	0.0270087	0.390434	0.0221165	0.408453	0.00903355
1303	P73367	22-39	1xiodoTMT6plex [C16]	3-dehydroquinate dehydratase OS=Synechocystis sp. (strain PCC 6803 / Kazusa) OX=1111708 GN=aroQ PE=3 SV=1	sll1112	aroQ	aroQ	37				0.858875	0.838394	0.0198895	0.0282174	0.362233	0.0204809	0.441012	0.00903233
1304	Q6ZET0	228-236	1xiodoTMT6plex [C2]	Sll5050 protein OS=Synechocystis sp. (strain PCC 6803 / Kazusa) OX=1111708 GN=sll5050 PE=4 SV=1	sll5050			229				0.853111	0.823249	0.0533641	0.0448781	0.499405	0.029862	0.301547	0.00900478
1305	P55037	74-95	2xiodoTMT6plex [C3; C5]	Ferredoxin-dependent glutamate synthase 1 OS=Synechocystis sp. (strain PCC 6803 / Kazusa) OX=1111708 GN=gltB PE=1 SV=1	sll1502	gltB	gltB	76	78			0.789766	0.77181	0.0158287	0.0220207	0.315387	0.0179564	0.501156	0.00899894
1306	P73195	1-19	1xiodoTMT6plex [C17]	Sll1584 protein OS=Synechocystis sp. (strain PCC 6803 / Kazusa) OX=1111708 GN=sll1584 PE=4 SV=1	sll1584			17				0.811023	0.787177	0.0143778	0.0436879	0.419933	0.0238466	0.37682	0.00898589
1307	P72598	313-331	1xiodoTMT6plex [C9]	Sll1202 protein OS=Synechocystis sp. (strain PCC 6803 / Kazusa) OX=1111708 GN=sll1202 PE=4 SV=1	sll1202			321				0.435187	0.399441	0.0204813	0.095912	0.562119	0.0357465	0.250172	0.00894275
1308	P54123	143-169	1xiodoTMT6plex [C10]	Ribonuclease J OS=Synechocystis sp. (strain PCC 6803 / Kazusa) OX=1111708 GN=rnj PE=3 SV=1	slr0551	rnj		152				0.826958	0.806783	0.0206052	0.0269011	0.360698	0.0201751	0.442856	0.00893467
1309	Q6YRQ9	414-428	1xiodoTMT6plex [C12]	Site-specific DNA-methyltransferase (adenine-specific) OS=Synechocystis sp. (strain PCC 6803 / Kazusa) OX=1111708 GN=slr6095 PE=3 SV=1	slr6095			425				0.907224	0.890005	0.00526082	0.0246946	0.302938	0.0172195	0.518646	0.00893085
1310	P74349	330-346	1xiodoTMT6plex [C16]	Twitching mobility protein OS=Synechocystis sp. (strain PCC 6803 / Kazusa) OX=1111708 GN=pilT PE=3 SV=1	sll1533	pilT	pilT	345				0.8987	0.880258	0.00670024	0.0279125	0.328167	0.0184422	0.483905	0.00892426
1311	P74309	219-239	1xiodoTMT6plex [C13]	Fructose-bisphosphate aldolase class 1 OS=Synechocystis sp. (strain PCC 6803 / Kazusa) OX=1111708 GN=fda PE=3 SV=1	slr0943	fda; fbaB	fda	231				0.894942	0.872018	0.00808208	0.0423022	0.40873	0.0229243	0.388564	0.00890753
1312	Q01950	6-15	1xiodoTMT6plex [C4]	Phycobilisome 7.8 kDa linker polypeptide, allophycocyanin-associated, core OS=Synechocystis sp. (strain PCC 6803 / Kazusa) OX=1111708 GN=apcC PE=3 SV=1	ssr3383	apcC	apcC	9				0.776707	0.757795	0.00929891	0.0287385	0.339162	0.0189117	0.469593	0.0088808
1313	P74638	193-218	1xiodoTMT6plex [C7]	Acetyl-coenzyme A carboxylase carboxyl transferase subunit alpha OS=Synechocystis sp. (strain PCC 6803 / Kazusa) OX=1111708 GN=accA PE=3 SV=1	sll0728	accA	accA	199				0.845296	0.823923	0.0128826	0.0356782	0.384356	0.0213736	0.415266	0.00887572
1314	P73309	93-103	1xiodoTMT6plex [C2]	50S ribosomal protein L24 OS=Synechocystis sp. (strain PCC 6803 / Kazusa) OX=1111708 GN=rplX PE=3 SV=1	sll1807	rplX; rpl24	rpl24	94				0.804382	0.783913	0.0220339	0.0272808	0.369205	0.0204689	0.432732	0.00885757
1315	P74001	107-113	1xiodoTMT6plex [C3]	Sll1239 protein OS=Synechocystis sp. (strain PCC 6803 / Kazusa) OX=1111708 GN=sll1239 PE=4 SV=1	sll1239			109				0.869907	0.848391	0.0164022	0.0347976	0.387542	0.0215156	0.411681	0.00885756
1316	P72728	298-316	2xiodoTMT6plex [C12; C17]	Sensory transduction histidine kinase OS=Synechocystis sp. (strain PCC 6803 / Kazusa) OX=1111708 GN=slr1414 PE=4 SV=1	slr1414			309	314			0.845223	0.829114	0.00568652	0.0217641	0.282608	0.0161097	0.548815	0.00884123
1317	P74690	593-602	1xiodoTMT6plex [C8]	Probable phosphoketolase OS=Synechocystis sp. (strain PCC 6803 / Kazusa) OX=1111708 GN=slr0453 PE=3 SV=2	slr0453			600				0.885583	0.867397	0.00824866	0.0270168	0.327285	0.0181859	0.485073	0.0088215
1318	P72689	920-931	1xiodoTMT6plex [C6]	Translation initiation factor IF-2 OS=Synechocystis sp. (strain PCC 6803 / Kazusa) OX=1111708 GN=infB PE=3 SV=1	slr0744	infB	infB	925				0.845596	0.82441	0.0140762	0.0347893	0.383544	0.0211862	0.416185	0.00881736
1319	P74228	147-154	1xiodoTMT6plex [C2]	Elongation factor G 2 OS=Synechocystis sp. (strain PCC 6803 / Kazusa) OX=1111708 GN=fusB PE=3 SV=1	sll1098	fusB; fus	fus	148				0.869605	0.839919	0.0357414	0.0604752	0.50478	0.0296855	0.296898	0.00881358
1320	P72741	75-95	1xiodoTMT6plex [C11]	Slr1097 protein OS=Synechocystis sp. (strain PCC 6803 / Kazusa) OX=1111708 GN=slr1097 PE=4 SV=1	slr1097			85				0.930976	0.915202	0.0152219	0.0154719	0.276575	0.0157736	0.558187	0.0088046
1321	P74296	443-453	1xiodoTMT6plex [C7]	Phenylalanine--tRNA ligase beta subunit OS=Synechocystis sp. (strain PCC 6803 / Kazusa) OX=1111708 GN=pheT PE=3 SV=1	sll1553	pheT	pheT	449				0.85165	0.840546	0.00843216	0.00737962	0.161241	0.0111037	0.792525	0.00879994
1322	P72740	328-348	1xiodoTMT6plex [C19]	Dihydrolipoyl dehydrogenase OS=Synechocystis sp. (strain PCC 6803 / Kazusa) OX=1111708 GN=lpdA PE=1 SV=3	slr1096	lpdA; pdhD	phdD	346				0.894073	0.877894	0.00527734	0.0221741	0.286274	0.0161794	0.543218	0.00878895
1323	Q55447	59-65	1xiodoTMT6plex [C6]	CheY subfamily OS=Synechocystis sp. (strain PCC 6803 / Kazusa) OX=1111708 GN=sll0039 PE=4 SV=1	sll0039			64				0.852457	0.833085	0.0134664	0.0289052	0.352076	0.0193714	0.453364	0.00878232
1324	P72875	11-31	1xiodoTMT6plex [C20]	Slr0975 protein OS=Synechocystis sp. (strain PCC 6803 / Kazusa) OX=1111708 GN=slr0975 PE=4 SV=1	slr0975			30				0.894329	0.877262	0.00663509	0.0246713	0.311625	0.0170673	0.506368	0.00864235
1325	P72644	34-50	2xiodoTMT6plex [C14; C15]	Phosphoribosylformylglycinamidine synthase subunit PurL OS=Synechocystis sp. (strain PCC 6803 / Kazusa) OX=1111708 GN=purL PE=3 SV=2	sll1056	purL	purL	47	48			0.823894	0.80012	0.00399038	0.0472881	0.43452	0.0237737	0.361991	0.00860585
1326	P73334	997-1003	1xiodoTMT6plex [C3]	DNA-directed RNA polymerase subunit beta' OS=Synechocystis sp. (strain PCC 6803 / Kazusa) OX=1111708 GN=rpoC2 PE=3 SV=1	sll1789	rpoC2	rpoC2	999				0.904406	0.884438	0.015462	0.0307161	0.371434	0.0199685	0.430119	0.00858882
1327	P73511	141-162	1xiodoTMT6plex [C4]	Glycogen phosphorylase OS=Synechocystis sp. (strain PCC 6803 / Kazusa) OX=1111708 GN=glgP PE=3 SV=1	sll1356	glgP	glgP	144				0.864382	0.837477	0.0422251	0.0425224	0.480208	0.0269051	0.318571	0.00857118
1328	Q55905	655-672	1xiodoTMT6plex [C17]	Phosphoenolpyruvate synthase OS=Synechocystis sp. (strain PCC 6803 / Kazusa) OX=1111708 GN=ppsA PE=3 SV=1	slr0301	ppsA	ppsA	671				0.832776	0.806371	0.0132157	0.0564614	0.474409	0.0264046	0.323847	0.00855106
1329	Q59994	38-59	1xiodoTMT6plex [C5]	Triosephosphate isomerase OS=Synechocystis sp. (strain PCC 6803 / Kazusa) OX=1111708 GN=tpiA PE=1 SV=1	slr0783	tpiA; tpi	tpi	42				0.850274	0.827028	0.0242974	0.0388497	0.429188	0.0232459	0.367352	0.00853944
1330	P74183	160-173	1xiodoTMT6plex [C4]	UDP-N-acetyl-D-mannosaminuronic acid transferase OS=Synechocystis sp. (strain PCC 6803 / Kazusa) OX=1111708 GN=rffM PE=4 SV=1	slr1271	rffM	rffM	163				0.869825	0.846286	0.00812054	0.0461972	0.433775	0.0235392	0.362735	0.00853849
1331	P72612	27-33	1xiodoTMT6plex [C6]	Slr1493 protein OS=Synechocystis sp. (strain PCC 6803 / Kazusa) OX=1111708 GN=slr1493 PE=4 SV=1	slr1493			32				0.615951	0.582926	0.0791547	0.0387442	0.551673	0.0330256	0.258318	0.00853112
1332	P73604	25-31	1xiodoTMT6plex [C5]	Slr1853 protein OS=Synechocystis sp. (strain PCC 6803 / Kazusa) OX=1111708 GN=slr1853 PE=4 SV=1	slr1853			29				0.868317	0.843584	0.0425095	0.0290233	0.452059	0.0247331	0.344805	0.00852808
1333	P74345	83-89	2xiodoTMT6plex [C2; C4]	Slr1628 protein OS=Synechocystis sp. (strain PCC 6803 / Kazusa) OX=1111708 GN=slr1628 PE=4 SV=1	slr1628			84	86			0.628125	0.615492	0.014368	0.00322493	0.211495	0.0126328	0.674701	0.00852332
1334	Q6YRW7	1-14	1xiodoTMT6plex [C10]	Arsenate reductase ArsI2 OS=Synechocystis sp. (strain PCC 6803 / Kazusa) OX=1111708 GN=arsI2 PE=1 SV=1	slr6037	arsI2		10				0.810723	0.790664	0.00798713	0.0341031	0.37739	0.0200586	0.42321	0.00848898
1335	P72896	247-261	2xiodoTMT6plex [C6; C12]	Slr1618 protein OS=Synechocystis sp. (strain PCC 6803 / Kazusa) OX=1111708 GN=slr1618 PE=4 SV=1	slr1618			252	258			0.825927	0.805156	0.00863939	0.0364674	0.391433	0.0207711	0.407342	0.00846094
1336	Q55726	454-474	3xiodoTMT6plex [C7; C12; C17]	Sll0602 protein OS=Synechocystis sp. (strain PCC 6803 / Kazusa) OX=1111708 GN=sll0602 PE=4 SV=1	sll0602			460	465	470		0.780428	0.753697	0.0179009	0.0571674	0.482719	0.0267312	0.316306	0.00845523
1337	Q55786	1139-1163	1xiodoTMT6plex [C8]	Methionine synthase OS=Synechocystis sp. (strain PCC 6803 / Kazusa) OX=1111708 GN=metH PE=3 SV=1	slr0212	metH	metH	1146				0.896974	0.872541	0.0409676	0.0299218	0.451098	0.0244329	0.345729	0.00844717
1338	P73552	211-234	1xiodoTMT6plex [C23]	Sll0877 protein OS=Synechocystis sp. (strain PCC 6803 / Kazusa) OX=1111708 GN=sll0877 PE=4 SV=1	sll0877			233				0.859713	0.843868	0.00940208	0.0206803	0.293561	0.0158447	0.532301	0.00843416
1339	P74138	96-112	1xiodoTMT6plex [C6]	CheY subfamily OS=Synechocystis sp. (strain PCC 6803 / Kazusa) OX=1111708 GN=slr1982 PE=4 SV=1	slr1982			101				0.869014	0.849765	0.0247692	0.0213006	0.365156	0.0192493	0.437521	0.00842199
1340	P74071	179-208	1xiodoTMT6plex [C13]	30S ribosomal protein S2 OS=Synechocystis sp. (strain PCC 6803 / Kazusa) OX=1111708 GN=rpsB PE=3 SV=1	sll1260	rpsB; rps2	rps2	191				0.856611	0.838349	0.0105311	0.027749	0.346623	0.0182612	0.460142	0.00840276
1341	P72623	34-48	2xiodoTMT6plex [C3; C13]	Probable glycogen synthase 2 OS=Synechocystis sp. (strain PCC 6803 / Kazusa) OX=1111708 GN=glgA2 PE=3 SV=1	sll1393	glgA2	glgA	36	46			0.889792	0.867492	0.0028582	0.0431281	0.422037	0.0222997	0.374649	0.00835456
1342	Q55665	90-118	1xiodoTMT6plex [C8]	Glutamate-1-semialdehyde 2,1-aminomutase OS=Synechocystis sp. (strain PCC 6803 / Kazusa) OX=1111708 GN=hemL PE=3 SV=2	sll0017	hemL; gsa	hemL	97				0.884082	0.873821	0.00918273	0.00422286	0.153505	0.0102609	0.813878	0.00835112
1343	P72758	653-667	1xiodoTMT6plex [C5]	Carboxysome assembly protein CcmM OS=Synechocystis sp. (strain PCC 6803 / Kazusa) OX=1111708 GN=ccmM PE=1 SV=1	sll1031	ccmM	ccmM	657				0.796904	0.784202	0.0116364	0.0097484	0.22087	0.0127013	0.655863	0.00833028
1344	Q55621	147-170	1xiodoTMT6plex [C2]	Amidophosphoribosyltransferase OS=Synechocystis sp. (strain PCC 6803 / Kazusa) OX=1111708 GN=purF PE=3 SV=1	sll0757	purF	purF	148				0.846575	0.826637	0.0224933	0.0270992	0.382326	0.019938	0.417566	0.00832544
1345	P73483	123-132	1xiodoTMT6plex [C9]	Slr1236 protein OS=Synechocystis sp. (strain PCC 6803 / Kazusa) OX=1111708 GN=slr1236 PE=4 SV=1	slr1236			131				0.677397	0.654796	0.0399634	0.0195307	0.428506	0.0226017	0.368044	0.00831842
1346	P74296	116-130	1xiodoTMT6plex [C6]	Phenylalanine--tRNA ligase beta subunit OS=Synechocystis sp. (strain PCC 6803 / Kazusa) OX=1111708 GN=pheT PE=3 SV=1	sll1553	pheT	pheT	121				0.882346	0.86427	0.0123352	0.0267771	0.348121	0.0180757	0.458269	0.00828355
1347	P74106	7-17	1xiodoTMT6plex [C4]	Imidazole glycerol phosphate synthase subunit HisF OS=Synechocystis sp. (strain PCC 6803 / Kazusa) OX=1111708 GN=hisF PE=3 SV=1	sll1893	hisF	hisF	10				0.786352	0.747854	0.0301557	0.116756	0.609737	0.0384978	0.214858	0.00827156
1348	P74592	279-291	1xiodoTMT6plex [C5]	ATP phosphoribosyltransferase regulatory subunit OS=Synechocystis sp. (strain PCC 6803 / Kazusa) OX=1111708 GN=hisZ PE=3 SV=1	slr1560	hisZ; hisS2	hisS	283				0.813062	0.784376	0.0507973	0.0476783	0.515138	0.0286857	0.288077	0.00826368
1349	P73835	324-334	1xiodoTMT6plex [C1]	Sll1902 protein OS=Synechocystis sp. (strain PCC 6803 / Kazusa) OX=1111708 GN=sll1902 PE=4 SV=1	sll1902			324				0.750089	0.72002	0.0188652	0.0737597	0.531506	0.030069	0.274492	0.00825368
1350	P72699	78-90	1xiodoTMT6plex [C2]	UPF0045 protein sll0230 OS=Synechocystis sp. (strain PCC 6803 / Kazusa) OX=1111708 GN=sll0230 PE=1 SV=1	sll0230			79				0.862572	0.834232	0.0119733	0.0672325	0.512009	0.0283409	0.290723	0.00823934
1351	Q55641	192-217	2xiodoTMT6plex [C1; C4]	Ribonuclease D OS=Synechocystis sp. (strain PCC 6803 / Kazusa) OX=1111708 GN=rnd PE=4 SV=1	sll0320	rnd	rnd	192	195			0.770786	0.750233	0.0270376	0.0261452	0.397506	0.0205523	0.400657	0.0082344
1352	P16033	9-27	1xiodoTMT6plex [C10]	Photosystem II protein D1 2 OS=Synechocystis sp. (strain PCC 6803 / Kazusa) OX=1111708 GN=psbA2 PE=1 SV=1	sll1867;slr1311	psbA2; psbA-2	psbA3, psbA2	18				0.899025	0.883437	0.00406249	0.0221674	0.297029	0.0155885	0.527202	0.00821829
1353	P72655	65-76	1xiodoTMT6plex [C9]	Uncharacterized protein slr1128 OS=Synechocystis sp. (strain PCC 6803 / Kazusa) OX=1111708 GN=slr1128 PE=3 SV=1	slr1128			73				0.805739	0.786727	0.0131761	0.0298779	0.370292	0.0190121	0.431455	0.00820286
1354	P73053	92-104	2xiodoTMT6plex [C3; C9]	Flavin-dependent thymidylate synthase OS=Synechocystis sp. (strain PCC 6803 / Kazusa) OX=1111708 GN=thyX PE=3 SV=1	sll1635	thyX		94	100			0.862453	0.840919	0.0118764	0.0394202	0.41621	0.0215336	0.380687	0.00819758
1355	P74667	22-39	2xiodoTMT6plex [C6; C16]	Diaminopimelate epimerase OS=Synechocystis sp. (strain PCC 6803 / Kazusa) OX=1111708 GN=dapF PE=3 SV=1	slr1665	dapF	dapF	27	37			0.88892	0.87043	0.00950472	0.0295515	0.360521	0.0184899	0.443069	0.00819228
1356	P73849	219-231	1xiodoTMT6plex [C2]	Probable 2-phosphosulfolactate phosphatase OS=Synechocystis sp. (strain PCC 6803 / Kazusa) OX=1111708 GN=comB PE=3 SV=1	slr1718	comB		220				0.839296	0.816737	0.0410516	0.0182247	0.43344	0.0225582	0.363071	0.00819025
1357	P73818	176-187	1xiodoTMT6plex [C8]	Sll1950 protein OS=Synechocystis sp. (strain PCC 6803 / Kazusa) OX=1111708 GN=sll1950 PE=4 SV=1	sll1950			183				0.826648	0.808762	0.00423246	0.0290327	0.350583	0.0178854	0.455209	0.00814161
1358	Q55116	117-136	2xiodoTMT6plex [C9; C16]	Putative esterase sll0410 OS=Synechocystis sp. (strain PCC 6803 / Kazusa) OX=1111708 GN=sll0410 PE=3 SV=1	sll0410			125	132			0.814383	0.783606	0.0257429	0.0762809	0.544083	0.030777	0.264335	0.00813542
1359	P73231	145-163	1xiodoTMT6plex [C4]	Slr2011 protein OS=Synechocystis sp. (strain PCC 6803 / Kazusa) OX=1111708 GN=slr2011 PE=4 SV=1	slr2011			148				0.807963	0.788488	0.00789708	0.0337959	0.386108	0.0194759	0.413291	0.0080492
1360	Q55905	178-186	1xiodoTMT6plex [C1]	Phosphoenolpyruvate synthase OS=Synechocystis sp. (strain PCC 6803 / Kazusa) OX=1111708 GN=ppsA PE=3 SV=1	slr0301	ppsA	ppsA	178				0.839205	0.819716	0.00958074	0.0335151	0.387673	0.0194895	0.411535	0.00802062
1361	Q55759	167-195	1xiodoTMT6plex [C25]	GTP cyclohydrolase 1 OS=Synechocystis sp. (strain PCC 6803 / Kazusa) OX=1111708 GN=folE PE=3 SV=1	slr0426	folE	folE	191				0.877177	0.851219	0.00810359	0.058832	0.491141	0.0259588	0.308794	0.0080159
1362	P73587	4-17	1xiodoTMT6plex [C8]	Ssl2595 protein OS=Synechocystis sp. (strain PCC 6803 / Kazusa) OX=1111708 GN=ssl2595 PE=3 SV=1	ssl2595			11				0.868717	0.846791	0.0178175	0.0396418	0.431545	0.0219263	0.364974	0.00800253
1363	P74299	791-800	1xiodoTMT6plex [C7]	Phosphoenolpyruvate carboxylase OS=Synechocystis sp. (strain PCC 6803 / Kazusa) OX=1111708 GN=ppc PE=3 SV=1	sll0920	ppc	ppc	797				0.921338	0.899713	0.0233491	0.0354633	0.427514	0.0216254	0.36905	0.00798084
1364	P72584	192-213	2xiodoTMT6plex [C5; C17]	Magnesium-protoporphyrin IX monomethyl ester [oxidative] cyclase 1 OS=Synechocystis sp. (strain PCC 6803 / Kazusa) OX=1111708 GN=acsF1 PE=3 SV=1	sll1214	acsF1		196	208			0.914821	0.899911	0.00790046	0.0198817	0.293888	0.01491	0.531818	0.0079294
1365	Q55735	190-204	2xiodoTMT6plex [C9; C12]	Sll0394 protein OS=Synechocystis sp. (strain PCC 6803 / Kazusa) OX=1111708 GN=sll0394 PE=4 SV=1	sll0394			198	201			0.232747	0.19032	0.119177	0.0915766	0.65048	0.0424278	0.186766	0.00792409
1366	P72931	115-122	1xiodoTMT6plex [C2]	GTPase Obg OS=Synechocystis sp. (strain PCC 6803 / Kazusa) OX=1111708 GN=obg PE=3 SV=1	slr1090	obg		116				0.80022	0.776291	0.0235966	0.0458767	0.466781	0.0239288	0.330887	0.00791773
1367	P74208	538-552	1xiodoTMT6plex [C5]	CTP synthase OS=Synechocystis sp. (strain PCC 6803 / Kazusa) OX=1111708 GN=pyrG PE=3 SV=1	sll1443	pyrG	pyrG	542				0.70654	0.672711	0.0978255	0.0169606	0.586809	0.0338294	0.231503	0.00783163
1368	P72871	226-247	1xiodoTMT6plex [C11]	S-adenosylmethionine synthase OS=Synechocystis sp. (strain PCC 6803 / Kazusa) OX=1111708 GN=metK PE=3 SV=2	sll0927	metK	metX	236				0.893046	0.878608	0.00490281	0.0198712	0.288849	0.0144381	0.539329	0.00778689
1369	P73770	220-233	1xiodoTMT6plex [C8]	Slr1243 protein OS=Synechocystis sp. (strain PCC 6803 / Kazusa) OX=1111708 GN=slr1243 PE=4 SV=1	slr1243			227				0.833362	0.822066	0.00491869	0.0120161	0.20632	0.0112958	0.685458	0.0077428
1370	P72924	118-147	1xiodoTMT6plex [C26]	Sll1025 protein OS=Synechocystis sp. (strain PCC 6803 / Kazusa) OX=1111708 GN=sll1025 PE=4 SV=1	sll1025			143				0.825911	0.806247	0.0134691	0.0341578	0.406126	0.0196637	0.391339	0.00769517
1371	Q55121	160-181	1xiodoTMT6plex [C17]	Carboxysome assembly protein CcmO OS=Synechocystis sp. (strain PCC 6803 / Kazusa) OX=1111708 GN=ccmO PE=3 SV=1	slr0436	ccmO	ccmK	176				0.874335	0.857269	0.0152231	0.0237708	0.354122	0.017066	0.450847	0.00769414
1372	Q55447	15-23	1xiodoTMT6plex [C7]	CheY subfamily OS=Synechocystis sp. (strain PCC 6803 / Kazusa) OX=1111708 GN=sll0039 PE=4 SV=1	sll0039			21				0.854992	0.836503	0.00495873	0.0325108	0.385319	0.0184888	0.41418	0.00765768
1373	P77961	85-98	1xiodoTMT6plex [C8]	Glutamine synthetase OS=Synechocystis sp. (strain PCC 6803 / Kazusa) OX=1111708 GN=glnA PE=1 SV=2	slr1756	glnA	glnA	92				0.860076	0.838444	0.00854928	0.0432123	0.442931	0.0216317	0.353664	0.00765037
1374	P73851	3-10	1xiodoTMT6plex [C4]	Aspartate--tRNA(Asp/Asn) ligase OS=Synechocystis sp. (strain PCC 6803 / Kazusa) OX=1111708 GN=aspS PE=3 SV=1	slr1720	aspS	aspS	6				0.865799	0.844377	0.0416218	0.0118104	0.43946	0.021422	0.357081	0.00764938
1375	P73918	346-363	1xiodoTMT6plex [C5]	Acetolactate synthase OS=Synechocystis sp. (strain PCC 6803 / Kazusa) OX=1111708 GN=ilvB PE=3 SV=1	sll1981	ilvB	ilvB	350				0.826249	0.802146	0.0278971	0.0460954	0.481698	0.0241028	0.317225	0.00764602
1376	P54261	224-233	1xiodoTMT6plex [C5]	Aminomethyltransferase OS=Synechocystis sp. (strain PCC 6803 / Kazusa) OX=1111708 GN=gcvT PE=3 SV=1	sll0171	gcvT	gcvT	228				0.915462	0.903911	0.0111934	0.00790845	0.218115	0.0115513	0.661315	0.00763903
1377	P80507	34-42	1xOxidation [M2]; 1xiodoTMT6plex [C4]	Inorganic pyrophosphatase OS=Synechocystis sp. (strain PCC 6803 / Kazusa) OX=1111708 GN=ppa PE=1 SV=2	slr1622	ppa; ipyR	ppa	37				0.808617	0.783283	0.0429024	0.040935	0.50038	0.0253345	0.3007	0.00761808
1378	Q01951	62-83	1xOxidation [M16]; 1xiodoTMT6plex [C20]	Allophycocyanin alpha chain OS=Synechocystis sp. (strain PCC 6803 / Kazusa) OX=1111708 GN=apcA PE=1 SV=3	slr2067	apcA	apcA	81				0.25138	0.234984	0.0245974	0.00969111	0.34322	0.0163961	0.464427	0.00761481
1379	P72662	61-86	1xiodoTMT6plex [C23]	Cysteine synthase OS=Synechocystis sp. (strain PCC 6803 / Kazusa) OX=1111708 GN=cysM PE=4 SV=1	sll0712	cysM	cysM	83				0.82921	0.807929	0.0158742	0.0398791	0.438888	0.0212812	0.357647	0.00761116
1380	P74298	74-81	2xiodoTMT6plex [C5; C7]	NarL subfamily OS=Synechocystis sp. (strain PCC 6803 / Kazusa) OX=1111708 GN=sll0921 PE=4 SV=1	sll0921			78	80			0.759034	0.743132	0.00616286	0.0242489	0.332773	0.0159013	0.477851	0.00759844
1381	P73624	164-176	1xiodoTMT6plex [C4]	Transcriptional regulator OS=Synechocystis sp. (strain PCC 6803 / Kazusa) OX=1111708 GN=slr1871 PE=3 SV=1	slr1871			167				0.854388	0.833452	0.00371904	0.0416817	0.435067	0.0209367	0.361444	0.00756744
1382	P72746	284-295	1xiodoTMT6plex [C3]	Slr1102 protein OS=Synechocystis sp. (strain PCC 6803 / Kazusa) OX=1111708 GN=slr1102 PE=4 SV=1	slr1102			286				0.848	0.829675	0.0205878	0.0255234	0.387896	0.018325	0.411285	0.00753679
1383	Q55376	181-190	1xOxidation [M3]; 1xiodoTMT6plex [C6]	Slr0912 protein OS=Synechocystis sp. (strain PCC 6803 / Kazusa) OX=1111708 GN=slr0912 PE=4 SV=1	slr0912			186				0.781587	0.764844	0.0249238	0.0123466	0.355969	0.0167439	0.448588	0.0075111
1384	Q55681	309-319	1xiodoTMT6plex [C5]	ATP-dependent DNA helicase RecG OS=Synechocystis sp. (strain PCC 6803 / Kazusa) OX=1111708 GN=recG PE=3 SV=1	slr0020	recG	recG	313				0.746778	0.72594	0.00281637	0.0417864	0.437392	0.0208387	0.359129	0.00748379
1385	P24602	103-117	1xiodoTMT6plex [C6]	Bacterioferritin OS=Synechocystis sp. (strain PCC 6803 / Kazusa) OX=1111708 GN=bfr PE=1 SV=2	sll1341	bfrA	bfr	108				0.903788	0.888426	0.0100312	0.0215629	0.325857	0.0153624	0.486973	0.00748106
1386	Q55639	190-199	1xiodoTMT6plex [C2]	Sll0321 protein OS=Synechocystis sp. (strain PCC 6803 / Kazusa) OX=1111708 GN=sll0321 PE=4 SV=1	sll0321			191				0.81726	0.794556	0.0427655	0.024428	0.469335	0.0227035	0.328517	0.00745847
1387	Q55828	110-121	1xiodoTMT6plex [C1]	LL-diaminopimelate aminotransferase OS=Synechocystis sp. (strain PCC 6803 / Kazusa) OX=1111708 GN=dapL PE=1 SV=1	sll0480	dapL		110				0.855509	0.83565	0.0010748	0.0385073	0.42239	0.0198582	0.374287	0.00743265
1388	P72864	256-267	1xiodoTMT6plex [C2]	Carboxysome formation protein OS=Synechocystis sp. (strain PCC 6803 / Kazusa) OX=1111708 GN=ccmA PE=4 SV=1	sll0934	ccmA	ccmA	257				0.864478	0.849414	0.00848913	0.0214795	0.321765	0.0150638	0.492461	0.00741836
1389	P73728	145-173	2xiodoTMT6plex [C11; C18]	Peroxiredoxin sll1621 OS=Synechocystis sp. (strain PCC 6803 / Kazusa) OX=1111708 GN=sll1621 PE=1 SV=1	sll1621			155	162			0.866532	0.84733	0.00717012	0.0355862	0.411421	0.0192013	0.385713	0.00740621
1390	Q55535	34-52	1xiodoTMT6plex [C3]	Putative low molecular weight protein-tyrosine-phosphatase slr0328 OS=Synechocystis sp. (strain PCC 6803 / Kazusa) OX=1111708 GN=slr0328 PE=1 SV=1	slr0328			36				0.846307	0.827863	0.028054	0.0188069	0.397793	0.0184434	0.400343	0.0073837
1391	Q55160	92-117	1xiodoTMT6plex [C5]	Biotin carboxylase OS=Synechocystis sp. (strain PCC 6803 / Kazusa) OX=1111708 GN=accC PE=4 SV=1	sll0053	accC	accC	96				0.871431	0.84807	0.0151081	0.0502367	0.483558	0.023361	0.315552	0.00737159
1392	Q55641	105-112	1xiodoTMT6plex [C6]	Ribonuclease D OS=Synechocystis sp. (strain PCC 6803 / Kazusa) OX=1111708 GN=rnd PE=4 SV=1	sll0320	rnd	rnd	110				0.831764	0.814663	0.012035	0.0268232	0.37068	0.0171016	0.431	0.00737078
1393	P73392	85-107	1xiodoTMT6plex [C16]	Uncharacterized protein sll1735 OS=Synechocystis sp. (strain PCC 6803 / Kazusa) OX=1111708 GN=sll1735 PE=4 SV=1	sll1735			100				0.362053	0.32112	0.12495	0.0831872	0.661317	0.0409333	0.179591	0.00735124
1394	P74702	279-302	2xiodoTMT6plex [C3; C12]	Heat shock protein OS=Synechocystis sp. (strain PCC 6803 / Kazusa) OX=1111708 GN=htpG PE=3 SV=1	sll0430	htpG	htpG	281	290			0.893214	0.873364	0.00773949	0.0381969	0.427507	0.0198499	0.369057	0.00732574
1395	P72620	114-126	1xiodoTMT6plex [C8]	Hydrogenase isoenzymes formation protein HypD OS=Synechocystis sp. (strain PCC 6803 / Kazusa) OX=1111708 GN=hypD PE=3 SV=1	slr1498	hypD	hypD	121				0.846335	0.828897	0.00945996	0.0291677	0.380395	0.0174377	0.419765	0.00731975
1396	P73473	522-537	1xiodoTMT6plex [C12]	Peptide chain release factor 3 OS=Synechocystis sp. (strain PCC 6803 / Kazusa) OX=1111708 GN=prfC PE=3 SV=1	slr1228	prfC	prfC	533				0.832839	0.809406	0.0390898	0.0359376	0.487241	0.0234336	0.312256	0.0073173
1397	P74191	126-135	1xiodoTMT6plex [C2]	Sll1173 protein OS=Synechocystis sp. (strain PCC 6803 / Kazusa) OX=1111708 GN=sll1173 PE=4 SV=1	sll1173			127				0.836822	0.817869	0.0268158	0.0237997	0.411697	0.0189525	0.385422	0.00730471
1398	P74276	308-320	1xiodoTMT6plex [C13]	Slr1681 protein OS=Synechocystis sp. (strain PCC 6803 / Kazusa) OX=1111708 GN=slr1681 PE=4 SV=1	slr1681			320				0.213765	0.17388	0.133588	0.0532734	0.656069	0.039885	0.183051	0.00730099
1399	P45450	30-38	1xiodoTMT6plex [C5]	UDP-N-acetylmuramoyl-tripeptide--D-alanyl-D-alanine ligase OS=Synechocystis sp. (strain PCC 6803 / Kazusa) OX=1111708 GN=murF PE=3 SV=1	slr1351	murF	murF	34				0.904691	0.885278	0.0212053	0.0309513	0.420802	0.0194131	0.375922	0.0072978
1400	P54205	446-461	1xiodoTMT6plex [C9]	Ribulose bisphosphate carboxylase large chain OS=Synechocystis sp. (strain PCC 6803 / Kazusa) OX=1111708 GN=cbbL PE=1 SV=1	slr0009	cbbL; rbcL	rbcL	454				0.786603	0.75028	0.119724	0.018327	0.630875	0.0363232	0.200057	0.00726671
1401	Q6YRQ9	199-216	2xiodoTMT6plex [C5; C17]	Site-specific DNA-methyltransferase (adenine-specific) OS=Synechocystis sp. (strain PCC 6803 / Kazusa) OX=1111708 GN=slr6095 PE=3 SV=1	slr6095			203	215			0.791447	0.769549	0.0446843	0.0151198	0.466432	0.0218988	0.331212	0.00725312
1402	P72830	229-240	1xiodoTMT6plex [C3]	ATP-dependent 6-phosphofructokinase 1 OS=Synechocystis sp. (strain PCC 6803 / Kazusa) OX=1111708 GN=pfkA1 PE=3 SV=1	sll1196	pfkA1; pfkA	pfkA	231				0.809947	0.777347	0.0204511	0.0971329	0.599879	0.0326001	0.221936	0.00723514
1403	P74340	408-417	1xiodoTMT6plex [C2]	Beta-glucosidase OS=Synechocystis sp. (strain PCC 6803 / Kazusa) OX=1111708 GN=bgl PE=4 SV=1	sll1538	bgl	bgl	409				0.802181	0.777081	0.0587146	0.016278	0.514949	0.0250996	0.288236	0.00723459
1404	P73133	239-259	1xiodoTMT6plex [C3]	Acetylornithine aminotransferase OS=Synechocystis sp. (strain PCC 6803 / Kazusa) OX=1111708 GN=argD PE=3 SV=1	slr1022	argD	argD	241				0.842783	0.818891	0.0120236	0.054434	0.499107	0.0238922	0.301806	0.00721082
1405	P74348	200-209	1xiodoTMT6plex [C9]	Sll1534 protein OS=Synechocystis sp. (strain PCC 6803 / Kazusa) OX=1111708 GN=sll1534 PE=4 SV=1	sll1534			208				0.852293	0.831824	0.0187678	0.0374039	0.444624	0.020468	0.352007	0.00720489
1406	P73270	129-148	1xiodoTMT6plex [C6]	Probable agmatinase 2 OS=Synechocystis sp. (strain PCC 6803 / Kazusa) OX=1111708 GN=speB2 PE=3 SV=1	sll1077	gdmH; speB2	speB	134				0.792076	0.776661	0.0225999	0.0101017	0.34147	0.0154155	0.466648	0.00719359
1407	P73138	229-239	1xiodoTMT6plex [C7]	S-(hydroxymethyl)glutathione dehydrogenase OS=Synechocystis sp. (strain PCC 6803 / Kazusa) OX=1111708 GN=frmA PE=3 SV=1	sll0990	frmA		235				0.896012	0.879211	0.0211051	0.0199739	0.373272	0.0168014	0.427975	0.00719056
1408	P73128	132-141	1xiodoTMT6plex [C6]	Sulfolipid biosynthesis protein SqdB OS=Synechocystis sp. (strain PCC 6803 / Kazusa) OX=1111708 GN=sqdB PE=4 SV=1	slr1020	sqdB	sqdB	137				0.842295	0.822777	0.0293043	0.024842	0.428563	0.0195181	0.367986	0.00718237
1409	P72929	154-173	1xiodoTMT6plex [C6]	Flotillin family inner membrane protein sll1021 OS=Synechocystis sp. (strain PCC 6803 / Kazusa) OX=1111708 GN=sll1021 PE=3 SV=1	sll1021			159				0.811474	0.78858	0.0197975	0.0477541	0.485802	0.0228947	0.313541	0.00717841
1410	P52208	335-341	1xiodoTMT6plex [C5]	6-phosphogluconate dehydrogenase, decarboxylating OS=Synechocystis sp. (strain PCC 6803 / Kazusa) OX=1111708 GN=gnd PE=3 SV=1	sll0329	gnd	gnd	339				0.838385	0.819461	0.0145426	0.0333509	0.418604	0.0189233	0.378197	0.00715674
1411	Q55756	656-667	1xiodoTMT6plex [C7]	Carbamoyl-phosphate synthase large chain OS=Synechocystis sp. (strain PCC 6803 / Kazusa) OX=1111708 GN=carB PE=3 SV=2	sll0370	carB	carB	662				0.828465	0.811942	0.0203489	0.019654	0.368953	0.0165229	0.433029	0.00715491
1412	P72847	91-109	1xiodoTMT6plex [C11]	Sll1186 protein OS=Synechocystis sp. (strain PCC 6803 / Kazusa) OX=1111708 GN=sll1186 PE=4 SV=1	sll1186			101				0.863481	0.845206	0.0172534	0.0294339	0.406064	0.0182742	0.391406	0.00715263
1413	P74275	369-384	1xiodoTMT6plex [C6]	Delta-1-pyrroline-5-carboxylate dehydrogenase OS=Synechocystis sp. (strain PCC 6803 / Kazusa) OX=1111708 GN=putA PE=3 SV=1	sll1561	putA	putA	374				0.855692	0.837927	0.0204708	0.0251119	0.396032	0.0177648	0.40227	0.00714625
1414	Q55744	257-281	1xiodoTMT6plex [C24]	Sll0381 protein OS=Synechocystis sp. (strain PCC 6803 / Kazusa) OX=1111708 GN=sll0381 PE=4 SV=1	sll0381			280				0.521384	0.484787	0.0681176	0.105847	0.641013	0.0365974	0.193133	0.00706816
1415	P74730	90-109	1xiodoTMT6plex [C18]	ATP-binding protein OS=Synechocystis sp. (strain PCC 6803 / Kazusa) OX=1111708 GN=rfbB PE=3 SV=1	sll0575	rfbB	rfbB	107				0.868794	0.851109	0.00246657	0.0324034	0.399279	0.0176844	0.398724	0.00705118
1416	P74535	7-31	1xiodoTMT6plex [C4]	Sll1336 protein OS=Synechocystis sp. (strain PCC 6803 / Kazusa) OX=1111708 GN=sll1336 PE=1 SV=1	sll1336	argZ		10				0.844934	0.818675	0.0120158	0.0667263	0.539065	0.0262597	0.268359	0.00704701
1417	P73412	430-442	2xiodoTMT6plex [C7; C10]	UvrABC system protein A OS=Synechocystis sp. (strain PCC 6803 / Kazusa) OX=1111708 GN=uvrA PE=3 SV=1	slr1844	uvrA	uvrA	436	439			0.724069	0.700642	0.0324214	0.0442689	0.500651	0.0234274	0.300465	0.00703912
1418	P73632	167-190	1xiodoTMT6plex [C9]	D-alanine--D-alanine ligase OS=Synechocystis sp. (strain PCC 6803 / Kazusa) OX=1111708 GN=ddl PE=3 SV=1	slr1874	ddl; ddlA	ddlA	175				0.775649	0.750213	0.0628275	0.0124481	0.529344	0.0254367	0.276262	0.00702718
1419	P73432	37-43	1xiodoTMT6plex [C5]	Slr1546 protein OS=Synechocystis sp. (strain PCC 6803 / Kazusa) OX=1111708 GN=slr1546 PE=4 SV=1	slr1546			41				0.818306	0.799675	0.0238863	0.026829	0.419803	0.0186304	0.376954	0.0070228
1420	P74597	241-252	1xiodoTMT6plex [C7]	Slr1566 protein OS=Synechocystis sp. (strain PCC 6803 / Kazusa) OX=1111708 GN=slr1566 PE=4 SV=1	slr1566			247				0.838348	0.819974	0.0338434	0.00942487	0.416216	0.0183747	0.380682	0.00699491
1421	P49995	139-153	1xiodoTMT6plex [C8]	Chromosomal replication initiator protein DnaA OS=Synechocystis sp. (strain PCC 6803 / Kazusa) OX=1111708 GN=dnaA PE=3 SV=2	sll0848	dnaA	dnaA	146				0.848207	0.834111	0.0198301	0.00843072	0.320491	0.0140963	0.494184	0.00696618
1422	P72742	58-65	1xiodoTMT6plex [C3]	Slr1098 protein OS=Synechocystis sp. (strain PCC 6803 / Kazusa) OX=1111708 GN=slr1098 PE=1 SV=1	slr1098			60				0.814647	0.797602	0.0284375	0.0114905	0.390278	0.017045	0.408626	0.00696503
1423	P73833	201-220	1xiodoTMT6plex [C18]	Cyanophycin synthetase OS=Synechocystis sp. (strain PCC 6803 / Kazusa) OX=1111708 GN=cphA PE=3 SV=1	slr2002	cphA		218				0.845119	0.817854	0.0548852	0.0493536	0.557116	0.0272647	0.254055	0.00692672
1424	P74528	253-271	3xiodoTMT6plex [C6; C12; C15]	UDP-N-acetylmuramate--L-alanine ligase OS=Synechocystis sp. (strain PCC 6803 / Kazusa) OX=1111708 GN=murC PE=3 SV=1	slr1423	murC	murC	258	264	267		0.712485	0.695064	0.0298488	0.0121821	0.402286	0.0174211	0.395465	0.00688943
1425	Q55507	196-204	1xiodoTMT6plex [C8]	Ammonium transport protein OS=Synechocystis sp. (strain PCC 6803 / Kazusa) OX=1111708 GN=cysQ PE=4 SV=1	sll0895	cysQ	cysQ	203				0.747081	0.730092	0.0263875	0.01623	0.39597	0.0169891	0.402338	0.00683535
1426	P73711	276-295	1xiodoTMT6plex [C9]	Threonine synthase OS=Synechocystis sp. (strain PCC 6803 / Kazusa) OX=1111708 GN=thrC PE=3 SV=1	sll1688	thrC	thrC	284				0.840294	0.820291	0.00533308	0.041638	0.455557	0.020003	0.341457	0.00683015
1427	P74373	412-425	1xiodoTMT6plex [C2]	Putative diflavin flavoprotein A 3 OS=Synechocystis sp. (strain PCC 6803 / Kazusa) OX=1111708 GN=dfa3 PE=1 SV=1	sll1521	dfa3		413				0.773024	0.727836	0.0814747	0.175536	0.706583	0.045188	0.150837	0.00681602
1428	P72772	544-571	1xiodoTMT6plex [C7]	Magnesium-chelatase subunit ChlD OS=Synechocystis sp. (strain PCC 6803 / Kazusa) OX=1111708 GN=chlD PE=3 SV=1	slr1777	chlD	chlD	550				0.805801	0.786255	0.0263578	0.0305075	0.44832	0.0195462	0.348412	0.00681013
1429	P73045	56-65	1xiodoTMT6plex [C9]	Slr1767 protein OS=Synechocystis sp. (strain PCC 6803 / Kazusa) OX=1111708 GN=slr1767 PE=4 SV=1	slr1767			64				0.853544	0.836666	0.00775857	0.0297163	0.395076	0.0168779	0.403319	0.00680719
1430	P74515	228-248	1xiodoTMT6plex [C2]	Slr0990 protein OS=Synechocystis sp. (strain PCC 6803 / Kazusa) OX=1111708 GN=slr0990 PE=4 SV=1	slr0990			229				0.814144	0.788495	0.0537194	0.0400066	0.543421	0.0256498	0.264863	0.00679369
1431	P73598	70-88	1xiodoTMT6plex [C14]	Sll1305 protein OS=Synechocystis sp. (strain PCC 6803 / Kazusa) OX=1111708 GN=sll1305 PE=4 SV=1	sll1305			83				0.896802	0.88397	0.0100456	0.0155307	0.295798	0.0128317	0.529005	0.00678802
1432	P73447	15-21	1xiodoTMT6plex [C1]	Sll1455 protein OS=Synechocystis sp. (strain PCC 6803 / Kazusa) OX=1111708 GN=sll1455 PE=4 SV=1	sll1455			15				0.82397	0.807895	0.0276843	0.004975	0.378256	0.0160756	0.422214	0.00678737
1433	P52208	342-354	1xiodoTMT6plex [C2]; 1xOxidation [M]	6-phosphogluconate dehydrogenase, decarboxylating OS=Synechocystis sp. (strain PCC 6803 / Kazusa) OX=1111708 GN=gnd PE=3 SV=1	sll0329	gnd	gnd	343				0.819981	0.799133	0.0178894	0.0420605	0.473723	0.0208472	0.324475	0.00676441
1434	P72965	39-45	1xiodoTMT6plex [C6]	Thiamine-phosphate synthase OS=Synechocystis sp. (strain PCC 6803 / Kazusa) OX=1111708 GN=thiE PE=3 SV=1	sll0635	thiE	thiE	44				0.875534	0.86328	0.00639072	0.0157954	0.280884	0.0122539	0.551473	0.00675771
1435	Q55809	219-243	1xiodoTMT6plex [C10]	Delta(24)-sterol C-methyltransferase OS=Synechocystis sp. (strain PCC 6803 / Kazusa) OX=1111708 GN=erg6 PE=3 SV=1	slr0089	erg6	erg6	228				0.819912	0.80109	0.0120653	0.035889	0.437768	0.0188225	0.358756	0.00675269
1436	P74490	39-45	1xiodoTMT6plex [C1]	Pyruvate dehydrogenase E1 component subunit alpha OS=Synechocystis sp. (strain PCC 6803 / Kazusa) OX=1111708 GN=pdhA PE=4 SV=1	slr1934	pdhA		39				0.857627	0.846113	0.00459976	0.014471	0.259334	0.0115139	0.586141	0.00674874
1437	P74183	207-213	1xiodoTMT6plex [C6]	UDP-N-acetyl-D-mannosaminuronic acid transferase OS=Synechocystis sp. (strain PCC 6803 / Kazusa) OX=1111708 GN=rffM PE=4 SV=1	slr1271	rffM	rffM	212				0.901014	0.888307	0.0143265	0.0113634	0.295088	0.0127073	0.530048	0.00673547
1438	Q55491	123-130	1xiodoTMT6plex [C7]	Sll0498 protein OS=Synechocystis sp. (strain PCC 6803 / Kazusa) OX=1111708 GN=sll0498 PE=4 SV=1	sll0498			129				0.880815	0.864174	0.0183384	0.024016	0.39416	0.0166412	0.404327	0.0067285
1439	P74207	32-47	1xiodoTMT6plex [C1]	3-isopropylmalate dehydratase small subunit OS=Synechocystis sp. (strain PCC 6803 / Kazusa) OX=1111708 GN=leuD PE=1 SV=1	sll1444	leuD	leuD	32				0.865308	0.842295	0.0217001	0.05111	0.512534	0.0230132	0.290277	0.00668021
1440	Q55624	163-181	1xiodoTMT6plex [C10]	Putative peroxiredoxin sll0755 OS=Synechocystis sp. (strain PCC 6803 / Kazusa) OX=1111708 GN=sll0755 PE=3 SV=1	sll0755			172				0.810249	0.787028	0.0297479	0.0480689	0.516073	0.0232211	0.287289	0.00667117
1441	P74383	216-236	2xiodoTMT6plex [C6; C17]	Isoaspartyl peptidase/L-asparaginase OS=Synechocystis sp. (strain PCC 6803 / Kazusa) OX=1111708 GN=sll0422 PE=1 SV=1	sll0422			221	232			0.833688	0.810271	0.0196864	0.0539795	0.519193	0.0234168	0.284671	0.0066661
1442	P74021	80-97	1xiodoTMT6plex [C8]	Hydrogenase small subunit OS=Synechocystis sp. (strain PCC 6803 / Kazusa) OX=1111708 GN=hoxY PE=4 SV=1	sll1224	hoxY	hoxY	87				0.731822	0.716952	0.0110432	0.0221853	0.35737	0.0148697	0.446882	0.006645
1443	P74411	26-32	1xiodoTMT6plex [C3]	Slr0287 protein OS=Synechocystis sp. (strain PCC 6803 / Kazusa) OX=1111708 GN=slr0287 PE=4 SV=1	slr0287			28				0.859123	0.841605	0.00479104	0.0332708	0.417734	0.0175186	0.3791	0.00664131
1444	Q55504	35-46	1xiodoTMT6plex [C5]	Bifunctional protein GlmU OS=Synechocystis sp. (strain PCC 6803 / Kazusa) OX=1111708 GN=glmU PE=3 SV=1	sll0899	glmU	glmU	39				0.874709	0.864207	0.00587009	0.011565	0.233396	0.0105022	0.631907	0.0066364
1445	Q6YRT5	113-126	1xiodoTMT6plex [C1]	Sll6010 protein OS=Synechocystis sp. (strain PCC 6803 / Kazusa) OX=1111708 GN=sll6010 PE=4 SV=1	sll6010;sll6069			113				0.534372	0.517289	0.0183538	0.0263726	0.409214	0.0170834	0.388049	0.0066292
1446	Q55233	141-156	1xiodoTMT6plex [C7]	Protein DrgA OS=Synechocystis sp. (strain PCC 6803 / Kazusa) OX=1111708 GN=drgA PE=1 SV=1	slr1719	drgA	drgA	147				0.923511	0.906476	0.0168871	0.0271824	0.408717	0.0170342	0.388578	0.00661911
1447	P72728	27-40	2xiodoTMT6plex [C3; C13]	Sensory transduction histidine kinase OS=Synechocystis sp. (strain PCC 6803 / Kazusa) OX=1111708 GN=slr1414 PE=4 SV=1	slr1414			29	39			0.81187	0.79596	0.0082661	0.027022	0.3847	0.0159095	0.414878	0.00660049
1448	P53579	129-135	1xiodoTMT6plex [C5]	Methionine aminopeptidase A OS=Synechocystis sp. (strain PCC 6803 / Kazusa) OX=1111708 GN=slr0918 PE=3 SV=1	slr0918		map	133				0.86522	0.84582	0.0160457	0.0375792	0.457088	0.0193996	0.34	0.00659587
1449	Q6ZED7	3-28	1xiodoTMT6plex [C25]	Uncharacterized protein OS=Synechocystis sp. (strain PCC 6803 / Kazusa) OX=1111708 GN=slr7061 PE=4 SV=1	slr7061			27				0.884267	0.871477	0.018151	0.00538004	0.306919	0.0127894	0.512976	0.00656065
1450	Q55903	195-202	1xiodoTMT6plex [C6]	Slr0299 protein OS=Synechocystis sp. (strain PCC 6803 / Kazusa) OX=1111708 GN=slr0299 PE=4 SV=1	slr0299			200				0.892646	0.877374	0.0169336	0.0202062	0.372443	0.0152728	0.428941	0.00655113
1451	P73242	267-273	1xiodoTMT6plex [C6]	Malonyl CoA-acyl carrier protein transacylase OS=Synechocystis sp. (strain PCC 6803 / Kazusa) OX=1111708 GN=fabD PE=1 SV=1	slr2023	fabD	fabD	272				0.87523	0.863047	0.0109114	0.0134649	0.290302	0.012183	0.53715	0.00654412
1452	Q55407	166-182	1xiodoTMT6plex [C2]	Slr0580 protein OS=Synechocystis sp. (strain PCC 6803 / Kazusa) OX=1111708 GN=slr0580 PE=4 SV=1	slr0580			167				0.858296	0.842104	0.0280965	0.00881783	0.394825	0.0161924	0.403595	0.00653519
1453	P73505	960-979	2xiodoTMT6plex [C1; C18]	Isoleucine--tRNA ligase OS=Synechocystis sp. (strain PCC 6803 / Kazusa) OX=1111708 GN=ileS PE=3 SV=1	sll1362	ileS	ileS	960	977			0.585475	0.556917	0.0489414	0.0692545	0.591005	0.0285581	0.228409	0.00652293
1454	Q55680	303-324	1xiodoTMT6plex [C19]	Uncharacterized protein sll0005 OS=Synechocystis sp. (strain PCC 6803 / Kazusa) OX=1111708 GN=sll0005 PE=3 SV=1	sll0005			321				0.848167	0.824239	0.0462064	0.0398986	0.534469	0.0239277	0.272078	0.0065102
1455	P73067	412-420	1xiodoTMT6plex [C6]	1-deoxy-D-xylulose-5-phosphate synthase OS=Synechocystis sp. (strain PCC 6803 / Kazusa) OX=1111708 GN=dxs PE=3 SV=1	sll1945	dxs		417				0.883584	0.865596	0.027935	0.0228146	0.436409	0.0179878	0.360107	0.00647754
1456	P73820	127-151	1xiodoTMT6plex [C18]	Ribosomal protein L11 methyltransferase OS=Synechocystis sp. (strain PCC 6803 / Kazusa) OX=1111708 GN=prmA PE=3 SV=1	sll1909	prmA	prmA	144				0.841176	0.826277	0.0248755	0.00527245	0.367561	0.0148993	0.43467	0.00647629
1457	P73505	765-779	1xiodoTMT6plex [C2]	Isoleucine--tRNA ligase OS=Synechocystis sp. (strain PCC 6803 / Kazusa) OX=1111708 GN=ileS PE=3 SV=1	sll1362	ileS	ileS	766				0.905034	0.886429	0.0304575	0.0235115	0.449443	0.0186043	0.347326	0.00646174
1458	P74069	151-161	1xiodoTMT6plex [C7]	NAD(P)H-quinone oxidoreductase subunit N OS=Synechocystis sp. (strain PCC 6803 / Kazusa) OX=1111708 GN=ndhN PE=1 SV=1	sll1262	ndhN		157				0.878523	0.861897	0.00859098	0.0300307	0.408748	0.0166255	0.388544	0.00645973
1459	P72586	177-195	1xiodoTMT6plex [C8]	GDP-mannose 4,6-dehydratase OS=Synechocystis sp. (strain PCC 6803 / Kazusa) OX=1111708 GN=rfbD PE=1 SV=1	sll1212	rfbD; gmd	rfbD	184				0.887583	0.869776	0.0169116	0.0311936	0.433768	0.0178072	0.362743	0.00645944
1460	P74741	324-344	2xiodoTMT6plex [C5; C11]	Bifunctional purine biosynthesis protein PurH OS=Synechocystis sp. (strain PCC 6803 / Kazusa) OX=1111708 GN=purH PE=3 SV=2	slr0597	purH	purH	328	334			0.841315	0.823514	0.011026	0.0337452	0.434107	0.0178019	0.362403	0.00645144
1461	P73534	244-251	1xiodoTMT6plex [C1]	Pyruvate kinase 2 OS=Synechocystis sp. (strain PCC 6803 / Kazusa) OX=1111708 GN=pyk2 PE=3 SV=1	sll1275	pyk2	pykF	244				0.875524	0.841455	0.0741683	0.0937431	0.647426	0.0340691	0.18881	0.00643257
1462	P74388	296-304	1xiodoTMT6plex [C8]	2-methyl-6-phytyl-1,4-hydroquinone methyltransferase OS=Synechocystis sp. (strain PCC 6803 / Kazusa) OX=1111708 GN=sll0418 PE=1 SV=1	sll0418			303				0.90464	0.891714	0.00710029	0.0183218	0.318126	0.0129264	0.497401	0.00642961
1463	Q55134	15-25	1xiodoTMT6plex [C3]	Sll0071 protein OS=Synechocystis sp. (strain PCC 6803 / Kazusa) OX=1111708 GN=sll0071 PE=4 SV=1	sll0071			17				0.853177	0.840789	0.00398488	0.0177623	0.303825	0.0123887	0.517377	0.00640964
1464	Q55674	115-126	1xiodoTMT6plex [C5]	Fumarate hydratase class II OS=Synechocystis sp. (strain PCC 6803 / Kazusa) OX=1111708 GN=fumC PE=3 SV=1	slr0018	fumC	fumC	119				0.84391	0.817204	0.0444827	0.0615985	0.575541	0.0267062	0.239923	0.00640745
1465	P73655	234-260	1xiodoTMT6plex [C12]	Tryptophan--tRNA ligase OS=Synechocystis sp. (strain PCC 6803 / Kazusa) OX=1111708 GN=trpS PE=3 SV=2	slr1884	trpS	trpS	245				0.799697	0.774894	0.0581914	0.0315538	0.551729	0.0248029	0.258274	0.00640593
1466	P74527	150-167	1xiodoTMT6plex [C5]	Aminopeptidase N OS=Synechocystis sp. (strain PCC 6803 / Kazusa) OX=1111708 GN=ape2 PE=3 SV=1	sll1343	ape2	ape2	154				0.90974	0.89428	0.0158068	0.0227084	0.387935	0.0154603	0.411241	0.00635793
1467	Q55715	56-69	1xiodoTMT6plex [C1]	Slr0637 protein OS=Synechocystis sp. (strain PCC 6803 / Kazusa) OX=1111708 GN=slr0637 PE=4 SV=1	slr0637			56				0.886035	0.865362	0.0295097	0.0373572	0.493799	0.0206734	0.30645	0.00633535
1468	P72744	99-111	1xiodoTMT6plex [C3]	Slr1100 protein OS=Synechocystis sp. (strain PCC 6803 / Kazusa) OX=1111708 GN=slr1100 PE=4 SV=1	slr1100			101				0.813698	0.795596	0.0118793	0.0353396	0.447693	0.0181023	0.34902	0.00631808
1469	P73669	326-335	1xiodoTMT6plex [C7]	Processing protease OS=Synechocystis sp. (strain PCC 6803 / Kazusa) OX=1111708 GN=sll2009 PE=4 SV=1	sll2009			332				0.777073	0.762068	0.0231941	0.0124627	0.379492	0.0150051	0.420797	0.00631409
1470	P52276	277-287	1xiodoTMT6plex [C1]	Asparagine--tRNA ligase OS=Synechocystis sp. (strain PCC 6803 / Kazusa) OX=1111708 GN=asnS PE=3 SV=2	sll0495	asnS	asnS	277				0.896249	0.88604	0.00852996	0.00961736	0.240962	0.0102093	0.618051	0.00630985
1471	P74220	239-260	1xiodoTMT6plex [C4]	Putative carboxypeptidase slr1534 OS=Synechocystis sp. (strain PCC 6803 / Kazusa) OX=1111708 GN=slr1534 PE=3 SV=1	slr1534			242				0.875823	0.857755	0.00862149	0.0362395	0.448125	0.0180683	0.348601	0.00629861
1472	Q55504	150-164	1xiodoTMT6plex [C10]	Bifunctional protein GlmU OS=Synechocystis sp. (strain PCC 6803 / Kazusa) OX=1111708 GN=glmU PE=3 SV=1	sll0899	glmU	glmU	159				0.855944	0.834404	0.0194346	0.0478703	0.510173	0.0215404	0.292283	0.00629588
1473	P74552	980-989	1xiodoTMT6plex [C3]	Helicase of the snf2/rad54 family OS=Synechocystis sp. (strain PCC 6803 / Kazusa) OX=1111708 GN=sll1366 PE=4 SV=1	sll1366			982				0.798086	0.776766	0.0148829	0.0486175	0.507898	0.0213194	0.294224	0.00627269
1474	P73179	468-491	1xiodoTMT6plex [C16]	ATP-dependent zinc metalloprotease FtsH 1 OS=Synechocystis sp. (strain PCC 6803 / Kazusa) OX=1111708 GN=ftsH1 PE=2 SV=1	slr1390	ftsH1	ftsH	483				0.770025	0.747123	0.048719	0.0319613	0.533374	0.0229021	0.272968	0.00625156
1475	Q55451	181-202	1xOxidation [M1]; 1xiodoTMT6plex [C14]	Sirohydrochlorin cobaltochelatase OS=Synechocystis sp. (strain PCC 6803 / Kazusa) OX=1111708 GN=cbiX PE=1 SV=1	sll0037	cbiX		194				0.821008	0.804867	0.00764192	0.0294934	0.410749	0.0161409	0.386423	0.00623721
1476	P73606	432-440	1xiodoTMT6plex [C1]	Slr1855 protein OS=Synechocystis sp. (strain PCC 6803 / Kazusa) OX=1111708 GN=slr1855 PE=3 SV=1	slr1855			432				0.804022	0.767394	0.0691355	0.122706	0.675721	0.0366285	0.170232	0.00623536
1477	P54206	95-112	1xiodoTMT6plex [C2]	Ribulose bisphosphate carboxylase small subunit OS=Synechocystis sp. (strain PCC 6803 / Kazusa) OX=1111708 GN=cbbS PE=1 SV=1	slr0012	cbbS; rbcS	rbcS	96				0.789319	0.767104	0.0289023	0.0470263	0.524136	0.0222153	0.280556	0.00623264
1478	P73594	132-156	1xiodoTMT6plex [C18]	WD repeat-containing protein slr1409 OS=Synechocystis sp. (strain PCC 6803 / Kazusa) OX=1111708 GN=slr1409 PE=1 SV=1	slr1409			149				0.894229	0.877689	0.0207968	0.0242352	0.420375	0.0165407	0.376363	0.00622529
1479	Q55753	107-123	1xiodoTMT6plex [C14]	High-affinity branched-chain amino acid transport ATP-binding protein OS=Synechocystis sp. (strain PCC 6803 / Kazusa) OX=1111708 GN=braG or livF PE=4 SV=1	sll0374	braG or livF	braG_or_livF	120				0.871852	0.853137	0.0401378	0.00256431	0.465446	0.0187153	0.332131	0.00621592
1480	P73705	305-331	1xiodoTMT6plex [C6]	Sll1693 protein OS=Synechocystis sp. (strain PCC 6803 / Kazusa) OX=1111708 GN=sll1693 PE=4 SV=1	sll1693			310				0.833983	0.813847	0.0326999	0.0326191	0.492201	0.0201364	0.307858	0.00619914
1481	P72649	70-85	1xiodoTMT6plex [C1]	Phosphoglycerate mutase OS=Synechocystis sp. (strain PCC 6803 / Kazusa) OX=1111708 GN=gpmB PE=4 SV=1	slr1124	gpmB	gpmB	70				0.854986	0.835349	0.00675307	0.0436923	0.484622	0.0196368	0.314597	0.00617767
1482	Q55436	149-159	1xiodoTMT6plex [C6]	Slr0848 protein OS=Synechocystis sp. (strain PCC 6803 / Kazusa) OX=1111708 GN=slr0848 PE=1 SV=1	slr0848			154				0.856051	0.83411	0.0279809	0.0467978	0.524197	0.021941	0.280506	0.00615458
1483	Q01952	135-161	1xiodoTMT6plex [C23]	Allophycocyanin beta chain OS=Synechocystis sp. (strain PCC 6803 / Kazusa) OX=1111708 GN=apcB PE=1 SV=1	slr1986	apcB	apcB	157				0.899753	0.882181	0.0190356	0.030746	0.447368	0.0175716	0.349335	0.00613838
1484	P74303	232-250	2xiodoTMT6plex [C12; C15]	Lipid II isoglutaminyl synthase (glutamine-hydrolyzing) subunit MurT OS=Synechocystis sp. (strain PCC 6803 / Kazusa) OX=1111708 GN=murT PE=3 SV=1	slr0938	murT		243	246			0.675798	0.650519	0.0404645	0.0587794	0.572677	0.0252791	0.24209	0.00611981
1485	P72902	270-280	1xiodoTMT6plex [C9]	Slr1066 protein OS=Synechocystis sp. (strain PCC 6803 / Kazusa) OX=1111708 GN=slr1066 PE=4 SV=1	slr1066			278				0.884952	0.874562	0.00798543	0.0110844	0.258134	0.0103899	0.588154	0.00611085
1486	P74500	210-217	1xiodoTMT6plex [C1]	Slr1940 protein OS=Synechocystis sp. (strain PCC 6803 / Kazusa) OX=1111708 GN=slr1940 PE=4 SV=1	slr1940			210				0.390881	0.352266	0.13606	0.0820016	0.695376	0.0386154	0.15778	0.00609275
1487	P73829	166-174	1xiodoTMT6plex [C5]	Slr1998 protein OS=Synechocystis sp. (strain PCC 6803 / Kazusa) OX=1111708 GN=slr1998 PE=4 SV=1	slr1998			170				0.822155	0.807392	0.00410494	0.0260481	0.387107	0.0147632	0.412169	0.00608493
1488	P29256	62-80	1xiodoTMT6plex [C6]	Photosystem I reaction center subunit III OS=Synechocystis sp. (strain PCC 6803 / Kazusa) OX=1111708 GN=psaF PE=1 SV=1	sll0819	psaF	psaF	67				0.434214	0.403397	0.0374184	0.097084	0.634977	0.0308168	0.197242	0.00607837
1489	P73507	733-755	1xiodoTMT6plex [C15]	DNA polymerase III subunit OS=Synechocystis sp. (strain PCC 6803 / Kazusa) OX=1111708 GN=dnaX PE=3 SV=1	sll1360	dnaX	dnaX	747				0.832866	0.809537	0.0548044	0.0290519	0.550314	0.0233283	0.259389	0.00605112
1490	Q55183	75-93	1xiodoTMT6plex [C15]	Phosphomannose isomerase OS=Synechocystis sp. (strain PCC 6803 / Kazusa) OX=1111708 GN=rfbM PE=4 SV=1	slr0493	rfbM	rfbM	89				0.852088	0.836736	0.0263395	0.0111868	0.405383	0.0153521	0.392135	0.00602009
1491	P74177	49-61	1xiodoTMT6plex [C11]	DNA-directed RNA polymerase subunit gamma OS=Synechocystis sp. (strain PCC 6803 / Kazusa) OX=1111708 GN=rpoC1 PE=3 SV=1	slr1265	rpoC1	rpoC1	59				0.826285	0.805218	0.0134427	0.0500148	0.519927	0.0210678	0.284058	0.00598446
1492	Q59999	629-636	1xiodoTMT6plex [C5]	Cation-transporting ATPase E1-E2 ATPase OS=Synechocystis sp. (strain PCC 6803 / Kazusa) OX=1111708 GN=sll0672 PE=4 SV=1	sll0672			633				0.82972	0.809173	0.0312012	0.0384315	0.511948	0.020547	0.290774	0.00597453
1493	P28371	96-119	1xiodoTMT6plex [C10]	Elongation factor G 1 OS=Synechocystis sp. (strain PCC 6803 / Kazusa) OX=1111708 GN=fusA PE=1 SV=2	slr1463	fusA; fus	fus	105				0.890358	0.875783	0.00633372	0.0254207	0.389824	0.0145744	0.409131	0.00596286
1494	Q55601	403-411	1xiodoTMT6plex [C2]	Slr0386 protein OS=Synechocystis sp. (strain PCC 6803 / Kazusa) OX=1111708 GN=slr0386 PE=4 SV=1	slr0386			404				0.613079	0.589724	0.0386972	0.0498856	0.556566	0.0233551	0.254483	0.00594347
1495	P74452	484-490	1xiodoTMT6plex [C2]	Sll0149 protein OS=Synechocystis sp. (strain PCC 6803 / Kazusa) OX=1111708 GN=sll0149 PE=4 SV=1	sll0149			485				0.857446	0.842807	0.0129626	0.0231251	0.393019	0.0146388	0.405586	0.0059373
1496	P28371	664-686	1xOxidation [M5]; 1xiodoTMT6plex [C13]	Elongation factor G 1 OS=Synechocystis sp. (strain PCC 6803 / Kazusa) OX=1111708 GN=fusA PE=1 SV=2	slr1463	fusA; fus	fus	676				0.854601	0.840198	0.00280583	0.0256028	0.38759	0.0144035	0.411627	0.00592886
1497	P72817	145-157	1xiodoTMT6plex [C7]	Universal stress protein Sll1654 OS=Synechocystis sp. (strain PCC 6803 / Kazusa) OX=1111708 GN=sll1654 PE=3 SV=1	sll1654			151				0.85638	0.838801	0.0233545	0.0292757	0.461814	0.0175795	0.335533	0.0058985
1498	P72948	34-49	1xiodoTMT6plex [C5]	OmpR subfamily OS=Synechocystis sp. (strain PCC 6803 / Kazusa) OX=1111708 GN=sll0649 PE=4 SV=1	sll0649			38				0.824482	0.806467	0.0245748	0.0308207	0.472903	0.018015	0.325228	0.00585899
1499	P54206	95-113	1xiodoTMT6plex [C2]	Ribulose bisphosphate carboxylase small subunit OS=Synechocystis sp. (strain PCC 6803 / Kazusa) OX=1111708 GN=cbbS PE=1 SV=1	slr0012	cbbS; rbcS	rbcS	96				0.80278	0.783361	0.030189	0.033912	0.499938	0.019419	0.301084	0.00584676
1500	P27179	142-162	1xiodoTMT6plex [C3]; 1xOxidation [M]	ATP synthase subunit alpha OS=Synechocystis sp. (strain PCC 6803 / Kazusa) OX=1111708 GN=atpA PE=3 SV=1	sll1326	atpA	atpA	144				0.815155	0.798631	0.0121629	0.0313895	0.443109	0.0165242	0.353489	0.00584114
1501	P72712	20-36	1xiodoTMT6plex [C8]	Photosystem I reaction center subunit PsaK 1 OS=Synechocystis sp. (strain PCC 6803 / Kazusa) OX=1111708 GN=psaK1 PE=1 SV=1	ssr0390	psaK1; psaK	psaK	27				0.780721	0.765005	0.0210611	0.0223048	0.425006	0.0157168	0.371605	0.00584044
1502	P73123	76-85	2xiodoTMT6plex [C5; C9]	Probable RuBisCO transcriptional regulator OS=Synechocystis sp. (strain PCC 6803 / Kazusa) OX=1111708 GN=rbcR PE=3 SV=1	sll0998	rbcR		80	84			0.887715	0.875282	0.00744092	0.0184573	0.340068	0.0124334	0.468434	0.00582425
1503	Q55415	525-540	1xiodoTMT6plex [C7]	Bicarbonate transporter BicA OS=Synechocystis sp. (strain PCC 6803 / Kazusa) OX=1111708 GN=bicA PE=1 SV=1	sll0834	bicA		531				0.754523	0.731479	0.0513181	0.0361025	0.559262	0.0230448	0.252385	0.00581617
1504	P74295	72-85	1xiodoTMT6plex [C9]	Activator of photopigment and puc expression OS=Synechocystis sp. (strain PCC 6803 / Kazusa) OX=1111708 GN=slr1694 PE=1 SV=1	slr1694			80				0.842002	0.815772	0.0106346	0.0793502	0.600722	0.0262303	0.221326	0.00580546
1505	P74535	653-665	1xiodoTMT6plex [C3]	Sll1336 protein OS=Synechocystis sp. (strain PCC 6803 / Kazusa) OX=1111708 GN=sll1336 PE=1 SV=1	sll1336	argZ		655				0.834155	0.810406	0.0421764	0.0514255	0.569729	0.0237496	0.244332	0.00580278
1506	P73201	326-340	1xiodoTMT6plex [C5]	Serine--tRNA ligase OS=Synechocystis sp. (strain PCC 6803 / Kazusa) OX=1111708 GN=serS PE=3 SV=1	slr1703	serS	serS	330				0.816814	0.791134	0.0394425	0.0665328	0.596039	0.0256803	0.224726	0.00577103
1507	Q55585	255-266	1xiodoTMT6plex [C8]	Probable succinate-semialdehyde dehydrogenase [NADP(+)] OS=Synechocystis sp. (strain PCC 6803 / Kazusa) OX=1111708 GN=gabD PE=3 SV=1	slr0370	gabD	gabD	262				0.868771	0.850978	0.00975068	0.0378009	0.474026	0.0177926	0.324198	0.00576833
1508	P73825	177-189	1xiodoTMT6plex [C8]	Acetyl-CoA acetyltransferase OS=Synechocystis sp. (strain PCC 6803 / Kazusa) OX=1111708 GN=phaA PE=3 SV=2	slr1993	phaA	thl	184				0.897173	0.88362	0.0103369	0.0211736	0.375501	0.013553	0.425389	0.00576528
1509	Q55133	13-24	1xiodoTMT6plex [C2]	Sll0072 protein OS=Synechocystis sp. (strain PCC 6803 / Kazusa) OX=1111708 GN=sll0072 PE=4 SV=1	sll0072			14				0.840182	0.827676	0.0199794	0.00366614	0.346352	0.0125058	0.460483	0.0057587
1510	P73529	188-195	2xiodoTMT6plex [C1; C6]	Sll1280 protein OS=Synechocystis sp. (strain PCC 6803 / Kazusa) OX=1111708 GN=sll1280 PE=3 SV=1	sll1280			188	193			0.873484	0.85892	0.0154936	0.0220642	0.40242	0.0145643	0.395321	0.00575757
1511	Q6YRT2	217-226	1xiodoTMT6plex [C8]	Slr6013 protein OS=Synechocystis sp. (strain PCC 6803 / Kazusa) OX=1111708 GN=slr6013 PE=4 SV=1	slr6013;slr6072			224				0.874651	0.860453	0.0187881	0.0177032	0.394738	0.0141976	0.403691	0.00573144
1512	Q55733	38-66	1xiodoTMT6plex [C28]	OmpR subfamily OS=Synechocystis sp. (strain PCC 6803 / Kazusa) OX=1111708 GN=sll0396 PE=4 SV=1	sll0396			65				0.814636	0.79799	0.0295646	0.0182566	0.453317	0.0166463	0.343598	0.00571964
1513	P72744	112-126	1xiodoTMT6plex [C11]	Slr1100 protein OS=Synechocystis sp. (strain PCC 6803 / Kazusa) OX=1111708 GN=slr1100 PE=4 SV=1	slr1100			122				0.783557	0.761158	0.050933	0.0325075	0.555772	0.0223989	0.255103	0.00571403
1514	P29273	3-17	1xiodoTMT6plex [C13]	Phytoene dehydrogenase OS=Synechocystis sp. (strain PCC 6803 / Kazusa) OX=1111708 GN=pds PE=3 SV=2	slr1254	pds; crtD	pds	15				0.835305	0.815951	0.0283113	0.0363396	0.507117	0.0193536	0.294891	0.00570721
1515	P73734	20-27	1xiodoTMT6plex [C5]	Lipid II isoglutaminyl synthase (glutamine-hydrolyzing) subunit GatD OS=Synechocystis sp. (strain PCC 6803 / Kazusa) OX=1111708 GN=gatD PE=3 SV=1	slr1742	gatD		24				0.81899	0.7961	0.0182079	0.0603802	0.56369	0.0228898	0.24896	0.00569866
1516	Q55828	177-195	1xiodoTMT6plex [C7]	LL-diaminopimelate aminotransferase OS=Synechocystis sp. (strain PCC 6803 / Kazusa) OX=1111708 GN=dapL PE=1 SV=1	sll0480	dapL		183				0.828054	0.81165	0.0130679	0.0313518	0.449947	0.0164036	0.346838	0.00568941
1517	P73495	172-178	1xiodoTMT6plex [C6]	1,4-dihydroxy-2-naphthoyl-CoA synthase OS=Synechocystis sp. (strain PCC 6803 / Kazusa) OX=1111708 GN=menB PE=1 SV=1	sll1127	menB	menB	177				0.86623	0.849839	0.011275	0.0320561	0.450454	0.0163911	0.34635	0.00567704
1518	P72748	190-208	1xiodoTMT6plex [C10]	Slr1104 protein OS=Synechocystis sp. (strain PCC 6803 / Kazusa) OX=1111708 GN=slr1104 PE=4 SV=1	slr1104			199				0.761254	0.73564	0.056513	0.0549185	0.603505	0.0256137	0.219319	0.00561759
1519	P72718	178-191	1xiodoTMT6plex [C9]	Slr0254 protein OS=Synechocystis sp. (strain PCC 6803 / Kazusa) OX=1111708 GN=slr0254 PE=4 SV=1	slr0254			186				0.83409	0.806697	0.071289	0.054256	0.624415	0.0273929	0.204527	0.00560259
1520	P74158	176-195	1xiodoTMT6plex [C10]	Inositol-1-monophosphatase OS=Synechocystis sp. (strain PCC 6803 / Kazusa) OX=1111708 GN=suhB PE=3 SV=1	sll1383	suhB	suhB	185				0.834437	0.818803	0.0248242	0.019407	0.438582	0.0156341	0.357949	0.00559622
1521	P55038	60-67	1xiodoTMT6plex [C4]	Ferredoxin-dependent glutamate synthase 2 OS=Synechocystis sp. (strain PCC 6803 / Kazusa) OX=1111708 GN=gltS PE=1 SV=2	sll1499	gltS	gltB	63				0.813885	0.794286	0.0329022	0.034963	0.518557	0.0195981	0.285204	0.00558946
1522	P74295	113-138	1xiodoTMT6plex [C17]	Activator of photopigment and puc expression OS=Synechocystis sp. (strain PCC 6803 / Kazusa) OX=1111708 GN=slr1694 PE=1 SV=1	slr1694			129				0.892161	0.87977	0.0151901	0.013828	0.35511	0.0123905	0.449637	0.00557124
1523	Q55382	69-85	2xiodoTMT6plex [C3; C12]	Aspartate 1-decarboxylase OS=Synechocystis sp. (strain PCC 6803 / Kazusa) OX=1111708 GN=panD PE=3 SV=1	sll0892	panD	panD	71	80			0.825356	0.806804	0.0269423	0.0341936	0.501388	0.0185523	0.299826	0.00556245
1524	P73581	189-212	1xiodoTMT6plex [C2]	N-acetylmuramoyl-L-alanine amidase OS=Synechocystis sp. (strain PCC 6803 / Kazusa) OX=1111708 GN=amiA PE=4 SV=1	slr0891	amiA	amiA	190				0.465121	0.429291	0.0737379	0.13049	0.70008	0.0358294	0.154852	0.00554826
1525	Q55508	137-146	1xiodoTMT6plex [C9]	Indole-3-glycerol phosphate synthase OS=Synechocystis sp. (strain PCC 6803 / Kazusa) OX=1111708 GN=trpC PE=3 SV=1	slr0546	trpC	trpC	145				0.807491	0.788881	0.0319324	0.0302548	0.504333	0.0186098	0.297283	0.00553238
1526	Q55786	609-616	1xiodoTMT6plex [C1]	Methionine synthase OS=Synechocystis sp. (strain PCC 6803 / Kazusa) OX=1111708 GN=metH PE=3 SV=1	slr0212	metH	metH	609				0.824205	0.802228	0.00819953	0.0594514	0.560364	0.0219771	0.251529	0.00552788
1527	Q59989	59-65	1xiodoTMT6plex [C2]	Peptidyl-tRNA hydrolase OS=Synechocystis sp. (strain PCC 6803 / Kazusa) OX=1111708 GN=pth PE=3 SV=1	slr0922	pth	pth	60				0.791733	0.772627	0.0461261	0.00345175	0.513894	0.0191054	0.289127	0.00552387
1528	P74503	265-272	1xiodoTMT6plex [C2]	KaiC-like protein 2 OS=Synechocystis sp. (strain PCC 6803 / Kazusa) OX=1111708 GN=slr1942 PE=3 SV=1	slr1942	kaiC3		266				0.849717	0.829046	0.0386432	0.0371721	0.540849	0.0206716	0.266924	0.00551774
1529	P74148	78-99	1xiodoTMT6plex [C17]	Universal stress protein Sll1388 OS=Synechocystis sp. (strain PCC 6803 / Kazusa) OX=1111708 GN=sll1388 PE=3 SV=1	sll1388			94				0.88043	0.864915	0.0188129	0.0253017	0.442089	0.0155142	0.35449	0.00549964
1530	P72718	232-255	1xiodoTMT6plex [C21]	Slr0254 protein OS=Synechocystis sp. (strain PCC 6803 / Kazusa) OX=1111708 GN=slr0254 PE=4 SV=1	slr0254			252				0.805561	0.790947	0.0188364	0.0210491	0.420836	0.0146144	0.375887	0.00549335
1531	P74390	147-163	1xOxidation [M3]; 1xiodoTMT6plex [C15]	Negative aliphatic amidase regulator OS=Synechocystis sp. (strain PCC 6803 / Kazusa) OX=1111708 GN=amiC PE=4 SV=1	slr0447	amiC	amiC	161				0.495988	0.460507	0.0397315	0.143145	0.700333	0.0354802	0.154696	0.00548864
1532	Q55900	113-129	1xiodoTMT6plex [C8]	Septum site-determining protein MinD OS=Synechocystis sp. (strain PCC 6803 / Kazusa) OX=1111708 GN=minD PE=3 SV=1	sll0289	minD	minD	120				0.886033	0.873843	0.00186934	0.0201367	0.355419	0.0121898	0.449259	0.00547638
1533	P74292	441-448	1xiodoTMT6plex [C7]	Glutamine-dependent NAD(+) synthetase OS=Synechocystis sp. (strain PCC 6803 / Kazusa) OX=1111708 GN=nadE PE=3 SV=1	slr1691	nadE	nadE	447				0.877465	0.862014	0.0187484	0.0253121	0.443416	0.0154506	0.353188	0.00545698
1534	Q55778	98-109	2xiodoTMT6plex [C1; C3]	Glutamate--tRNA ligase OS=Synechocystis sp. (strain PCC 6803 / Kazusa) OX=1111708 GN=gltX PE=3 SV=1	sll0179	gltX	gltX	98	100			0.84038	0.819914	0.0310505	0.0431318	0.541287	0.0204656	0.266572	0.00545556
1535	P73911	477-501	1xiodoTMT6plex [C18]	Catalase-peroxidase OS=Synechocystis sp. (strain PCC 6803 / Kazusa) OX=1111708 GN=katG PE=1 SV=1	sll1987	katG	katG	494				0.893058	0.877219	0.00755672	0.0322177	0.453692	0.0158392	0.343239	0.00543664
1536	P73471	178-190	1xiodoTMT6plex [C5]	Phosphoribosylaminoimidazole-succinocarboxamide synthase OS=Synechocystis sp. (strain PCC 6803 / Kazusa) OX=1111708 GN=purC PE=3 SV=1	slr1226	purC	purC	182				0.81119	0.799734	0.0073783	0.0165665	0.335366	0.011456	0.474481	0.00543563
1537	Q55575	202-212	1xiodoTMT6plex [C2]	Putative gluconeogenesis factor OS=Synechocystis sp. (strain PCC 6803 / Kazusa) OX=1111708 GN=sll0154 PE=3 SV=1	sll0154			203				0.591499	0.569883	0.0290774	0.0514637	0.560874	0.0216165	0.251135	0.00542866
1538	P73283	257-281	1xiodoTMT6plex [C12]	3-oxoacyl-[acyl-carrier-protein] synthase 2 OS=Synechocystis sp. (strain PCC 6803 / Kazusa) OX=1111708 GN=fabF PE=1 SV=1	sll1069	fabF	fabF	268				0.882658	0.869726	0.00964099	0.0206224	0.380875	0.0129314	0.419218	0.00542108
1539	P26525	74-88	1xiodoTMT6plex [C2]	NAD(P)H-quinone oxidoreductase subunit I OS=Synechocystis sp. (strain PCC 6803 / Kazusa) OX=1111708 GN=ndhI PE=1 SV=1	sll0520	ndhI	ndhI	75				0.820137	0.802475	0.028521	0.0293992	0.496644	0.0176627	0.303955	0.00536866
1540	P74232	22-42	2xiodoTMT6plex [C7; C9]	Phosphoribosylamine--glycine ligase OS=Synechocystis sp. (strain PCC 6803 / Kazusa) OX=1111708 GN=purD PE=3 SV=1	slr1159	purD	purD	28	30			0.706589	0.687493	0.0175379	0.0440067	0.523507	0.0190965	0.281077	0.00536758
1541	P72740	39-47	1xiodoTMT6plex [C6]	Dihydrolipoyl dehydrogenase OS=Synechocystis sp. (strain PCC 6803 / Kazusa) OX=1111708 GN=lpdA PE=1 SV=3	slr1096	lpdA; pdhD	phdD	44				0.75813	0.743093	0.0180259	0.0244718	0.439794	0.0150372	0.35675	0.00536454
1542	Q55659	89-108	1xiodoTMT6plex [C15]	Sll0022 protein OS=Synechocystis sp. (strain PCC 6803 / Kazusa) OX=1111708 GN=sll0022 PE=4 SV=1	sll0022			103				0.400358	0.381301	0.0458363	0.0124481	0.525343	0.019057	0.279557	0.00532753
1543	Q05972	342-348	1xiodoTMT6plex [C3]	Chaperonin GroEL 1 OS=Synechocystis sp. (strain PCC 6803 / Kazusa) OX=1111708 GN=groEL1 PE=1 SV=4	slr2076	groEL1; cpn60-1;groL1	groEL	344				0.900839	0.887417	0.0100197	0.0229115	0.405198	0.0134212	0.392333	0.00526557
1544	P27179	142-162	1xiodoTMT6plex [C3]	ATP synthase subunit alpha OS=Synechocystis sp. (strain PCC 6803 / Kazusa) OX=1111708 GN=atpA PE=3 SV=1	sll1326	atpA	atpA	144				0.869071	0.858684	0.00432708	0.0149323	0.311564	0.0103874	0.506452	0.00526073
1545	P54691	220-240	1xiodoTMT6plex [C15]	Probable branched-chain-amino-acid aminotransferase OS=Synechocystis sp. (strain PCC 6803 / Kazusa) OX=1111708 GN=ilvE PE=3 SV=1	slr0032	ilvE	ilvE	234				0.89516	0.885753	0.00589963	0.0115726	0.278019	0.00940693	0.555925	0.00522955
1546	P73501	125-144	2xiodoTMT6plex [C8; C14]	PmbA protein OS=Synechocystis sp. (strain PCC 6803 / Kazusa) OX=1111708 GN=pmbA PE=3 SV=1	slr1435	pmbA	pmbA	132	138			0.844121	0.829362	0.010992	0.0279218	0.442291	0.0147583	0.354292	0.00522874
1547	P54205	232-247	1xiodoTMT6plex [C11]	Ribulose bisphosphate carboxylase large chain OS=Synechocystis sp. (strain PCC 6803 / Kazusa) OX=1111708 GN=cbbL PE=1 SV=1	slr0009	cbbL; rbcL	rbcL	242				0.82353	0.808896	0.0151653	0.0253639	0.439419	0.0146336	0.357121	0.00522596
1548	P73377	70-77	1xiodoTMT6plex [C3]	Mannose-6-phosphate isomerase OS=Synechocystis sp. (strain PCC 6803 / Kazusa) OX=1111708 GN=manA PE=4 SV=1	slr2074	manA	manA	72				0.89555	0.872515	0.0429797	0.0537555	0.593213	0.0230343	0.226789	0.00522394
1549	Q55905	102-127	1xiodoTMT6plex [C24]	Phosphoenolpyruvate synthase OS=Synechocystis sp. (strain PCC 6803 / Kazusa) OX=1111708 GN=ppsA PE=3 SV=1	slr0301	ppsA	ppsA	125				0.876791	0.860284	0.0159666	0.0334178	0.483209	0.0165069	0.315865	0.00521395
1550	P72644	458-481	2xiodoTMT6plex [C11; C21]	Phosphoribosylformylglycinamidine synthase subunit PurL OS=Synechocystis sp. (strain PCC 6803 / Kazusa) OX=1111708 GN=purL PE=3 SV=2	sll1056	purL	purL	468	478			0.868678	0.851763	0.00956733	0.0376928	0.493137	0.0169149	0.307032	0.00519343
1551	Q55452	99-115	1xiodoTMT6plex [C2]	Uncharacterized protein sll0036 OS=Synechocystis sp. (strain PCC 6803 / Kazusa) OX=1111708 GN=sll0036 PE=3 SV=1	sll0036			100				0.843922	0.831606	0.0146895	0.0158224	0.379048	0.0123164	0.421305	0.00518898
1552	P54899	291-307	1xiodoTMT6plex [C8]	N-acetyl-gamma-glutamyl-phosphate reductase OS=Synechocystis sp. (strain PCC 6803 / Kazusa) OX=1111708 GN=argC PE=3 SV=1	sll0080	argC	argC	298				0.83574	0.821746	0.00602073	0.0266983	0.425846	0.0139942	0.370747	0.00518832
1553	P72604	68-84	1xiodoTMT6plex [C7]	Putative biopolymer transport protein ExbB-like 3 OS=Synechocystis sp. (strain PCC 6803 / Kazusa) OX=1111708 GN=sll1404 PE=3 SV=1	sll1404		exbB	74				0.871818	0.858765	0.0108565	0.0214772	0.40067	0.0130534	0.397214	0.00518497
1554	P73503	81-109	1xiodoTMT6plex [C21]	Slr1437 protein OS=Synechocystis sp. (strain PCC 6803 / Kazusa) OX=1111708 GN=slr1437 PE=4 SV=1	slr1437			101				0.806606	0.781096	0.0653085	0.0529282	0.626954	0.0255095	0.202764	0.0051724
1555	P73820	54-79	1xiodoTMT6plex [C13]	Ribosomal protein L11 methyltransferase OS=Synechocystis sp. (strain PCC 6803 / Kazusa) OX=1111708 GN=prmA PE=3 SV=1	sll1909	prmA	prmA	66				0.853324	0.831694	0.0241668	0.056809	0.57671	0.02163	0.239042	0.00517048
1556	P73603	62-72	1xiodoTMT6plex [C7]	Slr1852 protein OS=Synechocystis sp. (strain PCC 6803 / Kazusa) OX=1111708 GN=slr1852 PE=4 SV=1	slr1852			68				0.875705	0.859907	0.0146237	0.0312266	0.471853	0.0157986	0.326193	0.0051534
1557	P72571	22-35	1xiodoTMT6plex [C1]	Ssl0787 protein OS=Synechocystis sp. (strain PCC 6803 / Kazusa) OX=1111708 GN=ssl0787 PE=4 SV=1	ssl0787			22				0.787195	0.766369	0.0487661	0.0318626	0.56929	0.020826	0.244666	0.00509543
1558	P74348	270-298	2xiodoTMT6plex [C7; C20]	Sll1534 protein OS=Synechocystis sp. (strain PCC 6803 / Kazusa) OX=1111708 GN=sll1534 PE=4 SV=1	sll1534			276	289			0.893704	0.879671	0.00231619	0.0278735	0.433882	0.0140328	0.362629	0.00508869
1559	P73479	1-17	1xiodoTMT6plex [C16]	Succinate dehydrogenase flavoprotein subunit OS=Synechocystis sp. (strain PCC 6803 / Kazusa) OX=1111708 GN=frdA PE=3 SV=1	slr1233	frdA	frdA	16				0.885613	0.867575	0.0201514	0.0399433	0.523423	0.0180385	0.281147	0.00507147
1560	P73806	151-177	1xiodoTMT6plex [C10]	Histidinol-phosphatase OS=Synechocystis sp. (strain PCC 6803 / Kazusa) OX=1111708 GN=suhB PE=3 SV=1	sll1959	suhB	suhB	160				0.806611	0.790947	0.031634	0.01364	0.474986	0.0156646	0.323319	0.00506465
1561	Q55744	180-194	1xiodoTMT6plex [C7]	Sll0381 protein OS=Synechocystis sp. (strain PCC 6803 / Kazusa) OX=1111708 GN=sll0381 PE=4 SV=1	sll0381			186				0.42023	0.395193	0.0268277	0.0784643	0.628634	0.0250372	0.201602	0.00504754
1562	Q55081	321-342	1xiodoTMT6plex [C19]	Deoxyribodipyrimidine photo-lyase OS=Synechocystis sp. (strain PCC 6803 / Kazusa) OX=1111708 GN=phrA PE=1 SV=1	slr0854	phrA; phr	phr	339				0.900793	0.886819	0.0183274	0.0211324	0.435711	0.0139738	0.360802	0.00504177
1563	Q55389	25-46	1xiodoTMT6plex [C7]	Ferredoxin-thioredoxin reductase, catalytic chain OS=Synechocystis sp. (strain PCC 6803 / Kazusa) OX=1111708 GN=ftrC PE=1 SV=1	sll0554	ftrC	ftrC	31				0.777003	0.753764	0.0444657	0.0578519	0.610562	0.0232389	0.21427	0.0049794
1564	Q55729	412-426	1xiodoTMT6plex [C7]	Methionine--tRNA ligase OS=Synechocystis sp. (strain PCC 6803 / Kazusa) OX=1111708 GN=metG PE=3 SV=1	slr0649	metG; metS	metS	418				0.865168	0.851169	0.0058932	0.0278257	0.44197	0.0139994	0.354607	0.0049643
1565	P23353	204-215	1xiodoTMT6plex [C9]	Chorismate synthase OS=Synechocystis sp. (strain PCC 6803 / Kazusa) OX=1111708 GN=aroC PE=3 SV=2	sll1747	aroC	aroC	212				0.891099	0.874788	0.0209798	0.0315124	0.496967	0.0163116	0.303673	0.00495338
1566	P74191	188-200	1xiodoTMT6plex [C2]	Sll1173 protein OS=Synechocystis sp. (strain PCC 6803 / Kazusa) OX=1111708 GN=sll1173 PE=4 SV=1	sll1173			189				0.83907	0.82212	0.0127646	0.0387729	0.511782	0.0169502	0.290915	0.00493106
1567	P72719	65-87	1xiodoTMT6plex [C17]	Bacterioferritin comigratory protein OS=Synechocystis sp. (strain PCC 6803 / Kazusa) OX=1111708 GN=bcp PE=4 SV=1	sll0221	bcp	bcp	81				0.813095	0.805324	0.00784227	0.00547509	0.232089	0.00777112	0.634345	0.00492957
1568	P74130	406-418	1xiodoTMT6plex [C1]	Anthranilate synthase component I-like protein OS=Synechocystis sp. (strain PCC 6803 / Kazusa) OX=1111708 GN=trpE2 PE=3 SV=1	slr1979	trpE2	trpE	406				0.83127	0.813127	0.0417053	0.0206	0.536354	0.018143	0.270548	0.00490857
1569	Q55660	112-120	2xiodoTMT6plex [C2; C8]	Slr0001 protein OS=Synechocystis sp. (strain PCC 6803 / Kazusa) OX=1111708 GN=slr0001 PE=4 SV=1	slr0001			113	119			0.78464	0.76674	0.0150323	0.0430723	0.534063	0.0178993	0.272408	0.00487592
1570	P72748	520-528	1xiodoTMT6plex [C1]	Slr1104 protein OS=Synechocystis sp. (strain PCC 6803 / Kazusa) OX=1111708 GN=slr1104 PE=4 SV=1	slr1104			520				0.876749	0.865707	0.0159356	0.00961859	0.362256	0.011042	0.440984	0.00486936
1571	Q55155	651-670	3xiodoTMT6plex [C2; C13; C16]	General secretion pathway protein E OS=Synechocystis sp. (strain PCC 6803 / Kazusa) OX=1111708 GN=gspE PE=3 SV=1	slr0063	gspE	gspE	652	663	666		0.661331	0.638635	0.0262362	0.0662009	0.610307	0.0226965	0.214452	0.00486731
1572	P73821	376-399	1xiodoTMT6plex [C4]	D-3-phosphoglycerate dehydrogenase OS=Synechocystis sp. (strain PCC 6803 / Kazusa) OX=1111708 GN=serA PE=3 SV=1	sll1908	serA	serA	379				0.862035	0.846311	0.0247361	0.026201	0.491828	0.0157236	0.308187	0.00484582
1573	P73412	319-343	1xiodoTMT6plex [C3]	UvrABC system protein A OS=Synechocystis sp. (strain PCC 6803 / Kazusa) OX=1111708 GN=uvrA PE=3 SV=1	slr1844	uvrA	uvrA	321				0.821546	0.804693	0.034566	0.0221105	0.516129	0.016853	0.287242	0.0048409
1574	Q55486	280-299	1xiodoTMT6plex [C11]	Arginine--tRNA ligase OS=Synechocystis sp. (strain PCC 6803 / Kazusa) OX=1111708 GN=argS PE=3 SV=1	sll0502	argS	argS	290				0.887927	0.869966	0.045629	0.00861632	0.539576	0.0179612	0.267947	0.00481266
1575	Q55641	47-63	2xiodoTMT6plex [C2; C7]	Ribonuclease D OS=Synechocystis sp. (strain PCC 6803 / Kazusa) OX=1111708 GN=rnd PE=4 SV=1	sll0320	rnd	rnd	48	53			0.804486	0.785512	0.0112879	0.0502123	0.557842	0.0189737	0.253489	0.00480963
1576	P73732	481-504	1xiodoTMT6plex [C7]	Extracellular solute-binding protein OS=Synechocystis sp. (strain PCC 6803 / Kazusa) OX=1111708 GN=slr1740 PE=4 SV=1	slr1740			487				0.426042	0.40007	0.0272517	0.0886074	0.652879	0.0259716	0.185167	0.00480909
1577	P74298	165-184	1xiodoTMT6plex [C12]	NarL subfamily OS=Synechocystis sp. (strain PCC 6803 / Kazusa) OX=1111708 GN=sll0921 PE=4 SV=1	sll0921			176				0.707462	0.692184	0.0295532	0.017759	0.485573	0.0152783	0.313745	0.00479351
1578	Q55801	103-118	1xiodoTMT6plex [C14]	Ribonuclease HI OS=Synechocystis sp. (strain PCC 6803 / Kazusa) OX=1111708 GN=rnhA PE=3 SV=1	slr0080	rnhA	rnhA	116				0.87271	0.858618	0.0198837	0.0220573	0.457294	0.014092	0.339804	0.0047885
1579	Q55559	313-335	1xiodoTMT6plex [C3]	Sll0169 protein OS=Synechocystis sp. (strain PCC 6803 / Kazusa) OX=1111708 GN=sll0169 PE=1 SV=1	sll0169			315				0.812239	0.79814	0.0183678	0.0234948	0.458853	0.0140989	0.338326	0.00477004
1580	P54205	446-458	1xiodoTMT6plex [C9]	Ribulose bisphosphate carboxylase large chain OS=Synechocystis sp. (strain PCC 6803 / Kazusa) OX=1111708 GN=cbbL PE=1 SV=1	slr0009	cbbL; rbcL	rbcL	454				0.841132	0.826335	0.00519107	0.032287	0.476999	0.0147973	0.321483	0.00475709
1581	P73237	123-139	1xiodoTMT6plex [C2]	Slr2017 protein OS=Synechocystis sp. (strain PCC 6803 / Kazusa) OX=1111708 GN=slr2017 PE=4 SV=1	slr2017			124				0.387892	0.348915	0.0627974	0.192162	0.7552	0.0389768	0.121938	0.00475276
1582	P74321	156-170	1xiodoTMT6plex [C1]	Sll0910 protein OS=Synechocystis sp. (strain PCC 6803 / Kazusa) OX=1111708 GN=sll0910 PE=4 SV=1	sll0910			156				0.687411	0.664263	0.0440837	0.0612986	0.623529	0.0231479	0.205143	0.00474865
1583	Q55087	35-63	2xiodoTMT6plex [C7; C14]	Geranylgeranyl diphosphate reductase OS=Synechocystis sp. (strain PCC 6803 / Kazusa) OX=1111708 GN=chlP PE=3 SV=1	sll1091	chlP		41	48			0.875308	0.862236	0.0110783	0.0235578	0.433526	0.013072	0.362985	0.00474494
1584	P74027	385-393	1xiodoTMT6plex [C2]	Slr1334 protein OS=Synechocystis sp. (strain PCC 6803 / Kazusa) OX=1111708 GN=slr1334 PE=3 SV=1	slr1334			386				0.802782	0.783097	0.0486471	0.027665	0.575269	0.019685	0.240129	0.00472692
1585	P73452	287-305	1xiodoTMT6plex [C13]	Nitrate/nitrite binding protein NrtA OS=Synechocystis sp. (strain PCC 6803 / Kazusa) OX=1111708 GN=nrtA PE=1 SV=1	sll1450	nrtA	nrtA	299				0.826506	0.803207	0.016089	0.0751152	0.627128	0.0232991	0.202644	0.00472141
1586	Q55793	172-201	1xiodoTMT6plex [C13]	Probable cysteine desulfurase OS=Synechocystis sp. (strain PCC 6803 / Kazusa) OX=1111708 GN=csd PE=1 SV=1	slr0077	csd; sufS	nifS	184				0.769149	0.755548	0.0235434	0.0154916	0.450242	0.0136011	0.346554	0.00471354
1587	P73677	113-123	2xiodoTMT6plex [C6; C10]	Methylenetetrahydrofolate reductase OS=Synechocystis sp. (strain PCC 6803 / Kazusa) OX=1111708 GN=slr2141 PE=3 SV=1	slr2141			118	122			0.878853	0.863321	0.00471109	0.0358755	0.498497	0.0155314	0.302338	0.00469573
1588	P73131	188-198	1xiodoTMT6plex [C4]	Sll0994 protein OS=Synechocystis sp. (strain PCC 6803 / Kazusa) OX=1111708 GN=sll0994 PE=4 SV=1	sll0994			191				0.788826	0.771776	0.0298842	0.0310295	0.530708	0.0170493	0.275144	0.00469102
1589	P73603	138-149	1xiodoTMT6plex [C1]	Slr1852 protein OS=Synechocystis sp. (strain PCC 6803 / Kazusa) OX=1111708 GN=slr1852 PE=4 SV=1	slr1852			138				0.775333	0.746862	0.0310699	0.108671	0.685136	0.0284707	0.164223	0.00467555
1590	P27180	91-106	1xiodoTMT6plex [C8]	ATP synthase subunit delta OS=Synechocystis sp. (strain PCC 6803 / Kazusa) OX=1111708 GN=atpH PE=3 SV=1	sll1325	atpH; atpD	atpD	98				0.901504	0.887096	0.0137916	0.0284385	0.473958	0.0144077	0.32426	0.00467183
1591	Q6YRQ9	188-198	1xiodoTMT6plex [C6]	Site-specific DNA-methyltransferase (adenine-specific) OS=Synechocystis sp. (strain PCC 6803 / Kazusa) OX=1111708 GN=slr6095 PE=3 SV=1	slr6095			193				0.845292	0.83211	0.00359982	0.0265627	0.442342	0.0131819	0.354242	0.00466958
1592	Q55602	171-184	1xiodoTMT6plex [C6]	Cysteine desulfurase OS=Synechocystis sp. (strain PCC 6803 / Kazusa) OX=1111708 GN=nifS PE=3 SV=1	slr0387	nifS	nifS	176				0.802663	0.784189	0.0294152	0.0407243	0.558785	0.0184742	0.252755	0.00466945
1593	P22040	237-254	1xiodoTMT6plex [C16]	Uncharacterized ABC transporter ATP-binding protein sll0415 OS=Synechocystis sp. (strain PCC 6803 / Kazusa) OX=1111708 GN=sll0415 PE=3 SV=2	sll0415			252				0.846759	0.828586	0.0175048	0.0457533	0.555509	0.0181725	0.255309	0.00463961
1594	P74464	86-98	2xiodoTMT6plex [C1; C9]	General secretion pathway protein F OS=Synechocystis sp. (strain PCC 6803 / Kazusa) OX=1111708 GN=gspF PE=3 SV=1	slr0162	gspF	gspF	86	94			0.817622	0.794918	0.0547858	0.0502197	0.624714	0.0227046	0.204319	0.00463897
1595	P74208	372-393	2xiodoTMT6plex [C10; C15]	CTP synthase OS=Synechocystis sp. (strain PCC 6803 / Kazusa) OX=1111708 GN=pyrG PE=3 SV=1	sll1443	pyrG	pyrG	381	386			0.800673	0.783102	0.0138763	0.0439076	0.544791	0.017571	0.26377	0.00463471
1596	P72757	65-92	2xiodoTMT6plex [C11; C24]	Carboxysome assembly protein CcmN OS=Synechocystis sp. (strain PCC 6803 / Kazusa) OX=1111708 GN=ccmN PE=1 SV=1	sll1032	ccmN	ccmN	75	88			0.858751	0.84439	0.0249757	0.0194545	0.475976	0.014361	0.322415	0.00463019
1597	P73004	304-313	1xiodoTMT6plex [C2]	Long-chain-fatty-acid CoA ligase OS=Synechocystis sp. (strain PCC 6803 / Kazusa) OX=1111708 GN=slr1609 PE=3 SV=1	slr1609			305				0.879233	0.867861	0.00515821	0.020076	0.395791	0.0113721	0.402534	0.00457764
1598	P72770	541-556	1xiodoTMT6plex [C14]	High affinity sulfate transporter OS=Synechocystis sp. (strain PCC 6803 / Kazusa) OX=1111708 GN=slr1776 PE=3 SV=1	slr1776			554				0.805111	0.786146	0.045286	0.0290716	0.574573	0.0189651	0.240655	0.00456404
1599	P72861	69-86	1xiodoTMT6plex [C2]	Uncharacterized protein sll0936 OS=Synechocystis sp. (strain PCC 6803 / Kazusa) OX=1111708 GN=sll0936 PE=3 SV=1	sll0936			70				0.878767	0.862167	0.0145187	0.0396751	0.533492	0.0166007	0.272872	0.00452988
1600	Q55087	85-93	1xiodoTMT6plex [C8]	Geranylgeranyl diphosphate reductase OS=Synechocystis sp. (strain PCC 6803 / Kazusa) OX=1111708 GN=chlP PE=3 SV=1	sll1091	chlP		92				0.908036	0.892931	0.0177451	0.0308305	0.502869	0.0151042	0.298545	0.00450929
1601	Q6ZES2	743-763	1xiodoTMT6plex [C14]	Slr5058 protein OS=Synechocystis sp. (strain PCC 6803 / Kazusa) OX=1111708 GN=slr5058 PE=4 SV=1	slr5058			756				0.860997	0.847734	0.00498932	0.0276593	0.459628	0.0132626	0.337594	0.00447738
1602	Q59987	132-138	1xiodoTMT6plex [C2]	Light-dependent protochlorophyllide reductase OS=Synechocystis sp. (strain PCC 6803 / Kazusa) OX=1111708 GN=por PE=1 SV=2	slr0506	por; pcr	pcr	133				0.922148	0.909386	0.00945432	0.0244984	0.4473	0.012762	0.349401	0.00445905
1603	Q6ZE88	161-181	1xiodoTMT6plex [C8]	Sll8004 protein OS=Synechocystis sp. (strain PCC 6803 / Kazusa) OX=1111708 GN=sll8004 PE=4 SV=1	sll8004			168				0.881798	0.865386	0.0044033	0.0418084	0.536021	0.0164114	0.270818	0.0044445
1604	Q55880	67-80	1xiodoTMT6plex [C6]	Probable dual-specificity RNA methyltransferase RlmN OS=Synechocystis sp. (strain PCC 6803 / Kazusa) OX=1111708 GN=rlmN PE=3 SV=1	sll0098	rlmN		72				0.767199	0.749349	0.0456837	0.0181999	0.563666	0.0178495	0.248978	0.00444413
1605	P73311	44-58	1xiodoTMT6plex [C8]	30S ribosomal protein S17 OS=Synechocystis sp. (strain PCC 6803 / Kazusa) OX=1111708 GN=rpsQ PE=3 SV=1	ssl3437	rpsQ; rps17	rps17	51				0.863078	0.84565	0.0406091	0.023799	0.556203	0.0174286	0.254766	0.00444023
1606	Q55891	180-206	1xiodoTMT6plex [C9]	Phycocyanobilin:ferredoxin oxidoreductase OS=Synechocystis sp. (strain PCC 6803 / Kazusa) OX=1111708 GN=pcyA PE=1 SV=1	slr0116	pcyA		188				0.814678	0.795915	0.0207831	0.0498785	0.579958	0.018764	0.236604	0.00443963
1607	P73392	77-84	1xiodoTMT6plex [C7]	Uncharacterized protein sll1735 OS=Synechocystis sp. (strain PCC 6803 / Kazusa) OX=1111708 GN=sll1735 PE=4 SV=1	sll1735			83				0.282931	0.255709	0.057815	0.0929503	0.688851	0.0272225	0.161875	0.00440663
1608	Q55160	333-339	1xiodoTMT6plex [C6]	Biotin carboxylase OS=Synechocystis sp. (strain PCC 6803 / Kazusa) OX=1111708 GN=accC PE=4 SV=1	sll0053	accC	accC	338				0.901257	0.884229	0.0208632	0.0404146	0.552031	0.0170281	0.258037	0.00439387
1609	P72848	177-186	1xiodoTMT6plex [C3]	Oxygen-dependent coproporphyrinogen-III oxidase OS=Synechocystis sp. (strain PCC 6803 / Kazusa) OX=1111708 GN=hemF PE=1 SV=1	sll1185	hemF	hemF	179				0.816891	0.786149	0.0514107	0.128664	0.720312	0.0307421	0.14248	0.00438012
1610	P74390	124-136	1xiodoTMT6plex [C7]	Negative aliphatic amidase regulator OS=Synechocystis sp. (strain PCC 6803 / Kazusa) OX=1111708 GN=amiC PE=4 SV=1	slr0447	amiC	amiC	130				0.705179	0.69367	0.01755	0.0135057	0.41893	0.011509	0.377859	0.00434877
1611	P73734	230-248	1xiodoTMT6plex [C13]	Lipid II isoglutaminyl synthase (glutamine-hydrolyzing) subunit GatD OS=Synechocystis sp. (strain PCC 6803 / Kazusa) OX=1111708 GN=gatD PE=3 SV=1	slr1742	gatD		242				0.892404	0.882275	0.011664	0.0130581	0.373073	0.0101283	0.428206	0.00433701
1612	P32422	45-53	2xiodoTMT6plex [C4; C7]	Photosystem I iron-sulfur center OS=Synechocystis sp. (strain PCC 6803 / Kazusa) OX=1111708 GN=psaC PE=1 SV=2	ssl0563	psaC	psaC	48	51			0.605752	0.579413	0.0941627	0.0459152	0.685689	0.0263388	0.163873	0.00431622
[truncated: 896 more rows]
