# Supplementary material for: Systematic determination of disulfide bond reduction potentials reveals a nonequilibrium redox hierarchy in cyanobacteria
Source: Proc Natl Acad Sci U S A. 2026 May 19;123(21):e2600150123. doi: 10.1073/pnas.2600150123 (PMC13214033; doi:10.1073/pnas.2600150123)
Supplement: Supplementary file 5 — Dataset S04 (XLSX) [file pnas.2600150123.sd04.xlsx]

## Sheet: S4
Uniprot ID	cys_count	Peptide detected	Protein name	Gene ID	Gene(Uniprot)	Gene(KEGG)	Em_1	Em_2	Em_3	Em_4	Em_5	Em_6	L1	L2	L3	D1	D2	D3	E_L	SD_L	two-sided p_L	EI_L	E_D	SD_D	two-sided p_D	EI_D
P72606	7	37-59	Slr1485 protein	slr1485					-317.866				0.051374	0.0883828	0.06077	0.0384444	0.09967	0.0622535	-283.09	3.8979	0.588445	1	-282.458	6.65132	0.0948011	0.947545
Q55558	3	141-152	Sll0172 protein	sll0172			-317.408						0.42379	0.302938	0.110011	0.587675	0.332824	0.198488	-303.339	11.9689	0.122033	1	-309.846	11.5056	0.0321838	0
P73126	5	288-310	Probable thylakoid lumen protein sll0997	sll0997			-315.624	-317.292	-320.92				0.0385087	0.0248591	0.0289314	0.0138817	0.0510373	0.029199	-272.663	4.0393	0.0060886	0	-271.402	9.18771	0.953683	1
Q55623	2	193-202	Sll0756 protein	sll0756				-304.254					0.580493	0.551508	0.245146	0.538255	0.294885	0.205767	-301.671	10.514	0.116893	1	-295.245	10.0357	0.0632325	0
P73477	4	104-125	Slr1232 protein	slr1232				-304.738	-298.318				0.0343529	0.0297178	0.0232575	0.0148423	0.299231	0.0233564	-255.553	5.25647	0.0179913	0	-263.303	24.1027	0.611965	1
P74563	4	30-38	Sll0630 protein	sll0630			-299.46		-286.371		-306.163		0.182416	0.287734	0.332726	0.327332	0.35377	0.22878	-283.824	11.4456	0.892931	1	-286.281	10.9255	0.118282	1
P74793	2	45-54	Ssr0693 protein	ssr0693			-292.67		-301.019				0.104505	0.25231	0.181156	0.132343	0.149253	0.15936	-276.194	9.14429	0.250313	1	-273.839	6.07697	0.740223	1
P73559	1	73-88	Slr0878 protein	slr0878					-290.949				0.299719	0.334459	0.295194	0.274924	0.37037	0.234654	-280.469	1.3001	0.153762	1	-279.269	4.34045	0.0881801	0.924663
P73111	2	224-252	Sll1835 protein	sll1835			-289.467	-294.235	-288.976				0.0576512	0.0894256	0.0604204	0.0521918	0.114946	0.0501763	-256.676	4.46941	0.000107553	0	-256.579	7.2408	0.0325781	0
P74094	4	81-103	Slr1958 protein	slr1958			-289.805						0.53977	0.53285	0.435415	0.361318	0.436029	0.451689	-289.941	3.06181	0.111727	1	-285.36	2.62762	0.0038785	0
P73728	4	145-173	Peroxiredoxin sll1621	sll1621			-294.294	-282.427	-290.059				0.869938	0.858293	0.871363	0.887367	0.819302	0.835322	-313.373	6.06699	0.00539604	0	-311.565	7.12168	0.000365811	0
P73728	4	145-173	Peroxiredoxin sll1621	sll1621			-294.294	-282.427	-290.059				0.698842	0.708589	0.691755	0.696406	0.706252	0.667418	-299.98	6.03695	0.0305646	0	-299.394	6.13741	0.00704075	0
Q55744	3	181-194	Sll0381 protein	sll0381			-275.421		-298.422				0.438398	0.50884	0.407466	0.32467	0.534293	0.701573	-284.367	16.4931	0.975123	1	-288.053	19.2948	0.432536	1
Q55837	3	38-51	Uncharacterized protein slr0516	slr0516			-286.761		-286.557				0.370319	0.178894	0.215613	0.128718	0.269126	0.234268	-272.09	6.78559	0.097869	0.968171	-268.827	6.30736	0.540115	1
Q55377	6	525-538	Slr0913 protein	slr0913				-284.228	-283.743				0.40901	0.34163	0.31237	0.252945	0.465846	0.31022	-276.091	2.83178	0.022786	0.287948	-275.196	6.35097	0.481891	1
P73279	5	161-170	Slr1150 protein	slr1150			-281.452	-286.8	-279.77				0.261251	0.312082	0.334838	0.180113	0.33631	0.225091	-271.718	4.36933	0.00817944	0	-267.733	6.66043	0.405205	1
P73283	9	158-179	3-oxoacyl-[acyl-carrier-protein] synthase 2	sll1069	fabF	fabF	-278.165						0.742577	0.747182	0.76463	0.558966	0.634281	0.553113	-292.626	0.820138	0.0519294	0.520619	-282.523	2.45965	0.00943978	0
P73720	11	396-418	Putative OxPP cycle protein OpcA	slr1734	opcA	opcA		-276.595	-278.064				0.812519	0.804162	0.831624	0.690144	0.664777	0.677199	-296.818	1.61798	0.0101207	0	-287.023	1.28647	0.00300827	0
P72952	4	63-72	Sll0645 protein	sll0645					-277.224				0.316017	0.244846	0.318205	0.172658	0.369303	0.148596	-265.64	2.70966	0.00127829	0	-260.471	8.53444	0.171692	1
P52231	2	14-36	Thioredoxin	slr0623	trxA	trxA	-272.11	-272	-277.268				0.708886	0.686156	0.70308	0.41488	0.504687	0.464896	-284.826	3.0979	1	1	-271.765	3.83378	1	1
Q6ZEK4	4	139-156	Uncharacterized protein	slr5126			-270.261	-274.685	-269.931				0.143956	0.121877	0.10996	0.153549	0.157183	0.181156	-246.161	3.34389	2.64008e-05	0	-250.314	3.00283	0.000264455	0
P37101	4	211-231	Phosphoribulokinase	sll1525	prk	prk	-266.827	-270.958	-272.325	-271.853	-274.399	-276.112	0.826569	0.807132	0.812459	0.614649	0.699923	0.613116	-291.493	3.30058	0.0322678	0.580587	-279.804	4.29835	0.0303609	0.530672
P72697	2	116-122	Bacterioferritin comigratory protein	slr0242	bcp	bcp	-292.38		-249.737				0.871097	0.867023	0.906866	0.852104	0.834951	0.811648	-297.45	30.292	0.661515	1	-292.101	30.2128	0.51717	1
P72758	9	529-542	Carboxysome assembly protein CcmM	sll1031	ccmM	ccmM	-270.989	-271.097					0.744059	0.755024	0.753726	0.684886	0.729291	0.692721	-285.46	0.423475	0.758904	1	-282.277	1.50238	0.0114966	0
P73310	2	24-44	50S ribosomal protein L14	sll1806	rplN	rpl14	-271.031						0.842716	0.795241	0.82905	0.851199	0.772695	0.799722	-291.121	2.15154	0.0629667	0.765889	-289.98	3.48041	0.00172293	0
P72758	9	510-521	Carboxysome assembly protein CcmM	sll1031	ccmM	ccmM	-265.418	-275.964					0.781527	0.794037	0.780744	0.76283	0.748837	0.745112	-287.645	7.48039	0.702103	1	-285.204	7.48674	0.256634	1
P72740	7	39-47	Dihydrolipoyl dehydrogenase	slr1096	lpdA	phdD	-272.537	-268.099					0.762448	0.738337	0.773604	0.770034	0.722241	0.737002	-285.262	3.38762	0.895951	1	-284.227	3.56793	0.032118	0.0532756
Q55687	8	148-173	Long-chain acyl-[acyl-carrier-protein] reductase	sll0209			-269.843						0.848843	0.851876	0.865269	0.863992	0.801038	0.824555	-293.069	0.935272	0.047721	0.442424	-290.694	3.0293	0.00111295	0
P74740	3	243-255	Creatinine amidohydrolase	slr0596			-269.945	-271.612	-267.58				0.645294	0.651309	0.687616	0.60404	0.572687	0.598596	-278.473	2.43378	0.0491604	0.699231	-274.566	2.21809	0.323262	1
P73829	3	166-174	Slr1998 protein	slr1998			-269.38						0.825009	0.817451	0.824006	0.834225	0.782207	0.805745	-289.38	0.364968	0.127211	1	-288.176	2.21065	0.00135794	0
Q55726	15	454-474	Sll0602 protein	sll0602			-269.124	-271.051	-267.948				0.770556	0.769637	0.801091	0.802933	0.691	0.767157	-285.967	2.09428	0.625264	1	-284.186	4.27093	0.0133126	0
Q55527	8	621-629	CheA like protein	slr0322			-269.083						0.787197	0.787367	0.819821	0.809371	0.747355	0.755454	-287.075	1.55737	0.343085	1	-285.011	2.57727	0.00422394	0
P73556	8	78-96	Slr0876 protein	slr0876			-268.309						0.787109	0.788765	0.808214	0.802043	0.75477	0.767287	-286.001	0.951676	0.594043	1	-284.49	1.86838	0.00356051	0
P72675	2	324-333	Slr0731 protein	slr0731			-268.103						0.906695	0.892495	0.889871	0.90421	0.864134	0.862987	-296.315	1.30145	0.0273481	0	-293.944	3.01494	0.00053015	0
P37101	4	28-50	Phosphoribulokinase	sll1525	prk	prk	-268.024						0.864054	0.700499	0.877282	0.859676	0.78555	0.798665	-288.339	8.01904	0.552423	1	-287.568	3.61567	0.00348389	0
P37101	4	28-50	Phosphoribulokinase	sll1525	prk	prk	-268.024						0.799854	0.776271	0.761497	0.805717	0.792158	0.750094	-284.527	1.48234	0.889577	1	-284.828	2.19028	0.00369328	0
P72895	7	60-70	Slr1617 protein	slr1617			-267.186						0.773024	0.787724	0.825269	0.840573	0.753107	0.762961	-284.99	2.21447	0.945161	1	-284.37	3.93997	0.0106196	0
P72895	7	60-70	Slr1617 protein	slr1617			-267.186						0.673045	0.686069	0.704293	0.717949	0.625854	0.673622	-277.512	0.957564	0.0597081	0.630502	-276.649	2.7419	0.132623	1
P72902	3	356-372	Slr1066 protein	slr1066			-266.786						0.846238	0.85712	0.870428	0.860807	0.828571	0.8233	-290.305	1.30594	0.105932	1	-288.279	2.01129	0.0011945	0
P73556	8	329-348	Slr0876 protein	slr0876			-266.516						0.68581	0.691635	0.693435	0.635662	0.704211	0.627122	-276.985	0.243122	0.048573	0.479587	-274.98	2.49407	0.277742	1
P74007	10	39-56	Probable guanosine-3',5'-bis(diphosphate) 3'-pyrophosphohydrolase	slr1325	spoT	spoT	-266.085						0.752931	0.766323	0.779056	0.761217	0.705244	0.72473	-281.594	0.95262	0.2263	1	-279.146	1.90854	0.0306114	0.520187
Q55735	6	190-204	Sll0394 protein	sll0394			-271.536	-259.617	-266.902				0.111155	0.349353	0.237734	0.109723	0.2899	0.171336	-249.186	11.3408	0.0134524	0	-246.14	9.88255	0.0138396	0
P72896	7	247-261	Slr1618 protein	slr1618			-265.459						0.828044	0.833311	0.816426	0.846797	0.778917	0.789753	-285.807	0.780139	0.648135	1	-284.148	3.1821	0.00767921	0
Q46363	11	77-94	Acetazolamide conferring resistance protein zam	sll1910	zam	zam	-265.069						0.400398	0.685263	0.393863	0.265489	0.359572	0.314993	-264.822	9.01739	0.0680847	0.214005	-254.743	2.88042	0.00165478	0
P72587	12	446-457	Biosynthetic arginine decarboxylase 2	slr1312	speA2	speA	-264.518						0.803888	0.814462	0.780795	0.818597	0.788454	0.779126	-282.631	1.39142	0.344521	1	-282.295	1.68845	0.00733247	0
P72952	4	235-249	Sll0645 protein	sll0645			-261.258		-266.968				0.257489	0.496754	0.183462	0.647195	0.271648	0.207651	-252.945	10.7268	0.0172909	0	-256.63	14.1304	0.220945	1
P72700	4	215-225	Slr0244 protein	slr0244			-263.563						0.814103	0.819835	0.76975	0.840497	0.675803	0.763212	-281.845	2.19493	0.267004	1	-279.092	6.06023	0.174882	1
P74228	5	98-121	Elongation factor G 2	sll1098	fusB	fus	-262.694						0.843245	0.831981	0.861095	0.852781	0.83605	0.821952	-284.928	1.48412	0.962176	1	-284.095	1.48592	0.00654241	0
Q55709	3	421-445	Protein translocase subunit SecA	sll0616	secA	secA	-262.693						0.891272	0.874885	0.871965	0.906	0.87789	0.855686	-288.674	1.30955	0.186056	1	-288.896	3.19547	0.00192311	0
P74060	3	32-61	Putative sulfur carrier protein slr0821	slr0821			-262.45						0.761976	0.734005	0.773164	0.769587	0.711654	0.710698	-277.275	1.41691	0.0311616	0.415451	-275.548	2.29935	0.202615	1
P74139	5	213-223	Regulatory components of sensory transduction system	slr1983			-262.275						0.8448	0.8625	0.863026	0.8869	0.651729	0.822034	-285.661	1.08666	0.70267	1	-280.632	9.46332	0.271422	1
P29107	2	209-233	Ketol-acid reductoisomerase (NADP(+))	sll1363	ilvC	ilvC	-262.059						0.882757	0.862578	0.884422	0.894355	0.861559	0.856394	-287.706	1.43692	0.240207	1	-287.094	2.49696	0.00214227	0
P74535	12	392-403	Sll1336 protein	sll1336				-261.778					0.846275	0.810716	0.815061	0.788703	0.739277	0.718271	-281.995	1.79488	0.264375	1	-276.125	2.56961	0.162701	1
P72862	6	424-438	Precorrin methylase	slr0969	cbiH	cbiH	-261.412						0.835699	0.827396	0.859673	0.82056	0.824585	0.815677	-283.21	1.67168	0.484521	1	-281.245	0.394952	0.0237145	0.151246
Q55803	7	150-157	Ribosomal protein S12 methylthiotransferase RimO	slr0082	rimO		-261.378						0.674355	0.665169	0.723053	0.660901	0.598822	0.624102	-271.714	1.92318	0.00834537	0	-268.235	1.75393	0.206685	1
P73824	2	54-81	Hydroperoxy fatty acid reductase Gpx2	slr1992	gpx2		-281.213	-241.481					0.872905	0.830049	0.880122	0.889661	0.838266	0.838463	-285.322	28.2391	0.984242	1	-284.769	28.2906	0.634145	1
Q55843	4	83-105	Phosphoribosylformylglycinamidine synthase subunit PurQ	slr0520	purQ	purL	-261.291						0.833007	0.797362	0.819583	0.819108	0.777867	0.748295	-280.842	1.56058	0.14076	1	-278.067	2.77045	0.0691045	0.840156
P74060	3	64-72	Putative sulfur carrier protein slr0821	slr0821			-260.936						0.775494	0.790265	0.794872	0.746945	0.719328	0.768828	-278.006	0.782884	0.066013	0.713423	-274.978	1.70381	0.24193	1
Q55667	4	117-144	Slr0006 protein	slr0006			-260.092						0.919456	0.915181	0.905676	0.903635	0.865773	0.888586	-290.898	1.15265	0.0862005	0.9001	-286.993	2.45114	0.0021529	0
Q55667	4	117-144	Slr0006 protein	slr0006			-260.092						0.840582	0.841379	0.817209	0.783762	0.791481	0.802623	-281.115	1.26747	0.194801	1	-277.614	0.756221	0.0605252	0.792153
P72965	7	86-94	Thiamine-phosphate synthase	sll0635	thiE	thiE	-259.794						0.924283	0.901498	0.911805	0.914111	0.883526	0.88296	-290.498	1.88846	0.0733167	0.851621	-287.711	2.57471	0.00187271	0
Q55726	15	394-403	Sll0602 protein	sll0602				-261.674	-257.818				0.848733	0.838552	0.839304	0.810953	0.768131	0.791956	-281.625	2.78403	0.350506	1	-277.121	3.20757	0.158376	1
P74275	13	590-606	Delta-1-pyrroline-5-carboxylate dehydrogenase	sll1561	putA	putA	-259.721						0.847577	0.861845	0.834977	0.795347	0.811915	0.85107	-282.221	1.36961	0.274951	1	-279.588	2.6035	0.032864	0.513652
P73552	6	136-148	Sll0877 protein	sll0877			-259.553						0.861012	0.874903	0.87888	0.877342	0.805225	0.781374	-284.591	1.0808	0.912442	1	-279.844	4.77871	0.0843938	0.892214
P73290	10	373-385	Adenylosuccinate synthetase	sll1823	purA	purA	-262.141	-259.689	-256.688				0.744694	0.754365	0.788629	0.795198	0.663301	0.715037	-274.785	3.21475	0.0114611	0.030598	-272.37	5.25672	0.877221	1
P72899	18	587-595	Slr1063 protein	slr1063			-259.047						0.856086	0.837096	0.860548	0.859139	0.823996	0.807936	-281.861	1.26513	0.264576	1	-279.896	2.49785	0.0275361	0.438447
Q55512	5	300-318	Aspartate-semialdehyde dehydrogenase	slr0549	asd	asd	-258.927						0.907459	0.888166	0.855794	0.863379	0.844046	0.824687	-285.642	3.29388	0.770301	1	-281.048	1.92878	0.0133423	0.14199
P74515	6	56-64	Slr0990 protein	slr0990			-255.831		-261.528				0.731867	0.658178	0.701638	0.688563	0.634733	0.58462	-269.627	4.63268	0.0521436	0.0705023	-266.028	4.99448	0.246041	1
P73238	4	90-114	Slr2018 protein	slr2018					-258.518				0.216083	0.209424	0.190181	0.155199	0.267924	0.183725	-240.816	1.08954	0.00185073	0	-240.271	4.62596	0.000815926	0
P72937	4	4-17	Slr0670 protein	slr0670			-258.386						0.840117	0.782628	0.789986	0.838375	0.788453	0.789776	-276.955	2.70101	0.0294654	0.437618	-277.044	2.46338	0.10107	1
P73851	4	222-229	Aspartate--tRNA(Asp/Asn) ligase	slr1720	aspS	aspS	-258.36						0.910559	0.901732	0.90317	0.906982	0.869975	0.865689	-287.836	0.729469	0.243103	1	-284.663	2.99086	0.00586856	0
P73700	3	151-164	Slr1815 protein	slr1815			-257.774						0.881575	0.879185	0.884786	0.913028	0.852421	0.839047	-284.031	0.352938	0.701944	1	-282.835	4.93793	0.0373927	0.324764
Q6ZE65	4	59-79	Sll8027 protein	sll8027			-257.6						0.859764	0.86146	0.869322	0.86148	0.836175	0.828342	-281.702	0.56991	0.227952	1	-279.507	1.74077	0.0244054	0.431262
P74535	12	583-590	Sll1336 protein	sll1336			-257.528						0.887442	0.875652	0.861405	0.866946	0.810006	0.825536	-282.971	1.55411	0.422315	1	-278.769	2.88708	0.0526707	0.715843
P73654	4	59-70	Ssl3364 protein	ssl3364			-257.944	-254.7	-258.151				0.559086	0.561089	0.660334	0.164705	0.192315	0.16027	-261.929	3.7333	0.000445307	0	-236.404	2.48573	1.06735e-05	0
Q55158	11	135-142	Riboflavin biosynthesis protein RibD	slr0066	ribD	ribG	-261.15	-254.068	-255.129				0.861834	0.838655	0.865583	0.881118	0.793569	0.794109	-280.038	4.10689	0.182217	1	-277.243	6.24292	0.242817	1
P73935	3	35-60	Adenine phosphoribosyltransferase	sll1430	apt	apt	-256.711						0.907948	0.8909	0.909943	0.888076	0.875407	0.836503	-285.89	1.5233	0.630556	1	-281.325	2.95912	0.0188544	0.214773
Q55184	7	255-261	Sll0456 protein	sll0456			-256.685						0.869839	0.873774	0.885256	0.848974	0.866406	0.821076	-282.275	0.977812	0.306732	1	-278.976	2.27022	0.0378497	0.594503
P48576	3	412-429	2-isopropylmalate synthase	slr0186	leuA	leuA	-256.619						0.876196	0.847452	0.871462	0.887971	0.67637	0.813217	-280.938	1.68753	0.15229	1	-275.247	8.72074	0.591408	1
P74741	5	324-344	Bifunctional purine biosynthesis protein PurH	slr0597	purH	purH	-256.249						0.843926	0.829219	0.850802	0.859435	0.792477	0.818629	-278.056	1.07009	0.0700209	0.751103	-276.527	3.11666	0.15586	1
P74207	5	72-79	3-isopropylmalate dehydratase small subunit	sll1444	leuD	leuD	-256.24						0.790887	0.837382	0.767668	0.841824	0.803729	0.819728	-274.371	2.97059	0.0134878	0	-276.251	1.72318	0.123741	1
P74497	4	209-237	Methylthioribose-1-phosphate isomerase	slr1938	mtnA		-256.203						0.892273	0.886759	0.902024	0.901164	0.854478	0.860296	-284.034	1.07353	0.716237	1	-281.448	3.15448	0.0197147	0.218585
P74296	10	62-85	Phenylalanine--tRNA ligase beta subunit	sll1553	pheT	pheT	-261.381	-251.113	-256.03				0.857282	0.841085	0.865865	0.868507	0.810649	0.823258	-279.356	5.30056	0.220441	1	-277.425	5.94881	0.22459	1
P73501	6	125-144	PmbA protein	slr1435	pmbA	pmbA	-261.413	-253.803	-252.446				0.834755	0.841385	0.856222	0.861601	0.813613	0.812873	-277.973	4.95781	0.135279	1	-276.66	5.53423	0.26345	1
P73058	3	157-165	Histidinol dehydrogenase	slr1848	hisD	hisD	-255.874						0.859155	0.805177	0.87831	0.823349	0.835105	0.809437	-278.53	3.73551	0.0879384	0.93548	-275.936	1.14933	0.145395	1
Q55709	3	172-191	Protein translocase subunit SecA	sll0616	secA	secA	-255.531						0.852144	0.869824	0.87824	0.848796	0.852124	0.832417	-280.03	1.48976	0.0944451	0.974848	-277.646	1.03544	0.0622802	0.801189
P74537	7	177-197	Sll1334 protein	sll1334				-255.483					0.849736	0.822467	0.848057	0.791667	0.794491	0.78103	-277.188	1.45673	0.0306352	0.402568	-272.719	0.553925	0.698209	1
Q55941	7	76-90	Sensory transduction histidine kinase	sll0790				-253.038	-257.678				0.541859	0.537178	0.511178	0.459955	0.542718	0.46035	-256.932	3.39335	0.0111609	0	-254.713	4.12264	0.00833721	0
P54899	7	145-168	N-acetyl-gamma-glutamyl-phosphate reductase	sll0080	argC	argC	-258.569	-258.103	-249.346				0.709203	0.71179	0.736043	0.729918	0.638277	0.697058	-267.622	5.28452	0.0165939	0	-265.769	5.90756	0.200327	1
P73290	10	343-352	Adenylosuccinate synthetase	sll1823	purA	purA		-245.951	-264.412				0.763975	0.746723	0.791671	0.813513	0.712856	0.729326	-270.816	13.1616	0.377839	1	-269.869	13.6471	0.877964	1
P73556	8	31-41	Slr0876 protein	slr0876			-255.102						0.855524	0.813602	0.868721	0.847719	0.840125	0.832474	-277.489	2.81421	0.0385414	0.562894	-276.781	0.741646	0.090102	0.957962
P73123	2	76-85	Probable RuBisCO transcriptional regulator	sll0998	rbcR		-254.915						0.879998	0.888303	0.894845	0.896526	0.863177	0.866143	-281.94	0.973132	0.263616	1	-280.466	2.30299	0.0198963	0.300433
Q55900	2	113-129	Septum site-determining protein MinD	sll0289	minD	minD	-254.87						0.886535	0.8876	0.883963	0.896934	0.86466	0.859935	-281.659	0.241176	0.219535	1	-280.266	2.49439	0.0234807	0.363922
P54902	9	341-359	Gamma-glutamyl phosphate reductase 1	sll0373	proA1	proA	-254.845						0.846009	0.85513	0.817031	0.871195	0.807794	0.801566	-276.508	1.89272	0.028588	0.322821	-275.498	3.74669	0.281724	1
Q6YRP4	9	181-196	Slr6110 protein	slr6110					-254.728				0.867194	0.870451	0.876163	0.887211	0.818509	0.822446	-279.71	0.531033	0.106162	1	-276.941	4.09797	0.171012	1
Q55663	5	301-318	1-deoxy-D-xylulose 5-phosphate reductoisomerase	sll0019	dxr		-254.715						0.893175	0.896742	0.842917	0.870291	0.86633	0.856671	-280.687	3.49638	0.199687	1	-278.925	0.775041	0.0338383	0.530855
P73922	9	157-164	D-fructose 1,6-bisphosphatase class 2/sedoheptulose 1,7-bisphosphatase	slr2094		glpX	-254.615						0.848943	0.819183	0.849288	0.821456	0.815895	0.785199	-276.238	1.63549	0.023925	0.234262	-273.386	1.61203	0.536518	1
P74176	7	94-113	HlyB family	sll1180	hlyB	hlyB	-254.453						0.852194	0.825609	0.853157	0.848646	0.783744	0.803943	-276.511	1.51602	0.0250109	0.274195	-273.709	2.93818	0.516754	1
P73006	4	101-110	CheY subfamily	slr1042			-253.94						0.879019	0.82301	0.854805	0.835975	0.804645	0.808072	-276.985	2.91629	0.0331442	0.479033	-273.453	1.53023	0.517803	1
P72758	9	635-652	Carboxysome assembly protein CcmM	sll1031	ccmM	ccmM	-253.603	-254.98		-255.991	-250.81		0.836662	0.817059	0.841095	0.827518	0.806251	0.799344	-274.73	2.53749	0.0104192	0	-272.9	2.58203	0.676396	1
Q55480	7	119-129	Uncharacterized sugar kinase slr0537	slr0537			-253.667						0.870976	0.843647	0.763541	0.873852	0.801267	0.843169	-274.424	4.93813	0.053683	0.503662	-275.487	3.53701	0.27131	1
Q55678	2	8-30	Sll0007 protein	sll0007			-253.646						0.847188	0.801053	0.88543	0.839595	0.829318	0.855468	-276.071	4.25839	0.0635492	0.680007	-275.478	1.30177	0.1874	1
P74302	2	239-250	Slr0937 protein	slr0937			-253.31						0.865781	0.855971	0.858833	0.865992	0.808517	0.808687	-277.048	0.551275	0.0504532	0.505228	-273.982	3.2052	0.476901	1
P73098	3	298-310	Chaperone protein dnaK3	sll1932	dnaK3	dnaK	-253.281						0.895636	0.878561	0.861721	0.726231	0.871731	0.851679	-279.223	2.09143	0.0806217	0.895076	-273.483	6.55217	0.721269	1
P73471	5	108-116	Phosphoribosylaminoimidazole-succinocarboxamide synthase	slr1226	purC	purC	-253.209						0.77187	0.788623	0.837436	0.78975	0.755127	0.771295	-271.385	2.87335	0.00529443	0	-269.167	1.29021	0.328284	1
P73195	8	56-69	Sll1584 protein	sll1584			-253.181						0.802068	0.736264	0.728629	0.786684	0.681746	0.739633	-268.043	2.9679	0.00247608	0	-266.726	3.54877	0.155642	1
P73466	3	75-98	Sll1142 protein	sll1142				-253.104					0.718223	0.771855	0.799225	0.752421	0.695832	0.681419	-268.499	2.94665	0.00270901	0	-264.857	2.43537	0.0463006	0.675304
Q55563	24	475-489	Uncharacterized WD repeat-containing protein sll0163	sll0163			-253.086						0.891549	0.881644	0.869096	0.879731	0.830792	0.847395	-279.243	1.39686	0.0653452	0.806849	-276.142	2.66618	0.165401	1
P73326	4	127-133	Acetylglutamate kinase	slr1898	argB	argB	-252.901						0.885127	0.844435	0.893677	0.849711	0.842105	0.796162	-278.425	3.0234	0.0625471	0.785306	-273.663	2.59725	0.509328	1
P74298	5	74-81	NarL subfamily	sll0921			-252.305						0.759237	0.752772	0.765093	0.769734	0.722264	0.737399	-267.295	0.440005	0.0104522	0	-266.216	1.68058	0.070136	0.86428
P74240	16	757-767	Ribonucleoside-diphosphate reductase subunit alpha	slr1164	nrdA	nrdA		-259.36	-244.933				0.670006	0.640491	0.672962	0.632307	0.570368	0.644435	-260.886	10.254	0.192212	1	-258.33	10.4308	0.329504	1
P73201	7	341-355	Serine--tRNA ligase	slr1703	serS	serS		-249.411	-254.739				0.850584	0.801144	0.831994	0.797134	0.769436	0.789218	-272.68	4.39943	0.0726809	0.59515	-269.028	3.92358	0.518403	1
P72902	3	270-280	Slr1066 protein	slr1066			-251.995						0.886218	0.87641	0.892229	0.885643	0.874569	0.863475	-278.664	1.01887	0.0820285	0.867082	-277.393	1.32306	0.0740568	0.872679
P73264	5	351-367	3-amino-5-hydroxybenzoic acid synthase	slr1140				-253.761	-250.069				0.767437	0.790964	0.817943	0.788796	0.655963	0.769144	-269.449	3.30039	0.0121435	0	-265.702	5.37545	0.186155	1
P74706	9	191-209	Anhydro-N-acetylmuramic acid kinase	slr1179	anmK		-251.662						0.85816	0.879931	0.849714	0.874537	0.830905	0.813441	-275.714	1.75753	0.0213571	0.145497	-273.459	3.18448	0.581551	1
P74706	9	1-30	Anhydro-N-acetylmuramic acid kinase	slr1179	anmK				-251.641				0.830703	0.819844	0.848221	0.86407	0.77313	0.810974	-272.656	1.3574	0.00833028	0	-271.373	4.11767	0.909812	1
P74473	10	107-122	Slr1923 protein	slr1923			-251.571						0.862014	0.850951	0.851969	0.86037	0.793785	0.80703	-274.753	0.650809	0.0313748	0.0526063	-271.586	3.28028	0.953515	1
P74358	8	297-324	Sll1528 protein	sll1528			-253.692		-249.283				0.88772	0.887002	0.903929	0.8965	0.854682	0.855577	-279.221	3.39372	0.197085	1	-276.347	4.25302	0.265444	1
P73703	3	139-168	General secretion pathway protein G	sll1695	hofG	hofG	-252.467	-250.485					0.298991	0.309184	0.21608	0.202154	0.378827	0.208627	-238.655	3.75889	8.72953e-05	0	-237.54	6.62927	0.00459236	0
P77960	3	13-38	Tryptophan synthase alpha chain	slr0966	trpA	trpA	-251.391						0.850238	0.81096	0.866034	0.774026	0.826047	0.764832	-273.417	2.7375	0.00877678	0	-268.669	2.68045	0.303563	1
P74756	7	73-96	47 kD protein	slr0609				-256.239	-246.147				0.664413	0.648124	0.671314	0.665128	0.571788	0.598975	-259.935	7.17	0.135243	1	-257.186	7.62102	0.238134	1
P73918	10	346-363	Acetolactate synthase	sll1981	ilvB	ilvB	-251.177						0.84514	0.794207	0.839401	0.842826	0.75208	0.811533	-271.646	2.46634	0.00449216	0	-269.678	3.75301	0.530325	1
P73538	11	68-84	Biotin synthase	slr1364	bioB	bioB		-254.972	-247.324				0.702917	0.659026	0.69164	0.680626	0.600621	0.614415	-261.284	5.57853	0.114877	1	-258.247	5.93293	0.100305	1
P74490	5	71-81	Pyruvate dehydrogenase E1 component subunit alpha	slr1934	pdhA		-251.047						0.786271	0.823834	0.878995	0.876456	0.832451	0.800339	-272.068	4.50711	0.0272803	0	-272.602	3.76629	0.79794	1
Q55422	5	108-125	Phosphoribosylformylglycinamidine cyclo-ligase	slr0838	purM	purM	-252.857	-250.543	-249.447				0.606646	0.752308	0.599683	0.586563	0.665706	0.531535	-259.432	5.50637	0.00608076	0	-256.021	4.08859	0.00280769	0
P73947	13	60-69	Slr1507 protein	slr1507				-250.678					0.746806	0.75157	0.780605	0.727487	0.687353	0.748966	-265.733	1.32909	0.00225135	0	-263.143	2.01846	0.0183004	0.283696
P74682	9	816-827	Sll0446 protein	sll0446			-250.484						0.812539	0.834238	0.891361	0.900691	0.889783	0.861461	-273.069	4.35953	0.0318391	0.101917	-277.134	2.5247	0.0986144	0.994202
P77962	5	65-82	Serine hydroxymethyltransferase	sll1931	glyA	gylA	-250.444						0.897215	0.912647	0.902138	0.893436	0.897745	0.865523	-279.764	1.20365	0.118654	1	-277.267	2.18838	0.0833079	0.9267
P74780	4	52-62	Ssr1562 protein	ssr1562				-250.399					0.690788	0.669587	0.732823	0.67905	0.571184	0.638458	-261.367	2.01802	0.00161323	0	-257.386	3.04601	0.00381475	0
P54902	9	299-322	Gamma-glutamyl phosphate reductase 1	sll0373	proA1	proA	-250.31						0.878261	0.864184	0.871924	0.88444	0.830303	0.832314	-275.321	0.820957	0.0358689	0.17958	-273.059	3.32108	0.676975	1
Q55514	2	121-133	Slr0552 protein	slr0552			-250.29						0.853877	0.871021	0.8207	0.818392	0.801702	0.829369	-272.914	2.56757	0.00684979	0	-269.811	1.20932	0.447271	1
P73201	7	326-340	Serine--tRNA ligase	slr1703	serS	serS		-248.606	-251.908				0.776867	0.817844	0.855732	0.867946	0.753959	0.751497	-269.979	4.19122	0.0092818	0	-268.149	6.25697	0.451904	1
P74706	9	166-182	Anhydro-N-acetylmuramic acid kinase	slr1179	anmK		-250.176						0.733295	0.736419	0.759906	0.760428	0.732695	0.70642	-264.07	1.00648	0.00810921	0	-263.418	1.80991	0.019046	0.317178
P72834	6	237-249	UDP-glucose 6-dehydrogenase	slr1299			-250.175						0.844711	0.846836	0.892185	0.903514	0.850891	0.834469	-274.196	3.10429	0.0137142	0	-274.54	4.27974	0.449802	1
P72639	2	41-63	Ssr1853 protein	ssr1853			-256.999	-251.669	-245.671	-248.234	-246.268	-250.598	0.143066	0.0980719	0.118625	0.0745867	0.147786	0.183409	-223.72	5.04121	1.55884e-07	0	-224.812	8.12611	0.000661306	0
P74528	10	253-271	UDP-N-acetylmuramate--L-alanine ligase	slr1423	murC	murC			-249.87				0.704773	0.687249	0.745433	0.694042	0.683425	0.707724	-261.764	1.93018	0.00163328	0	-260.637	0.752108	0.00785402	0
P73989	3	69-79	Slr2122 protein	slr2122			-249.785						0.862969	0.863731	0.893061	0.883987	0.82535	0.82895	-275.078	2.1044	0.0203876	0.0680598	-272.26	3.51143	0.875417	1
P74706	9	153-165	Anhydro-N-acetylmuramic acid kinase	slr1179	anmK		-261.475	-237.797					0.824924	0.715034	0.799168	0.82148	0.80127	0.727938	-266.403	17.2762	0.372929	1	-266.637	17.1452	0.747285	1
Q55383	5	273-281	Malate dehydrogenase	sll0891	mdh	citH	-253.029	-247.332	-248.085				0.879366	0.862548	0.881409	0.789637	0.796007	0.7693	-274.861	3.32265	0.0191109	0.12519	-266.413	3.27418	0.115601	1
P72644	12	34-50	Phosphoribosylformylglycinamidine synthase subunit PurL	sll1056	purL	purL	-246.544	-251.904					0.824231	0.819746	0.827705	0.84752	0.752945	0.799895	-269.38	3.80676	0.131176	1	-267.577	5.46005	0.370151	1
Q55419	2	64-86	MoxR protein	slr0835	moxR	moxR	-248.967						0.870086	0.866731	0.867344	0.872467	0.825662	0.793189	-273.574	0.204332	0.0244494	0	-269.963	3.82538	0.589436	1
Q55861	2	267-283	Slr0619 protein	slr0619			-248.821						0.872212	0.824886	0.841642	0.819551	0.809239	0.826748	-271.204	2.47067	0.00399279	0	-268.506	0.771782	0.222373	1
P74144	3	145-171	Sll1866 protein	sll1866				-248.768					0.714465	0.691279	0.721928	0.759049	0.646841	0.699472	-260.425	1.00586	0.00588686	0	-260.077	3.5496	0.0117072	0
Q55663	5	382-394	1-deoxy-D-xylulose 5-phosphate reductoisomerase	sll0019	dxr		-248.737						0.834514	0.788828	0.821231	0.855778	0.789815	0.810383	-268.158	2.0061	0.00434998	0	-268.578	3.07696	0.312503	1
P55038	20	60-67	Ferredoxin-dependent glutamate synthase 2	sll1499	gltS	gltB	-248.731						0.804947	0.786374	0.850332	0.831783	0.76258	0.788497	-268.14	2.93831	0.00248571	0	-266.5	2.86224	0.114971	1
P73201	7	356-369	Serine--tRNA ligase	slr1703	serS	serS	-248.605						0.802213	0.869835	0.836304	0.877154	0.848925	0.743991	-270.072	3.26406	0.00474632	0	-269.324	6.08052	0.597803	1
P74292	8	441-448	Glutamine-dependent NAD(+) synthetase	slr1691	nadE	nadE	-248.592						0.867537	0.89909	0.865768	0.891231	0.84671	0.848101	-274.413	2.38096	0.00990881	0	-272.678	2.93414	0.756362	1
P74521	6	370-377	Glycogen synthase 1	sll0945	glgA1	glgA	-259.114	-241.824	-244.771				0.827533	0.824231	0.843053	0.862964	0.81689	0.784932	-269.445	9.29829	0.112883	1	-268.729	9.92685	0.655168	1
P72622	4	42-63	Peptide methionine sulfoxide reductase MsrA 1	sll1394	msrA1	msrA	-246.858		-249.816				0.811686	0.795329	0.809714	0.765734	0.735242	0.766678	-266.913	2.21765	0.00474156	0	-263.12	2.43612	0.0258292	0.382577
P72749	7	391-418	50S ribosomal subunit assembly factor BipA	slr1105	bipA	fus	-248.319						0.889888	0.878448	0.89945	0.878073	0.83994	0.835605	-275.568	1.39365	0.0180083	0.0715467	-271.212	2.51588	0.842867	1
P72891	1	176-196	Slr1613 protein	slr1613			-248.163						0.833369	0.822864	0.847007	0.840416	0.802526	0.802204	-269.309	1.15057	0.0147848	0	-267.597	1.96214	0.154566	1
P73496	4	68-80	Proton-translocating NAD(P)(+) transhydrogenase	slr1239	pntA	pntA	-248.158						0.904297	0.858913	0.823953	0.883525	0.875764	0.675087	-272.52	4.63635	0.0315223	0.0541388	-268.667	9.50111	0.652723	1
P74036	4	82-105	UDP-glucuronate decarboxylase	slr0809	rfbB	rfbB	-255.599	-240.684					0.845748	0.848094	0.857127	0.848358	0.810283	0.824518	-270.838	10.5645	0.319558	1	-268.696	10.6967	0.76267	1
P74036	4	39-57	UDP-glucuronate decarboxylase	slr0809	rfbB	rfbB	-248.037						0.92052	0.905225	0.902208	0.909908	0.867835	0.841334	-278.201	1.60046	0.0460463	0.622511	-273.562	4.28669	0.617028	1
P74036	4	39-57	UDP-glucuronate decarboxylase	slr0809	rfbB	rfbB	-248.037						0.887336	0.868134	0.898103	0.857208	0.865023	0.841981	-274.703	1.92203	0.0171161	0	-271.212	1.22266	0.823771	1
P73289	2	65-85	50S ribosomal protein L25	sll1824	rplY		-247.994						0.874604	0.854838	0.879684	0.895794	0.835319	0.856683	-272.832	1.48624	0.0090759	0	-272.216	3.52616	0.886625	1
Q55512	5	66-80	Aspartate-semialdehyde dehydrogenase	slr0549	asd	asd	-247.946						0.914121	0.89841	0.888052	0.903429	0.823442	0.782944	-276.75	1.94186	0.0314513	0.378397	-269.971	6.44049	0.706387	1
Q55764	2	67-77	Slr0192 protein	slr0192			-247.944						0.811642	0.818465	0.833529	0.832456	0.797697	0.808876	-267.874	1.00592	0.0120832	0	-267.179	1.54712	0.127077	1
Q55412	7	34-48	Slr0583 protein	slr0583			-247.886						0.881356	0.859977	0.855205	0.817697	0.834521	0.826393	-272.252	1.60238	0.00828547	0	-268.258	0.765357	0.195259	1
P74576	9	540-552	Biosynthetic arginine decarboxylase 1	slr0662	speA1	speA	-247.88						0.892315	0.861468	0.867278	0.886001	0.855102	0.856085	-273.216	2.00433	0.0121349	0	-272.3	2.04706	0.839363	1
P73529	4	188-195	Sll1280 protein	sll1280				-247.727					0.868023	0.861461	0.890969	0.883994	0.842473	0.850293	-273.03	1.88466	0.0110605	0	-271.431	2.47466	0.904231	1
P54261	1	224-233	Aminomethyltransferase	sll0171	gcvT	gcvT	-247.714						0.903285	0.925304	0.917798	0.910041	0.906708	0.894984	-278.904	1.86577	0.0658446	0.798317	-277.019	1.17143	0.085686	0.935846
P73922	9	53-77	D-fructose 1,6-bisphosphatase class 2/sedoheptulose 1,7-bisphosphatase	slr2094		glpX	-244.277	-252.124	-245.561				0.827068	0.820072	0.824173	0.468877	0.583295	0.480732	-267.465	4.22088	0.0104835	0	-247.907	5.35561	0.000762041	0
P73922	9	53-77	D-fructose 1,6-bisphosphatase class 2/sedoheptulose 1,7-bisphosphatase	slr2094		glpX	-244.277	-252.124	-245.561				0.772199	0.767996	0.771343	0.477966	0.549313	0.499563	-263.142	4.21223	0.00555946	0	-247.791	4.62484	0.000971431	0
P77973	3	56-67	Argininosuccinate synthase	slr0585	argG	argG	-247.117						0.854437	0.813965	0.85057	0.855152	0.715158	0.809698	-268.82	2.10962	0.00511096	0	-265.16	5.63475	0.191846	1
P73558	7	285-297	Glutamyl-tRNA(Gln) amidotransferase subunit A	slr0877	gatA		-247.076						0.877227	0.886179	0.922434	0.915219	0.895177	0.868065	-275.353	3.56258	0.0254568	0.26753	-274.975	3.23522	0.31813	1
P73496	4	27-34	Proton-translocating NAD(P)(+) transhydrogenase	slr1239	pntA	pntA	-247.754		-246.379				0.824454	0.871548	0.827285	0.859895	0.879826	0.865719	-268.958	2.87274	0.00302422	0	-271.748	1.53568	0.994728	1
P73558	7	177-196	Glutamyl-tRNA(Gln) amidotransferase subunit A	slr0877	gatA		-248.35	-247.088	-245.012				0.829545	0.845203	0.843576	0.824665	0.768576	0.833501	-268.434	1.87671	0.00432353	0	-265.796	3.34421	0.0884223	0.947842
P74296	10	116-130	Phenylalanine--tRNA ligase beta subunit	sll1553	pheT	pheT	-246.731						0.877726	0.896324	0.872988	0.874254	0.884621	0.833936	-273.098	1.59164	0.0100397	0	-271.069	2.89366	0.811913	1
P74296	10	116-130	Phenylalanine--tRNA ligase beta subunit	sll1553	pheT	pheT	-246.731						0.781729	0.758291	0.7931	0.722678	0.758934	0.697483	-263.114	1.33107	0.00154471	0	-259.532	2.04981	0.00457786	0
P52415	6	47-62	Glucose-1-phosphate adenylyltransferase	slr1176	glgC	agp	-246.558						0.891748	0.892034	0.85285	0.913734	0.882065	0.863921	-272.584	2.66267	0.00655754	0	-273.642	3.41416	0.554382	1
Q55663	5	148-171	1-deoxy-D-xylulose 5-phosphate reductoisomerase	sll0019	dxr		-246.426						0.894842	0.910694	0.91462	0.900027	0.843542	0.839044	-276.184	1.58337	0.023104	0.216958	-270.518	3.99946	0.712844	1
Q55511	2	396-404	Trigger factor	sll0533	tig	tig	-246.16						0.852067	0.870908	0.905395	0.878371	0.880316	0.855669	-271.929	3.39379	0.00827092	0	-271.205	1.56178	0.826346	1
P74314	1	53-63	OmpR subfamily	slr0947			-246.058						0.877091	0.846671	0.805702	0.902394	0.81103	0.828948	-268.246	3.54707	0.00365871	0	-268.955	5.38774	0.515066	1
P74646	3	264-281	Circadian clock protein kinase KaiC	slr0758	kaiC			-245.865					0.87297	0.880584	0.88842	0.864009	0.814585	0.838333	-271.989	0.961761	0.020628	0	-267.526	2.41345	0.165998	1
P74592	8	279-291	ATP phosphoribosyltransferase regulatory subunit	slr1560	hisZ	hisS	-245.855						0.78082	0.786748	0.871617	0.750526	0.838902	0.763699	-265.409	4.73681	0.0095293	0	-262.942	3.89561	0.0381773	0.507179
P74379	3	25-51	Slr0443 protein	slr0443			-245.801						0.836134	0.718814	0.722482	0.740667	0.758023	0.757724	-261.149	5.14482	0.00642574	0	-260.307	0.690999	0.00700922	0
P74344	6	258-271	Molybdopterin biosynthesis MoeB protein	sll1536	moeB	moeB	-247.565	-242.576	-247.182				0.83163	0.837922	0.840093	0.87307	0.822243	0.779083	-267.104	2.80789	0.00183275	0	-266.326	5.19311	0.194764	1
P74344	6	143-163	Molybdopterin biosynthesis MoeB protein	sll1536	moeB	moeB	-250.456		-240.885				0.890643	0.893976	0.894593	0.863787	0.820786	0.844955	-273.395	6.7736	0.267693	1	-267.72	7.0938	0.5915	1
P73290	10	321-331	Adenylosuccinate synthetase	sll1823	purA	purA			-245.642				0.87183	0.849334	0.779306	0.674303	0.796077	0.674572	-267.012	4.40984	0.0105755	0	-257.914	4.77832	0.0173045	0
Q55822	8	52-72	CobW protein	slr0502	cobW	cobW	-242.686	-250.625	-243.526				0.668326	0.652575	0.694808	0.688562	0.55952	0.638704	-254.989	4.54237	0.000714018	0	-252.589	5.6815	0.00286383	0
P55038	20	1178-1194	Ferredoxin-dependent glutamate synthase 2	sll1499	gltS	gltB	-245.439						0.83154	0.814973	0.849111	0.839248	0.792564	0.790076	-266.368	1.60132	0.00274405	0	-264.241	2.41312	0.0347295	0.549387
Q55786	17	433-446	Methionine synthase	slr0212	metH	metH	-245.394						0.859757	0.854424	0.913903	0.907321	0.897718	0.793212	-271.279	4.3135	0.0215234	0	-270.638	6.69204	0.816519	1
P73189	4	171-181	Slr1397 protein	slr1397				-245.217					0.693229	0.633955	0.644215	0.642603	0.525445	0.599855	-253.743	1.86131	0.000656439	0	-249.978	3.19906	0.000642976	0
P73296	1	5-17	50S ribosomal protein L17	sll1819	rplQ	rpl17	-245.021						0.821064	0.827117	0.852067	0.85973	0.811182	0.818231	-266.093	1.58061	0.00260736	0	-265.811	2.52213	0.0745615	0.877116
P73314	1	20-27	30S ribosomal protein S3	sll1804	rpsC	rps3	-244.976						0.872002	0.74836	0.718495	0.807598	0.797968	0.741249	-262.156	6.89986	0.0351564	0	-261.785	2.68101	0.0140751	0.092603
P77969	4	85-100	Delta-aminolevulinic acid dehydratase	sll1994	hemB	hemB	-244.881						0.834321	0.817651	0.846764	0.830659	0.833997	0.80583	-265.895	1.36727	0.00233877	0	-265.029	1.35984	0.0455675	0.654295
P37979	6	448-461	Protein IcfG	slr1860	icfG	ICFG		-244.855					0.725	0.701775	0.686293	0.645423	0.649166	0.672628	-256.21	1.228	0.00449006	0	-253.278	0.858251	0.00123325	0
P73201	7	221-229	Serine--tRNA ligase	slr1703	serS	serS	-253.524	-235.883					0.86112	0.829336	0.796369	0.840598	0.852906	0.826226	-265.468	12.832	0.281537	1	-266.383	12.5409	0.660754	1
P72700	4	270-280	Slr0244 protein	slr0244			-244.551						0.845391	0.871762	0.806292	0.865896	0.859909	0.811429	-266.502	3.21032	0.00206315	0	-266.926	2.88855	0.141268	1
P74250	3	61-84	Hydroperoxy fatty acid reductase gpx1	slr1171	gpx1			-248.175	-240.801				0.878422	0.857852	0.868306	0.864509	0.829338	0.803474	-269.137	5.34504	0.164763	1	-265.571	5.98149	0.31216	1
P73824	2	54-77	Hydroperoxy fatty acid reductase Gpx2	slr1992	gpx2				-244.487				0.896825	0.85494	0.811854	0.896266	0.816243	0.862829	-267.992	4.58293	0.0133102	0	-268.375	4.3466	0.368364	1
P49433	5	147-163	Glyceraldehyde-3-phosphate dehydrogenase 1	slr0884	gap1	gap1	-244.466						0.825264	0.810061	0.858411	0.839108	0.769707	0.806795	-265.387	2.3638	0.000986666	0	-263.134	2.90592	0.026628	0.393196
Q55786	17	586-601	Methionine synthase	slr0212	metH	metH	-244.181						0.886171	0.830642	0.879026	0.87949	0.834582	0.852103	-268.675	3.25549	0.00339112	0	-267.506	2.44235	0.165621	1
Q55535	5	3-13	Putative low molecular weight protein-tyrosine-phosphatase slr0328	slr0328				-247.369	-240.98				0.742317	0.740198	0.77328	0.762904	0.665094	0.735442	-258.682	4.70582	0.0904388	0.492903	-256.702	5.55488	0.0730526	0.505099
P73264	5	334-350	3-amino-5-hydroxybenzoic acid synthase	slr1140			-246.845	-242.398	-243.175				0.836985	0.824409	0.854805	0.844779	0.778556	0.814745	-265.714	2.8034	0.000515718	0	-263.438	3.71325	0.0305489	0.502371
P73290	10	307-316	Adenylosuccinate synthetase	sll1823	purA	purA			-244.091				0.878488	0.864918	0.874272	0.88297	0.832672	0.84515	-269.231	0.809935	0.0137637	0	-267.265	2.85467	0.163931	1
P73849	5	1-28	Probable 2-phosphosulfolactate phosphatase	slr1718	comB		-244.053						0.8203	0.810481	0.834183	0.809105	0.777423	0.774148	-264.025	1.06761	0.00817029	0	-261.15	1.5351	0.0112309	0
P73849	5	114-126	Probable 2-phosphosulfolactate phosphatase	slr1718	comB		-253.182	-234.877					0.75	0.65876	0.705659	0.815818	0.667098	0.710906	-255.483	13.2601	0.198796	1	-257.453	14.0167	0.385715	1
P74755	5	139-149	Histidine biosynthesis bifunctional protein HisIE	slr0608	hisI	hisI	-243.976						0.804159	0.821965	0.84654	0.825944	0.823827	0.793233	-264.221	1.94165	0.00228441	0	-263.326	1.55113	0.0241358	0.330238
P55038	20	159-183	Ferredoxin-dependent glutamate synthase 2	sll1499	gltS	gltB	-243.394	-245.685	-242.816				0.822422	0.821902	0.824951	0.813402	0.741071	0.778233	-264.047	1.52443	0.00188436	0	-260.419	3.13924	0.00740274	0
P73951	4	48-62	3-oxoacyl-[acyl-carrier-protein] synthase 3	slr1511	fabH	fabH	-243.811						0.904707	0.906908	0.901457	0.883931	0.784121	0.843236	-273.159	0.413249	0.0230948	0	-265.592	4.83812	0.158306	1
P72644	12	246-256	Phosphoribosylformylglycinamidine synthase subunit PurL	sll1056	purL	purL	-243.675						0.827385	0.85164	0.81005	0.867884	0.822126	0.793519	-264.422	1.95557	0.00236461	0	-264.397	3.55743	0.0586641	0.743454
P48576	3	230-241	2-isopropylmalate synthase	slr0186	leuA	leuA	-243.625						0.909941	0.909586	0.907294	0.910294	0.89626	0.848125	-273.678	0.225843	0.0249155	0	-270.591	4.03652	0.730026	1
P72697	2	42-57	Bacterioferritin comigratory protein	slr0242	bcp	bcp			-243.524				0.805339	0.792521	0.811467	0.768153	0.750887	0.75519	-261.897	0.794328	0.00642226	0	-258.448	0.643836	0.00404551	0
P73558	7	391-405	Glutamyl-tRNA(Gln) amidotransferase subunit A	slr0877	gatA		-248.235	-235.821	-246.514				0.852078	0.829312	0.857911	0.766726	0.840532	0.825136	-265.858	6.88958	0.0224492	0	-262.696	7.45959	0.134401	1
P73290	10	53-78	Adenylosuccinate synthetase	sll1823	purA	purA	-243.478						0.882065	0.863946	0.899487	0.902017	0.868114	0.861111	-269.829	2.24144	0.00652136	0	-269.292	2.78293	0.407371	1
P72762	13	105-126	NADH-glutamate synthase small subunit	sll1027	gltD	gltD	-242.795	-250.132	-237.483				0.744788	0.732187	0.756334	0.749492	0.678001	0.714976	-257.444	6.40503	0.0217721	0	-255.488	6.75284	0.0221473	0
P74528	10	112-139	UDP-N-acetylmuramate--L-alanine ligase	slr1423	murC	murC		-242.839	-244.093				0.842068	0.848266	0.842487	0.861344	0.805662	0.827359	-265.548	0.951885	0.0096318	0	-264.433	2.81944	0.0382557	0.610707
Q55535	5	109-116	Putative low molecular weight protein-tyrosine-phosphatase slr0328	slr0328			-243.45						0.853101	0.863248	0.84528	0.836589	0.829291	0.81794	-266.524	0.947325	0.0102825	0	-263.983	0.858532	0.0265203	0.410805
P10549	3	32-56	Photosystem II manganese-stabilizing polypeptide	sll0427	psbO	psbO	-242.744	-243.221	-246.079	-239.84	-243.615	-245.062	0.212573	0.244575	0.186965	0.135097	0.338029	0.181861	-226.415	3.10182	2.06789e-06	0	-225.869	8.2298	0.00301015	0
P73632	6	151-166	D-alanine--D-alanine ligase	slr1874	ddl	ddlA	-256.876	-231.705	-241.547				0.828135	0.839294	0.854816	0.85774	0.772155	0.808874	-265.138	12.7527	0.121663	1	-262.794	13.2401	0.376688	1
Q55141	1	73-84	Acetolactate synthase small subunit	sll0065	ilvH	ilvN	-243.348						0.892357	0.866291	0.891522	0.865522	0.845936	0.840292	-269.863	1.82706	0.00550895	0	-266.099	1.38716	0.0737892	0.870436
P73942	6	268-281	Proline--tRNA ligase	sll1425	proS	proS	-252.971	-251.878	-224.257				0.640363	0.645405	0.646842	0.658078	0.555604	0.600274	-250.79	16.2727	0.0706859	0	-248.629	16.5155	0.141886	1
P74071	3	169-178	30S ribosomal protein S2	sll1260	rpsB	rps2	-246.733	-238.455					0.839792	0.913756	0.816296	0.872259	0.77046	0.780144	-266.577	8.40186	0.0851538	0.676458	-261.744	7.80234	0.213241	1
P74207	5	32-47	3-isopropylmalate dehydratase small subunit	sll1444	leuD	leuD	-242.565						0.875526	0.840385	0.880014	0.893873	0.791667	0.841345	-266.966	2.35775	0.00135851	0	-264.919	5.22096	0.141154	1
P48944	2	63-70	30S ribosomal protein S14	slr0628	rpsN	rps14	-245.068	-239.537					0.829129	0.803909	0.864252	0.858548	0.803963	0.817791	-263.382	4.86947	0.0284284	0	-262.836	4.74231	0.104058	1
P28371	5	58-71	Elongation factor G 1	slr1463	fusA	fus	-242.079						0.797634	0.876167	0.888855	0.873367	0.879753	0.792905	-265.622	4.93897	0.0106795	0	-264.996	4.67678	0.124581	1
P72700	4	226-245	Slr0244 protein	slr0244			-241.781	-242.318					0.803491	0.771144	0.765775	0.85344	0.772715	0.816699	-258.628	1.62987	0.000999758	0	-261.554	3.53494	0.0195252	0.172797
P74614	6	259-267	NADH dehydrogenase	sll1484	ndh	ndh	-242.013						0.840499	0.884721	0.863785	0.894791	0.856832	0.82329	-266.164	2.45549	0.00121818	0	-265.824	3.949	0.120466	1
P77960	3	1-12	Tryptophan synthase alpha chain	slr0966	trpA	trpA		-242.008					0.800747	0.795388	0.824021	0.823529	0.779114	0.780143	-260.697	1.29646	0.00639509	0	-259.717	2.08881	0.00497298	0
P77960	3	1-12	Tryptophan synthase alpha chain	slr0966	trpA	trpA		-242.008					0.802318	0.81303	0.728039	0.76925	0.821159	0.775583	-258.794	3.42808	0.000617731	0	-259.286	2.2905	0.00471623	0
P74071	3	87-95	30S ribosomal protein S2	sll1260	rpsB	rps2	-248.302	-235.673					0.872096	0.720129	0.711308	0.85832	0.833465	0.814894	-258.386	11.6736	0.0783074	0.307309	-263.295	9.17384	0.430683	1
Q55452	4	223-247	Uncharacterized protein sll0036	sll0036				-241.987					0.874127	0.86333	0.86821	0.845251	0.864611	0.850987	-266.658	0.61993	0.00992996	0	-265.038	1.05176	0.0427849	0.633302
Q55366	9	384-395	Ferredoxin--nitrite reductase	slr0898	nirA	nirA	-241.92						0.869988	0.858104	0.864426	0.86367	0.822594	0.815713	-266.098	0.66132	0.00940181	0	-263.114	2.54683	0.0225591	0.340769
P48576	3	64-81	2-isopropylmalate synthase	slr0186	leuA	leuA	-241.448						0.89161	0.91382	0.76673	0.915044	0.834902	0.872548	-266.084	8.04797	0.0638834	0.159251	-267.229	4.97009	0.278894	1
P73492	4	29-44	Probable glutaredoxin ssr2061	ssr2061		grxC	-241.31						0.772877	0.769011	0.787421	0.792535	0.742617	0.760227	-257.579	0.736237	0.00452165	0	-256.783	1.86551	0.00173162	0
P28371	5	380-391	Elongation factor G 1	slr1463	fusA	fus	-241.285						0.868577	0.847614	0.86138	0.864499	0.857128	0.833244	-264.932	1.14124	0.00905558	0	-264.159	1.66024	0.0252872	0.45093
P73824	2	34-48	Hydroperoxy fatty acid reductase Gpx2	slr1992	gpx2			-240.769	-241.704				0.724182	0.811194	0.821945	0.835304	0.773166	0.770519	-258.446	4.06631	0.000880465	0	-258.919	3.12607	0.00420192	0
P74421	5	95-106	Phosphoglycerate kinase	slr0394	pgk	pgk	-239.813	-243.307	-240.093				0.702077	0.720434	0.72947	0.742604	0.657192	0.709651	-253.244	2.13803	0.000130368	0	-252.409	3.31354	0.000299828	0
P74755	5	110-119	Histidine biosynthesis bifunctional protein HisIE	slr0608	hisI	hisI		-243.843	-238.203				0.795576	0.792567	0.826715	0.755536	0.747924	0.750828	-259.579	4.30102	0.0183346	0	-255.473	3.99751	0.0452512	0
P54384	7	339-351	3-isopropylmalate dehydratase large subunit	sll1470	leuC	leuC	-242.97		-238.898				0.818918	0.789295	0.838773	0.836281	0.748488	0.771187	-260.434	3.5949	0.0038203	0	-258.073	4.6845	0.0138072	0
P74296	10	374-382	Phenylalanine--tRNA ligase beta subunit	sll1553	pheT	pheT		-240.233	-241.329				0.775575	0.874943	0.879676	0.855891	0.86697	0.674845	-263.311	5.5467	0.00998601	0	-259.878	8.33713	0.154455	1
P73492	4	7-20	Probable glutaredoxin ssr2061	ssr2061		grxC	-240.651						0.591018	0.584009	0.54614	0.611087	0.514896	0.507301	-244.537	1.28559	0.00230217	0	-243.005	3.07929	0.000160658	0
P73492	4	7-20	Probable glutaredoxin ssr2061	ssr2061		grxC	-240.651						0.561036	0.574343	0.573046	0.520494	0.543385	0.5664	-244.305	0.390457	0.00197335	0	-242.929	1.20923	0.000241283	0
P73184	14	97-109	Sensory transduction histidine kinase	slr1393				-240.576					0.790059	0.781149	0.799046	0.771647	0.714294	0.739982	-257.895	0.705174	0.00460733	0	-254.42	1.9742	0.00093719	0
P74755	5	100-109	Histidine biosynthesis bifunctional protein HisIE	slr0608	hisI	hisI		-240.557					0.766326	0.769403	0.799769	0.780237	0.725906	0.759793	-257.004	1.42627	0.000767838	0	-255.328	1.92843	0.00117251	0
P73342	5	183-191	Slr1194 protein	slr1194			-240.508						0.759826	0.726984	0.711849	0.717046	0.726229	0.697846	-253.724	1.65656	0.000602345	0	-252.448	0.921862	0.0010577	0
Q55786	17	241-269	Methionine synthase	slr0212	metH	metH		-241.458	-239.298				0.853466	0.849983	0.837707	0.855961	0.801602	0.814318	-262.747	1.73651	0.00195042	0	-260.653	3.06274	0.00865425	0
Q55544	3	400-409	Phycobiliprotein ApcE	slr0335	apcE	apcE	-240.123						0.855343	0.908906	0.929156	0.889949	0.877222	0.854916	-269.082	5.28738	0.0211145	0	-265.507	2.08343	0.0555759	0.763786
P74582	14	724-731	Aconitate hydratase B	slr0665	acnB		-239.917						0.54423	0.730225	0.795449	0.485315	0.632197	0.683434	-250.937	7.90045	0.0202686	0	-245.37	5.5892	0.00665485	0
Q05972	2	502-527	Chaperonin GroEL 1	slr2076	groEL1	groEL	-239.693						0.870413	0.850929	0.872393	0.869046	0.838592	0.818636	-263.939	1.29879	0.00851136	0	-261.669	2.54749	0.0126426	0.0518641
Q05972	2	502-527	Chaperonin GroEL 1	slr2076	groEL1	groEL	-239.693						0.835008	0.806743	0.823664	0.830132	0.801891	0.757093	-259.685	1.26341	0.00585132	0	-257.637	2.95016	0.00390594	0
Q55712	1	219-229	Slr0635 protein	slr0635			-239.682						0.840888	0.880776	0.877171	0.825151	0.86555	0.832635	-264.197	2.40831	0.000806784	0	-261.531	2.17033	0.010088	0
Q55124	11	31-45	Glycolate oxidase subunit GlcD	sll0404	glcD	glcD	-239.593						0.91121	0.868147	0.896659	0.90917	0.862395	0.860474	-267.344	2.92707	0.00207337	0	-265.534	3.59316	0.0951634	0.976399
Q55154	3	85-93	Chaperone protein dnaK1	sll0058	dnaK1	dnaK		-239.357					0.826257	0.818059	0.843261	0.777858	0.810398	0.781704	-260.018	1.19907	0.00592352	0	-256.692	1.42658	0.00309307	0
P74516	3	114-130	Putative tRNA (cytidine(34)-2'-O)-methyltransferase	slr0992				-239.322					0.775347	0.84897	0.786356	0.789508	0.829949	0.762951	-257.906	3.46148	0.00055395	0	-257.069	2.75063	0.00295564	0
P73672	6	305-317	4-hydroxy-3-methylbut-2-en-1-yl diphosphate synthase (ferredoxin)	slr2136	ispG	gcpE	-241.065	-238.645	-236.666				0.75273	0.728524	0.769751	0.755607	0.681835	0.705511	-253.191	2.63212	0.000175294	0	-250.829	3.29795	0.000182072	0
P51634	4	120-128	Magnesium-chelatase subunit ChlI	slr1030	chlI	chlI	-238.696						0.814662	0.829311	0.855581	0.878977	0.740327	0.693188	-259.77	1.98405	0.00130934	0	-255.439	8.07309	0.0870438	0.74813
P73991	3	40-55	Short-chain alcohol dehydrogenase family	slr2124			-242.071	-238.803	-234.663				0.836853	0.808707	0.873437	0.847563	0.893707	0.860492	-260.318	4.91721	0.000753311	0	-263.173	4.65641	0.0430163	0.601267
Q55544	3	591-600	Phycobiliprotein ApcE	slr0335	apcE	apcE	-238.388						0.855428	0.889736	0.84953	0.862091	0.845127	0.865231	-262.755	2.53484	0.000671443	0	-261.851	1.13869	0.0127115	0.00177632
P73558	7	82-93	Glutamyl-tRNA(Gln) amidotransferase subunit A	slr0877	gatA			-237.321	-238.961				0.907236	0.903915	0.914355	0.900314	0.873769	0.86521	-268.139	1.43575	0.00375427	0	-264.241	2.61422	0.0326245	0.552674
P74560	3	41-69	Slr0651 protein	slr0651			-237.606						0.903829	0.871328	0.85879	0.886505	0.856744	0.851608	-263.548	2.96135	0.00100485	0	-261.95	2.1858	0.011974	0.0638038
Q46363	11	198-215	Acetazolamide conferring resistance protein zam	sll1910	zam	zam	-237.556						0.913115	0.892339	0.913888	0.893617	0.875744	0.872643	-267.29	1.82842	0.00348654	0	-263.704	1.4416	0.0270577	0.396074
Q79F24	2	60-88	Sll0614 protein	sll0614			-237.451						0.897667	0.878102	0.89991	0.904819	0.841204	0.850403	-265.065	1.58669	0.00223563	0	-262.081	4.16917	0.0415	0.457514
P74667	9	215-238	Diaminopimelate epimerase	slr1665	dapF	dapF	-248.788	-233.505	-228.864				0.800254	0.796735	0.803656	0.802213	0.747224	0.776063	-255.178	10.4285	0.0420695	0	-253.279	10.6274	0.105218	1
P73348	3	79-103	Rehydrin	slr1198			-236.753						0.858108	0.846766	0.819633	0.836387	0.776013	0.805551	-258.623	1.90836	0.00111058	0	-255.456	2.54329	0.00166476	0
P73342	5	206-222	Slr1194 protein	slr1194			-240.201	-232.861					0.845841	0.846688	0.858901	0.828751	0.796859	0.799031	-259.247	5.24499	0.101323	1	-255.357	5.41207	0.165932	1
P73918	10	515-532	Acetolactate synthase	sll1981	ilvB	ilvB	-236.444						0.872764	0.853184	0.833523	0.859096	0.816756	0.825702	-259.503	2.05705	0.00131002	0	-257.594	2.16952	0.00256471	0
P23350	1	45-53	50S ribosomal protein L10	sll1745	rplJ	rpl10	-236.394						0.878056	0.834772	0.854914	0.897746	0.832582	0.8496	-259.764	2.32067	0.00036005	0	-260.375	3.89578	0.0153935	0
P72940	2	97-117	Probable adenylyl-sulfate kinase	slr0676	cysC	cysC	-236.282						0.895837	0.909408	0.910042	0.921886	0.875154	0.852985	-265.768	1.19626	0.00996965	0	-263.162	4.80296	0.0723927	0.792173
P72611	3	17-35	Iron(III) dicitrate-binding periplasmic protein	slr1492	fecB	fecB	-241.1		-231.275				0.213968	0.197842	0.154825	0.0945078	0.257842	0.24264	-217.038	7.45129	0.0511142	0	-216.79	11.1957	0.00504253	0
P73626	4	167-175	Sll1771 protein	sll1771			-240.041	-232.873	-234.459				0.823599	0.853954	0.841577	0.746177	0.783203	0.78327	-257.46	4.04329	0.000742087	0	-251.672	4.07347	0.000796925	0
P73440	4	59-70	Putative 5'-nucleotidase alr3139	sll1459				-235.725					0.891244	0.872947	0.893362	0.859456	0.872926	0.821778	-262.529	1.4195	0.00147347	0	-258.654	2.67771	0.00464859	0
P74457	3	246-260	Uridylate kinase	sll0144	pyrH	pyrH	-235.497						0.858911	0.847403	0.762806	0.852923	0.830646	0.787638	-255.911	4.50603	0.00275188	0	-255.78	2.94945	0.00227732	0
P73348	3	79-102	Rehydrin	slr1198				-234.732	-235.728				0.840113	0.847154	0.841421	0.825336	0.771937	0.799259	-257.175	0.796094	0.0045374	0	-253.316	2.29023	0.00085241	0
P72585	6	105-116	GDP-L-fucose synthase	sll1213	fcl		-239.513	-236.77	-229.217				0.776499	0.776214	0.796306	0.78126	0.737442	0.773389	-251.94	5.40656	0.00276737	0	-250.55	5.58644	0.00560504	0
P77965	4	412-434	DNA-directed RNA polymerase subunit beta	sll1787	rpoB	rpoB	-238.036		-231.978				0.907407	0.883875	0.874379	0.890151	0.845766	0.818769	-262.229	4.87036	0.0266349	0	-258.092	5.7843	0.0521594	0.323016
P74656	2	86-102	Sll1549 protein	sll1549			-231.837	-235.16	-234.589	-235.568	-235.435	-236.452	0.335191	0.217203	0.197537	0.109832	0.34976	0.212764	-220.174	5.26308	0.000336172	0	-217.334	9.75337	0.0119946	0
P74656	2	86-102	Sll1549 protein	sll1549			-231.837	-235.16	-234.589	-235.568	-235.435	-236.452	0.237404	0.201101	0.137487	0.102983	0.282646	0.147873	-215.758	4.74266	0.000218736	0	-213.736	8.35132	0.00813321	0
P28371	5	96-119	Elongation factor G 1	slr1463	fusA	fus	-242.297	-228.201	-233.62				0.895461	0.883269	0.892344	0.905105	0.859945	0.862301	-262.077	7.15967	0.0370334	0	-260.414	7.81778	0.0868897	0.873343
Q55535	5	34-53	Putative low molecular weight protein-tyrosine-phosphatase slr0328	slr0328			-234.585						0.757802	0.819205	0.797306	0.793448	0.798254	0.816205	-252.092	2.44077	0.000136067	0	-252.924	1.00081	0.00118507	0
Q55894	7	419-429	Phosphomethylpyrimidine synthase	slr0118	thiC	thiC	-236.454	-239.429	-226.766				0.700156	0.680545	0.727403	0.656252	0.660363	0.628505	-245.475	6.78485	0.00276994	0	-242.216	6.69485	0.00697787	0
Q55894	7	419-429	Phosphomethylpyrimidine synthase	slr0118	thiC	thiC	-236.454	-239.429	-226.766				0.676728	0.597628	0.647621	0.727905	0.610186	0.575167	-241.805	6.99765	0.00230114	0	-241.771	8.11178	0.00216346	0
P73872	8	617-636	Sll0254 protein	sll0254					-234.017				0.77818	0.830808	0.84756	0.837853	0.826812	0.641011	-253.88	3.11193	0.000258549	0	-250.498	7.73207	0.0236025	0
P73552	6	428-450	Sll0877 protein	sll0877				-233.983					0.906053	0.878944	0.907346	0.893931	0.861209	0.865674	-262.416	2.20085	0.0020001	0	-259.323	2.18017	0.00452899	0
P74275	13	843-866	Delta-1-pyrroline-5-carboxylate dehydrogenase	sll1561	putA	putA		-233.918					0.885636	0.881827	0.895536	0.856832	0.835426	0.824877	-260.935	0.938247	0.00606307	0	-255.528	1.60018	0.00248474	0
P73626	4	213-232	Sll1771 protein	sll1771			-233.748						0.875636	0.863873	0.895819	0.869949	0.847051	0.835208	-259.659	2.0166	0.00131074	0	-256.542	1.85136	0.00160125	0
P73334	11	1004-1021	DNA-directed RNA polymerase subunit beta'	sll1789	rpoC2	rpoC2	-233.693						0.873741	0.838988	0.846268	0.82972	0.81578	0.798976	-256.729	1.96563	0.000925931	0	-253.075	1.3314	0.00133879	0
P74313	5	30-41	Glutaredoxin arsenate reductase	slr0946	arsC	arsC	-233.314						0.836797	0.818825	0.833075	0.828217	0.793979	0.807291	-253.998	0.867855	0.00361053	0	-252.274	1.47842	0.0011962	0
Q55451	5	270-286	Sirohydrochlorin cobaltochelatase	sll0037	cbiX			-233.31					0.802602	0.794516	0.821053	0.807748	0.738382	0.759587	-251.938	1.14892	0.00334758	0	-249.086	2.67829	0.000392034	0
P72719	2	65-87	Bacterioferritin comigratory protein	sll0221	bcp	bcp			-233.162				0.805567	0.8125	0.821218	0.808255	0.799007	0.80871	-252.373	0.67562	0.00316672	0	-251.711	0.453462	0.00289847	0
Q55183	2	75-93	Phosphomannose isomerase	slr0493	rfbM	rfbM	-232.86						0.840764	0.833305	0.882196	0.84952	0.828739	0.83195	-255.878	2.86399	0.00028707	0	-254.225	1.08659	0.00158939	0
P74215	6	211-223	Aspartyl/glutamyl-tRNA(Asn/Gln) amidotransferase subunit B	sll1435	gatB	pet112	-232.85						0.785354	0.804972	0.885906	0.840421	0.545652	0.420056	-253.593	5.27891	0.00305293	0	-239.476	13.4656	0.057336	0
Q55756	12	10-35	Carbamoyl-phosphate synthase large chain	sll0370	carB	carB	-240.482		-224.849				0.884015	0.876867	0.878583	0.896324	0.835358	0.839369	-258.672	11.0641	0.189489	1	-256.327	11.7264	0.318269	1
Q55756	12	10-35	Carbamoyl-phosphate synthase large chain	sll0370	carB	carB	-240.482		-224.849				0.866319	0.849914	0.865115	0.869211	0.814865	0.812885	-256.443	11.0978	0.175699	1	-253.759	11.4966	0.275739	1
P74074	2	43-59	Slr1338 protein	slr1338			-255.547	-220.572	-221.794				0.924298	0.884111	0.876089	0.879256	0.843119	0.849634	-260.895	20.2224	0.18	1	-256.143	19.9633	0.314635	1
P74283	4	81-98	Hydrogenase component	ssl3044					-232.562				0.832647	0.774723	0.784539	0.817133	0.780239	0.681159	-250.552	2.59668	0.000125092	0	-247.901	4.93204	0.00270538	0
P72700	4	84-103	Slr0244 protein	slr0244			-232.532						0.889276	0.871728	0.855916	0.891863	0.864853	0.843851	-257.704	1.97348	0.00103144	0	-257.146	2.77935	0.00307123	0
P52415	6	341-366	Glucose-1-phosphate adenylyltransferase	slr1176	glgC	agp		-232.515					0.877681	0.855567	0.875632	0.86603	0.844793	0.819681	-257.338	1.37978	0.000782624	0	-254.61	2.29983	0.00116278	0
P73716	3	73-90	Slr1732 protein	slr1732					-232.503				0.787734	0.790344	0.818259	0.559247	0.709061	0.698387	-250.54	1.40215	0.000409219	0	-241.073	4.74104	0.000953243	0
P74011	5	154-163	Sll1233 protein	sll1233				-232.357					0.388913	0.435908	0.586107	0.734707	0.817096	0.831308	-230.782	5.44893	0.000651561	0	-250.253	4.02721	0.00111987	0
P22358	4	311-320	Chaperone protein DnaK2	sll0170	dnaK2	dnaK	-231.744						0.640147	0.774518	0.84578	0.77216	0.753653	0.660532	-247.035	7.3878	0.0146502	0	-244.825	3.85689	0.000354478	0
Q55643	5	245-267	4-hydroxy-3-methylbut-2-enyl diphosphate reductase	slr0348	ispH			-230.934	-231.919				0.857865	0.836894	0.819391	0.820086	0.81253	0.819788	-252.957	1.99566	0.000663002	0	-251.012	0.790146	0.000804991	0
P74089	3	223-235	Serine acetyltransferase	slr1348	cysE	cysE	-233.173	-228.588	-231.395				0.865605	0.845217	0.85637	0.810945	0.802238	0.782557	-254.327	2.5508	0.000192338	0	-249.065	2.59131	0.00014545	0
Q55716	6	44-59	Glycine--tRNA ligase alpha subunit	slr0638	glyQ	glyQ	-222.588		-239.153				0.90679	0.858311	0.904067	0.908768	0.88722	0.876995	-258.385	12.2132	0.202489	1	-258.411	11.9264	0.366628	1
P74296	10	196-223	Phenylalanine--tRNA ligase beta subunit	sll1553	pheT	pheT		-226.714	-234.796				0.881371	0.89238	0.870816	0.901003	0.870659	0.869276	-257.004	5.87305	0.101813	1	-256.921	6.16872	0.199055	1
P74667	9	64-80	Diaminopimelate epimerase	slr1665	dapF	dapF	-235.71		-225.391				0.81432	0.78239	0.832682	0.761411	0.73884	0.771308	-249.545	7.60417	0.100191	1	-245.423	7.39048	0.134628	1
P48958	4	10-20	50S ribosomal protein L33	ssr1398	rpmG	rpl33	-230.311						0.684384	0.640465	0.704372	0.75252	0.572256	0.643983	-239.975	1.93818	0.000227721	0	-239	5.42458	0.00336965	0
P73092	4	158-171	Chromophore lyase CpcS/CpeS 2	slr2049	cpcS2		-229.57						0.845956	0.677774	0.775719	0.816877	0.746127	0.752477	-245.626	6.26883	0.0104406	0	-245.615	3.0273	0.000245367	0
P74667	9	22-39	Diaminopimelate epimerase	slr1665	dapF	dapF	-229.148						0.88216	0.884813	0.899788	0.903706	0.847247	0.860338	-256.345	1.28507	0.00459054	0	-254.271	3.63564	0.00225803	0
P73704	2	136-143	General secretion pathway protein G	sll1694	hofG	hofG	-232.292	-230.78	-229.367	-228.549	-226.915	-226.934	0.36752	0.35234	0.33975	0.285763	0.415083	0.302576	-221.233	2.28038	7.27745e-05	0	-220.022	4.58018	2.02398e-05	0
P72622	4	198-222	Peptide methionine sulfoxide reductase MsrA 1	sll1394	msrA1	msrA		-228.843					0.804528	0.769347	0.821012	0.80369	0.739987	0.757252	-246.88	2.11583	0.000405356	0	-244.487	2.46991	0.000144262	0
P55037	19	1155-1173	Ferredoxin-dependent glutamate synthase 1	sll1502	gltB	gltB	-233.052		-224.607				0.857752	0.853753	0.66302	0.865873	0.834489	0.837729	-247.281	10.2463	0.0109676	0	-251.14	6.23155	0.147823	1
P74421	5	307-331	Phosphoglycerate kinase	slr0394	pgk	pgk	-232.064		-224.717				0.868944	0.864384	0.875207	0.865315	0.837914	0.822492	-253.171	5.23284	0.0820349	0	-250.318	5.6312	0.0407738	0
P74558	2	40-55	NifU protein	ssl2667			-227.345	-229.704	-228.06				0.766617	0.711607	0.785142	0.767012	0.654471	0.720732	-243.123	2.91529	7.05352e-05	0	-240.467	3.81548	0.000169121	0
P74558	2	40-55	NifU protein	ssl2667			-227.345	-229.704	-228.06				0.740484	0.685484	0.745568	0.742166	0.659179	0.661745	-241.008	2.45747	4.34242e-05	0	-238.767	3.19428	2.65879e-05	0
P26525	9	65-73	NAD(P)H-quinone oxidoreductase subunit I	sll0520	ndhI	ndhI			-228.29				0.631154	0.612947	0.681441	0.676046	0.559878	0.637075	-235.941	2.03921	0.000184065	0	-234.99	3.28122	5.5442e-05	0
P51634	4	234-257	Magnesium-chelatase subunit ChlI	slr1030	chlI	chlI	-233.944	-222.563					0.911235	0.899262	0.907628	0.898282	0.889879	0.887976	-257.872	8.10195	0.139205	1	-255.848	8.0831	0.233746	1
P73303	2	22-36	50S ribosomal protein L15	sll1813	rplO	rpl15	-227.782						0.883368	0.87045	0.81333	0.738411	0.791499	0.817631	-251.299	3.7995	0.00129356	0	-244.64	3.06094	0.000210291	0
P73303	2	22-36	50S ribosomal protein L15	sll1813	rplO	rpl15	-227.782						0.855676	0.811999	0.679679	0.726221	0.80571	0.696935	-245.176	6.87317	0.0118376	0	-241.847	4.01779	0.00023806	0
P72644	12	458-481	Phosphoribosylformylglycinamidine synthase subunit PurL	sll1056	purL	purL	-230.889		-223.426				0.865543	0.861072	0.87942	0.89296	0.819005	0.843324	-251.858	5.39372	0.0804403	0	-250.295	6.69412	0.049217	0
P73465	4	655-662	ATP-dependent DNA helicase	sll1143	uvrD	uvrD	-227						0.848325	0.839986	0.828924	0.815746	0.784176	0.793626	-248.585	0.939301	0.002649	0	-244.959	1.32903	0.000332893	0
P73092	4	174-192	Chromophore lyase CpcS/CpeS 2	slr2049	cpcS2		-224.001						0.86346	0.860944	0.879695	0.875075	0.836624	0.812912	-248.631	1.18309	0.00278635	0	-245.984	3.16907	0.000286086	0
Q55630	4	99-120	Adaptive-response sensory-kinase SasA	sll0750	sasA	sarA		-223.832					0.850331	0.778129	0.866908	0.832456	0.825374	0.818028	-245.018	4.24816	0.000957722	0	-244.118	0.653665	0.000249977	0
P22358	4	300-310	Chaperone protein DnaK2	sll0170	dnaK2	dnaK	-222.524						0.840827	0.836689	0.867679	0.868508	0.789964	0.809587	-245.072	1.75718	0.000302277	0	-242.813	3.86806	0.000253615	0
P73213	2	1-21	Ssr2857 protein	ssr2857			-222.037	-227.47	-217.433				0.795729	0.744361	0.834725	0.83126	0.709	0.770086	-239.938	6.18024	9.7084e-05	0	-238.396	6.81556	0.000314885	0
P74560	3	89-109	Slr0651 protein	slr0651					-216.669				0.855076	0.830688	0.876894	0.908799	0.808909	0.851119	-239.87	2.43498	3.86824e-05	0	-240.552	5.67342	0.00423471	0
P72842	9	67-79	Glycolate oxidase subunit GlcE	sll1189	glcE	glcE			-211.855				0.822719	0.825762	0.84137	0.820098	0.81748	0.787308	-232.576	0.938249	0.00127678	0	-230.686	1.50823	6.59618e-05	0
P73004	6	304-313	Long-chain-fatty-acid CoA ligase	slr1609					-207.316				0.881612	0.873315	0.882772	0.891009	0.855204	0.85737	-233.254	0.62849	0.00124993	0	-232.006	2.38785	2.2009e-05	0
P72571	2	22-35	Ssl0787 protein	ssl0787					-205.987				0.735476	0.832341	0.793769	0.731529	0.794029	0.77355	-223.283	3.79548	0.000212498	0	-221.575	2.30056	6.64117e-06	0
Q55660	5	13-24	Slr0001 protein	slr0001					-200.106				0.854839	0.831638	0.822937	0.855631	0.828049	0.791012	-221.47	1.60535	7.06317e-05	0	-220.493	2.93129	8.71784e-06	0
P74074	2	136-158	Slr1338 protein	slr1338				-190.656					0.878594	0.848537	0.847413	0.866729	0.848276	0.853864	-214.241	1.96428	5.9372e-05	0	-213.988	1.01563	1.4648e-05	0
P74074	2	136-158	Slr1338 protein	slr1338				-190.656					0.860104	0.807011	0.853067	0.826705	0.798202	0.812801	-212.451	2.7166	6.95253e-06	0	-209.839	1.2236	1.17795e-05	0
P73334	11	29-42	DNA-directed RNA polymerase subunit beta'	sll1789	rpoC2	rpoC2			-190.532				0.854671	0.863974	0.859566	0.824295	0.848657	0.844504	-214.183	0.502916	0.00065726	0	-212.136	1.24237	1.37697e-05	0
Q55674	7	115-126	Fumarate hydratase class II	slr0018	fumC	fumC			-188.547				0.839147	0.802001	0.890583	0.843265	0.746859	0.861489	-210.958	4.61464	0.000179575	0	-208.541	5.16493	6.98136e-05	0
P72885	4	196-218	Alpha-D-glucose-1-phosphate cytidylyltransferase	slr0983	rfbF	rfbF			-184.624				0.9027	0.859899	0.846767	0.873747	0.849452	0.819818	-209.666	3.57774	1.03879e-05	0	-207.177	2.7393	2.46889e-06	0
P72782	4	216-230	Biliverdin reductase	slr1784	bvdR	bvdR			-184.574				0.811737	0.835358	0.849169	0.856481	0.832992	0.784038	-205.531	1.7562	3.83486e-05	0	-204.962	3.28753	2.94644e-06	0
P73680	3	90-103	Sll2002 protein	sll2002					-182.486				0.860357	0.813795	0.883406	0.793829	0.802118	0.834554	-205.641	3.63018	8.72511e-06	0	-201.496	1.87327	9.92135e-07	0
